# Supplementary material for: Overexpression of Mitochondrial IF1 Prevents Metastatic Disease of Colorectal Cancer by Enhancing Anoikis and Tumor Infiltration of NK Cells
Source: Cancers (Basel). 2019 Dec 19;12(1):22. doi: 10.3390/cancers12010022 (PMC7017164; doi:10.3390/cancers12010022)
Supplement: Supplementary file 1 [file cancers-12-00022-s001.zip]

Archive with 8 entries (8 files):
- Supplemental Table S3.xlsx
- Supplemental Table S6.xlsx
- Supplementary Information.docx
- Supplemental Table S4.xlsx
- Supplemental Table S7.xlsx
- Supplemental Table S1.xls
- Supplemental Table S2.xlsx
- Supplemental Table S5.xlsx
