# Supplementary material for: Overexpression of Mitochondrial IF1 Prevents Metastatic Disease of Colorectal Cancer by Enhancing Anoikis and Tumor Infiltration of NK Cells
Source: Cancers (Basel). 2019 Dec 19;12(1):22. doi: 10.3390/cancers12010022 (PMC7017164; doi:10.3390/cancers12010022)
Supplement: Supplementary file 1 [file cancers-12-00022-s001.zip › Supplemental Table S3.xlsx]

## Sheet: Hoja1
Supplemental Table S3: Primers used
Gene	NCBI Reference Sequence
ADM	NM_001124
ANGPTL4	NM_139314
CIB1	NM_006384
F3	NM_001993
GLS	NM_001256310
MET	NM_000245
CXCR4	NM_003467
MTBP	NM_022045
GJA1	NM_000165
