# Supplementary material for: Overexpression of Mitochondrial IF1 Prevents Metastatic Disease of Colorectal Cancer by Enhancing Anoikis and Tumor Infiltration of NK Cells
Source: Cancers (Basel). 2019 Dec 19;12(1):22. doi: 10.3390/cancers12010022 (PMC7017164; doi:10.3390/cancers12010022)
Supplement: Supplementary file 1 [file cancers-12-00022-s001.zip › Supplemental Table S6.xlsx]

## Sheet: Hoja1
Supplemental Table S6: Raw transcriptomic data of IF1 silencing cells compared to IF1 overexpressing cells.
#Background Corrected by: normexp (Offset: 50)
#Normalization between slides: quantile
# *** NOTE: all uploaded files were used for normalization! ***
#p values adjustment: fdr
Fold Change	logSignal (A)	logRatio (M)	logControl	StdErr (logControl)	logExperiment	StdErr (logExperiment)	pval (limma)	FDR (limma)	pval (RankProd)	FDR (RankProd)	ProbeID	Oligo	Systematic Name	Description	Sequence	hm:logControl	hm:logControl	hm:logControl	hm:logControl	hm:logExperiment	hm:logExperiment	hm:logExperiment	hm:logExperiment
-2.48	14.43	-1.31	15.09	0.2	13.78	0.1	3.202e-05	0.0122957	3.128e-05	0.00965686	GE_BrightCorner	GE_BrightCorner	GE_BrightCorner			15.36	15.27	15.04	14.68	13.66	13.79	14.01	13.66
-1.58	6.18	-0.66	6.51	0	5.85	0.1	0.00062821	0.0371474	0.0105971	0.222528	DarkCorner	DarkCorner	DarkCorner			6.53	6.53	6.38	6.59	5.85	5.68	6.1	5.79
-1.34	6.11	-0.43	6.32	0.1	5.89	0.1	0.00956705	0.135973	0.0721473	0.601396	DarkCorner	DarkCorner	DarkCorner			6.43	6.47	6.26	6.12	5.8	5.87	6.07	5.83
1.01	8.26	0.01	8.26	0.1	8.26	0.3	0.979765	0.994098	0.313791	1.10242	U2AF1L4	A_23_P326296	NM_144987	ref|Homo sapiens U2 small nuclear RNA auxiliary factor 1-like 4 (U2AF1L4), transcript variant 2, mRNA [NM_144987]	GTATGGGGAGATTGAAGAGATGAATGTGTGCGACAACCTTGGGGACCACGTCGTGGGCAA	8.45	8.55	8.01	8.01	7.73	8.11	9.23	7.99
-2.46	8.93	-1.3	9.58	0.3	8.28	0.2	0.00208314	0.0637763	0.00011322	0.0203134	PSMC3IP	A_24_P287941	NM_013290	ref|Homo sapiens PSMC3 interacting protein (PSMC3IP), transcript variant 1, mRNA [NM_013290]	AAATTGCAGTAGCTTGAGGTTAACATTTAGACTTGGAACAATGCTAAAGGAAAGCATTTG	9.43	9.7	10.2	8.99	7.55	8.39	8.56	8.63
-1.38	6.99	-0.47	7.22	0.1	6.75	0.2	0.0419097	0.28685	0.0741556	0.609982	ZCCHC7	A_24_P325046	ENST00000322831	ens|zinc finger, CCHC domain containing 7 [Source:HGNC Symbol;Acc:HGNC:26209] [ENST00000322831]	TGCACCTACTCTGTAACCTAACTGCGATTTATAAAATGAAACAATCTCTTCTAATTTGGC	7.38	7.26	7.18	7.06	6.96	7.06	6.18	6.82
-1.03	11.12	-0.04	11.15	0.2	11.1	0.2	0.861203	0.952318	0.435894	1.09962	AK2	A_23_P200404	NM_001625	ref|Homo sapiens adenylate kinase 2 (AK2), transcript variant 1, mRNA [NM_001625]	GTAAAGACTTGGTTATGTTTATCTAATGTTGGGTCCAAGAAGGAATTTCTTTCCATCCCT	11.18	11.64	10.9	10.86	10.76	11.12	11.62	10.91
-1.34	9.38	-0.42	9.59	0.2	9.17	0.1	0.0442344	0.294159	0.0750735	0.613287	A_19_P00800513	A_19_P00800513	A_19_P00800513	Unknown	GGACAGCGACTCCCTCCTCCCTGAGCCTTGGGCCCTCGTCCTTGGCTGGTAAGCGCTGGG	9.64	10.02	9.42	9.26	9.05	9.13	9.42	9.06
-1.18	6.26	-0.24	6.38	0	6.14	0	0.0582767	0.335102	0.262817	1.07245	PRAC1	A_23_P15619	NM_032391	ref|Homo sapiens prostate cancer susceptibility candidate 1 (PRAC1), mRNA [NM_032391]	GCCCATCTTACTACCTCCAAGAGTGCTTTTCTCTCTAATAAGAAAACATCTACTTTGAAA	6.48	6.41	6.35	6.29	6.17	6.24	6.05	6.1
-1.13	6.39	-0.18	6.49	0.1	6.3	0.1	0.193075	0.56583	0.379506	1.07778	YLPM1	A_33_P3402354	L40403	gb|Homo sapiens (clone zap3) mRNA, 3' end of cds. [L40403]	GTAGGAGACAGACCAACCACTTTGAACAGTGTCTCTTTATTAAAATTCTTAAAGAAGGTT	6.52	6.68	6.38	6.36	6.35	6.47	6.21	6.18
1.08	6.35	0.11	6.3	0	6.41	0.4	0.752761	0.909424	0.335532	1.10676	SDR16C6P	A_33_P3338798	ENST00000524136	ens|short chain dehydrogenase/reductase family 16C, member 6, pseudogene [Source:HGNC Symbol;Acc:HGNC:35413] [ENST00000524136]	CTTTCAAAGGGAGAAAGAAAGCAAATGAACTTCAGACTGAAACTGAAGGGAAACACCAGT	6.21	6.39	6.22	6.37	6.07	5.87	7.62	6.09
-1.12	11.1	-0.17	11.19	0.2	11.02	0	0.388733	0.720406	0.407016	1.07769	MLLT6	A_32_P98683	NM_005937	ref|Homo sapiens myeloid/lymphoid or mixed-lineage leukemia (trithorax homolog, Drosophila); translocated to, 6 (MLLT6), mRNA [NM_005937]	TGAGGGGTGCCTTCATTCCCCTTTGTTCACTTTCTCCAGCTCAACTTGGGACTTGGGTGG	10.89	11.74	11.13	10.99	10.99	11.02	10.99	11.07
-1.34	8.5	-0.42	8.71	0.2	8.29	0.2	0.121376	0.470502	0.12213	0.787633	ZNF362	A_23_P137543	NM_152493	ref|Homo sapiens zinc finger protein 362 (ZNF362), mRNA [NM_152493]	ACTCCCTGTAAATACGCTGTTATACATACTGTTAACACCCCTTTGCTTTTTCTATGGGAC	8.41	9.25	8.79	8.41	8.48	8.52	7.73	8.44
-1.31	8.06	-0.39	8.26	0.2	7.86	0.1	0.0694132	0.363192	0.137703	0.833764	A_19_P00803040	A_19_P00803040	A_19_P00803040	Unknown	CACTGTGGGCTCTCCCCTTCCTCTGGGGAAAATTTGTTTCATCAAGGTTATTTCTTTGTT	8.05	8.72	8.23	8.04	8.01	8.07	7.52	7.86
-1.64	12.53	-0.72	12.89	0.2	12.17	0.1	0.00840483	0.127267	0.0125851	0.243117	KIAA0101	A_23_P117852	NM_014736	ref|Homo sapiens KIAA0101 (KIAA0101), transcript variant 1, mRNA [NM_014736]	TACTGCTGCCATTTTTATTGGTGTTTGATTATTGGAATGGTGCCATATTGTCACTCCTTC	12.43	13.16	13.37	12.59	12.06	12.29	12.07	12.26
-1.17	6.19	-0.23	6.31	0.1	6.08	0.1	0.180478	0.551484	0.237482	1.04141	LINC01567	A_33_P3285585	NR_122072	ref|Homo sapiens long intergenic non-protein coding RNA 1567 (LINC01567), long non-coding RNA [NR_122072]	TAAGAGTTTGAGCATGTATGTGTGTGTGCATATACACCAGCACACACATGCATGCCCACA	6.53	6.41	6.15	6.14	6.25	6.15	6.17	5.75
1.4	7.49	0.49	7.25	0.2	7.73	0.5	0.257053	0.626639	0.0746373	0.689101	CPSF3L	A_24_P328231	NM_017871	ref|Homo sapiens cleavage and polyadenylation specific factor 3-like (CPSF3L), transcript variant 2, mRNA [NM_017871]	CATCTTGCTGGAGGACTACCGCAAGATCGCCGTAGACAAGAAGGGCGAGGCCAACTTCTT	7.05	7.68	7.03	7.24	7.13	7.47	9.08	7.26
1.04	6.87	0.05	6.84	0.1	6.9	0.1	0.762484	0.913593	0.45021	1.10562	LOC643923	A_33_P3415668	NR_028328	ref|Homo sapiens uncharacterized LOC643923 (LOC643923), long non-coding RNA [NR_028328]	CTTCTGCAAGGCTGTTAGTAAGGATACTATGTATTGCTGTGCTTGATTAATGAAGAAAAT	6.96	6.77	6.6	7.04	6.88	7.23	6.59	6.89
-1.18	6.21	-0.24	6.33	0	6.09	0	0.0506186	0.314374	0.259235	1.07081	NDP	A_23_P73609	NM_000266	ref|Homo sapiens Norrie disease (pseudoglioma) (NDP), mRNA [NM_000266]	ATGCTTGTTGACAGAGAGAGATACTCTGGGAACTTCTTTGCAGTTCCCATCTCCTTTCTC	6.31	6.36	6.38	6.27	6.09	6.04	6.05	6.18
-1.01	8.46	-0.02	8.47	0.1	8.45	0.2	0.927356	0.976747	0.503487	1.10406	MTERF4	A_24_P186124	NM_182501	ref|Homo sapiens mitochondrial transcription termination factor 4 (MTERF4), transcript variant 1, mRNA [NM_182501]	TCCGGTTCAGGAATCACTATGTATTTCCTTCTTGTGATAAAAATAAAATTACGAGAAGGC	8.22	8.47	8.84	8.36	8.25	8.84	8.17	8.56
1.52	11.05	0.6	10.75	0.1	11.35	0.1	0.00339544	0.0815839	0.0241606	0.406069	FAM98C	A_23_P369983	NM_174905	ref|Homo sapiens family with sequence similarity 98, member C (FAM98C), mRNA [NM_174905]	AGATGCTAATGCTATCGGTAATCTCTGGGGAGTCCGTTTAAGGCTTTCCTTGGTATTTGG	10.63	11.11	10.66	10.57	11.16	11.41	11.5	11.33
-1.09	6.34	-0.13	6.4	0	6.27	0.1	0.336627	0.686245	0.383263	1.077	ERCC-00071_128	ERCC-00071_128	ERCC-00071_128			6.43	6.37	6.48	6.32	6.23	6.26	6.51	6.09
2.13	6.78	1.09	6.23	0.1	7.32	0.4	0.00833505	0.126973	0.00114885	0.0834487	ERCC-00142_99	ERCC-00142_99	ERCC-00142_99			6.46	6.3	6.1	6.06	6.75	7.24	8.39	6.9
1.44	7.58	0.52	7.32	0.1	7.84	0.2	0.0215757	0.205156	0.0485736	0.564281	ZNF653	A_23_P325676	NM_138783	ref|Homo sapiens zinc finger protein 653 (ZNF653), mRNA [NM_138783]	TCAGCAGCTTCCAGAACCACGTCAATCTTGTGCATCGGAAAGGAAAGACCAAAGTGTGCC	7.42	7.44	7.2	7.23	7.69	7.71	8.39	7.57
3.3	8.93	1.72	8.07	0.1	9.79	0.1	3.7e-07	0.00261156	5.72e-06	0.00378947	PDK1	A_24_P37441	NM_002610	ref|Homo sapiens pyruvate dehydrogenase kinase, isozyme 1 (PDK1), transcript variant 2, mRNA [NM_002610]	TGGACACGAAGTGATTTTTGTAACCTGAGCAGTTAATGAATGTGCCAACATTTTCTAGGA	8.04	7.91	8.31	8.03	9.85	9.92	9.8	9.61
1.05	13.36	0.07	13.33	0.1	13.4	0	0.615474	0.847132	0.436928	1.09913	CYC1	A_23_P20980	NM_001916	ref|Homo sapiens cytochrome c-1 (CYC1), mRNA [NM_001916]	TTTCCCAAAACCATACCCCAACAGTGAGGCTGCTCGAGCTGCCAACAACGGAGCATTGCC	13.28	13.6	13.1	13.33	13.49	13.46	13.35	13.3
1.11	6.29	0.14	6.22	0	6.36	0.3	0.638599	0.857726	0.268623	1.07177	INSM1	A_23_P109184	NM_002196	ref|Homo sapiens insulinoma-associated 1 (INSM1), mRNA [NM_002196]	TGTTTCACGTAAGACTTTTTGGTTTGATCATCTTTGTTGAGGTAGGACTATCAGTTCCCT	6.12	6.2	6.34	6.21	7.33	5.98	6.34	5.79
1.13	8.98	0.18	8.89	0.1	9.07	0.1	0.279419	0.64438	0.228851	1.02951	SUMF2	A_23_P123265	NM_015411	ref|Homo sapiens sulfatase modifying factor 2 (SUMF2), transcript variant 2, mRNA [NM_015411]	ATTGTTTCCTCAAGGCAGAATTTTCCTGGTTCTGTTTTCTCAGCCAGTTGCTGTGGAAGG	9.06	9.14	8.75	8.61	9.06	9.24	8.86	9.12
-1.39	7.94	-0.48	8.18	0.2	7.7	0.2	0.0500578	0.31296	0.0573404	0.536006	ZNF675	A_23_P339687	NM_138330	ref|Homo sapiens zinc finger protein 675 (ZNF675), mRNA [NM_138330]	AGAAACCCTACAAATGTGAAGAATGCGGCAAAGCCTCTAACCAGTTCTCAAATCTTACTA	8.5	8.36	8.08	7.79	7.35	8.09	7.5	7.86
1.28	7.64	0.36	7.46	0.2	7.82	0.1	0.129254	0.482351	0.0961763	0.766781	HSD17B6	A_23_P25030	NM_003725	ref|Homo sapiens hydroxysteroid (17-beta) dehydrogenase 6 (HSD17B6), mRNA [NM_003725]	TGTTGAATTGTAGCACAAACCTGAACCTGGTCACTGACTGCATGGAACATGCTCTGACAT	7.69	7.76	6.85	7.55	7.93	8.04	7.58	7.73
-1.16	6.2	-0.21	6.31	0.1	6.09	0.1	0.140522	0.498693	0.27398	1.07647	ACE2	A_23_P252981	NM_021804	ref|Homo sapiens angiotensin I converting enzyme 2 (ACE2), mRNA [NM_021804]	GGTACCCAGTCTCTTAAATCTTTTGTATTTGCTCACAGTGTTTGAGCAGTGCTGAGCACA	6.33	6.24	6.53	6.12	6.11	6.1	6.22	5.95
1.98	11.35	0.99	10.85	0.1	11.84	0.1	2.606e-05	0.0112444	0.00193185	0.112232	SRGAP2	A_23_P200829	NM_015326	ref|Homo sapiens SLIT-ROBO Rho GTPase activating protein 2 (SRGAP2), transcript variant 1, mRNA [NM_015326]	AAGAGAAGTCACATCTTCCAGGGAATCGCAATGTTGTGGCGTCTGACTTGTATGTCACAT	10.92	10.71	10.84	10.94	11.92	11.94	11.6	11.9
1.04	6.72	0.05	6.7	0.1	6.75	0.1	0.687189	0.879941	0.564286	1.10122	SCUBE2	A_23_P105144	NM_020974	ref|Homo sapiens signal peptide, CUB domain, EGF-like 2 (SCUBE2), transcript variant 1, mRNA [NM_020974]	TCGAGATGGCAGGCTCTATGCATCTGAGAACCATCAGGAAATACTTAAGGATAAGAAACT	6.72	6.72	6.52	6.83	6.63	6.7	6.87	6.79
-1.16	6.09	-0.21	6.2	0	5.99	0.1	0.164467	0.533103	0.240447	1.04632	OR5H15	A_33_P3265699	NM_001005515	ref|Homo sapiens olfactory receptor, family 5, subfamily H, member 15 (OR5H15), mRNA [NM_001005515]	CTGTCATCATTCCTTTGTTAAATCCTATCATCTACAGTCTGAGAAATAAGCAAGTCATAG	6.19	6.22	6.17	6.22	5.73	5.83	6.21	6.17
-1.32	6.2	-0.4	6.4	0	6	0.1	0.0174923	0.184611	0.0744947	0.611494	ME3	A_23_P105227	NM_001014811	ref|Homo sapiens malic enzyme 3, NADP(+)-dependent, mitochondrial (ME3), transcript variant 2, mRNA [NM_001014811]	TGACAGACAAGTTTGGAATAAATTGCCTCATCCAATTTGAAGACTTCGCCAATGCCAATG	6.41	6.34	6.32	6.54	5.9	5.76	6.24	6.1
-1.1	6.3	-0.13	6.37	0.1	6.23	0	0.355516	0.699218	0.418853	1.07673	LOC154761	A_24_P918907	NR_015421	ref|Homo sapiens family with sequence similarity 115, member C pseudogene (LOC154761), non-coding RNA [NR_015421]	TGTGCTAGGCATGGAAACTTATGAAATTTTAGCACTCCAAAGTCATTTGGACTTCAAGGC	6.64	6.44	6.26	6.14	6.23	6.32	6.25	6.13
1.02	6.34	0.02	6.33	0	6.35	0.3	0.92137	0.974935	0.388602	1.09856	FGF5	A_33_P3411907	NM_033143	ref|Homo sapiens fibroblast growth factor 5 (FGF5), transcript variant 2, mRNA [NM_033143]	AGGAACCCTAGAGGCTCCAGCAGCAGACAGAGCAGCAGTAGCGCTATGTCTTCCTCTTCT	6.23	6.28	6.38	6.41	5.95	6	7.11	6.33
-1.32	9.75	-0.4	9.95	0.2	9.55	0.1	0.0517951	0.317424	0.0725484	0.603462	A_19_P00800449	A_19_P00800449	A_19_P00800449	Unknown	TGGTCCGTCCCCCACAGTCCCCGCTGGACTCTCTTGGTCCATCTGCCCCCCACAGTCCCC	10.36	9.88	9.96	9.6	9.49	9.56	9.79	9.38
-1.1	6.49	-0.13	6.55	0.1	6.42	0.1	0.30963	0.668275	0.392752	1.07692	CXorf36	A_33_P3293925	NM_176819	ref|Homo sapiens chromosome X open reading frame 36 (CXorf36), transcript variant 1, mRNA [NM_176819]	ACCTGTGCTACCCAATTCTGGTTCCTTCACTCCCATTCAAAAATGGACCCCAGAAAAGCC	6.7	6.41	6.59	6.53	6.25	6.42	6.52	6.51
1.17	6.41	0.23	6.29	0.1	6.52	0.5	0.571432	0.825697	0.244288	1.04691	TXNIP	A_23_P97700	NM_006472	ref|Homo sapiens thioredoxin interacting protein (TXNIP), mRNA [NM_006472]	TCCACCCTTTTCTGAGAGTTATTACAGCCAGAAAGTGTGGGCTGAAGATGGTTGGTTTCA	6.14	6.14	6.49	6.39	5.85	5.92	7.81	6.51
-1.21	6.33	-0.28	6.47	0	6.19	0.1	0.0495504	0.311424	0.204974	0.987186	A_19_P00803753	A_19_P00803753	A_19_P00803753	Unknown	TGTTCACTTTCTTTTCCTTTCCTTCTTTTGCTACAGTTGTTCCACAGCAAACAACCAGAC	6.59	6.42	6.47	6.41	6.13	6.2	6.03	6.4
-1.23	7.07	-0.29	7.22	0.1	6.93	0.1	0.129614	0.482937	0.206757	0.99077	A_19_P00323062	A_19_P00323062	A_19_P00323062	Unknown	CATTTTAAAACAAATTAGCACCCTCCCCAAAAGCCTATTGGCCTAAATGTGTTTATTACT	7.55	7.1	7.24	6.99	7.11	7.05	6.54	7.02
1.61	9.76	0.69	9.41	0	10.1	0.1	0.00068287	0.038708	0.0160263	0.331888	TTC1	A_23_P19164	NM_003314	ref|Homo sapiens tetratricopeptide repeat domain 1 (TTC1), transcript variant 1, mRNA [NM_003314]	GGAGAGCAGAGTTGTATGAGAAGACGGACAAGCTAGATGAAGCCCTGGAAGACTATAAAT	9.31	9.49	9.48	9.38	9.96	10.15	10.38	9.92
1.12	13.58	0.16	13.51	0.2	13.66	0.1	0.385545	0.71841	0.273738	1.07414	MRPL21	A_23_P115955	NM_181515	ref|Homo sapiens mitochondrial ribosomal protein L21 (MRPL21), transcript variant 1, mRNA [NM_181515]	AAAGGAAAAACTTCAAGAAGAAAAGAATCGTCACGACCCCGCAGACTGTCCTCCGGATAA	13.89	13.31	13.62	13.2	13.82	13.75	13.6	13.49
1.03	6.31	0.04	6.29	0.1	6.33	0.1	0.805999	0.930937	0.551698	1.10158	LOC100293612	A_19_P00318154	XR_110033	ref|PREDICTED: Homo sapiens uncharacterized LOC100293612 (LOC100293612), misc_RNA [XR_110033]	AGCTGCGTCAGAACTCATCCACAAAGCTGGAAGGTGCTTCTGTCCCACCAGCTTGCAGAG	6.53	6.26	6.32	6.06	6.21	6.32	6.55	6.24
1.01	6.92	0.01	6.91	0	6.92	0.1	0.923593	0.975604	0.549229	1.10119	OR1L6	A_33_P3343812	NM_001004453	ref|Homo sapiens olfactory receptor, family 1, subfamily L, member 6 (OR1L6), mRNA [NM_001004453]	AGTGGAAGGCCTTCTCTACCTGTGGCTCCCACCTCACTGCAGTAGCCCTTTTCTATGGGA	6.93	6.93	6.96	6.83	7.06	7	6.69	6.95
1.08	8.97	0.11	8.92	0.2	9.03	0.1	0.556079	0.818101	0.357557	1.10429	TMEM38A	A_23_P101392	NM_024074	ref|Homo sapiens transmembrane protein 38A (TMEM38A), mRNA [NM_024074]	TTCACAGAATCCTGGCAGCAGCTCCAGTCAAGAATGTCACTGGTTGGCATGATATTCTTA	9.18	9.06	8.97	8.46	9.05	9.15	9.14	8.77
1.29	7.73	0.36	7.55	0.1	7.92	0.1	0.0555076	0.326849	0.0794588	0.707379	MFSD8	A_24_P303080	NM_152778	ref|Homo sapiens major facilitator superfamily domain containing 8 (MFSD8), mRNA [NM_152778]	AGCCCACTGACTGGAGCTTTTGTCTTAGCATAATAACCTGTTTCCAGCAAGAATATAACA	7.69	7.68	7.66	7.18	8.03	8.1	7.62	7.92
-1.22	6.22	-0.29	6.37	0	6.08	0.1	0.0612583	0.342672	0.141295	0.844071	A2ML1	A_33_P3525263	NM_144670	ref|Homo sapiens alpha-2-macroglobulin-like 1 (A2ML1), transcript variant 1, mRNA [NM_144670]	AAAGTGTGCTGGTCACCAACTTGAAACCAGCAACCATCAAGGTCTATGACTACTACCTAC	6.5	6.32	6.29	6.36	6.02	5.87	6.37	6.04
-1.03	8.36	-0.04	8.38	0.2	8.34	0.2	0.877367	0.959266	0.455228	1.10574	MMS22L	A_32_P95914	NM_198468	ref|Homo sapiens MMS22-like, DNA repair protein (MMS22L), mRNA [NM_198468]	AGGTGTATTTTGATACTGTGATAACCTGCATTGTAAATTACCAAATGGTTGGAATTGACC	8.17	8.73	8.68	7.95	7.98	8.58	8.11	8.69
-1.22	6.24	-0.29	6.38	0.1	6.09	0.1	0.0722287	0.36979	0.158124	0.887207	LOC100507530	A_32_P705474	NR_125386	ref|Homo sapiens uncharacterized LOC100507530 (LOC100507530), long non-coding RNA [NR_125386]	CCTCTGCTAATGGTGACATAAAATGTTCATTTCATACCCATGCATATACACTGATGTATA	6.7	6.24	6.26	6.33	5.9	6.12	6.19	6.16
-1.17	6.18	-0.23	6.29	0	6.06	0.1	0.0671005	0.357748	0.242841	1.05064	HFE2	A_23_P86315	NM_213653	ref|Homo sapiens hemochromatosis type 2 (juvenile) (HFE2), transcript variant a, mRNA [NM_213653]	CTCTTTGTTCTGTGGCTTTGCATTCAGTAAGGGGACCATCAGTCCCATTACTAGTTTGGA	6.33	6.3	6.32	6.22	6.09	6.08	6.17	5.91
-1.17	6.21	-0.22	6.32	0.1	6.1	0	0.161018	0.528591	0.218541	1.01339	A_33_P3344521	A_33_P3344521	A_33_P3344521	Unknown	TATTATATAAATACATATACATTAAATCAAAATGCAAGGAAATACCTTTCTGAATCATAA	6.55	5.96	6.41	6.36	6.04	6.04	6.14	6.16
-1.14	6.2	-0.19	6.3	0.1	6.11	0.1	0.219921	0.593721	0.254216	1.0656	GPR174	A_23_P11070	NM_032553	ref|Homo sapiens G protein-coupled receptor 174 (GPR174), mRNA [NM_032553]	CAGTCCGTTGTTATGATGACCATTGGCGAGTTGATTGGGTTTGTAACTCCGCTTCTGATT	6.46	6.22	6.31	6.19	5.95	6.08	6.42	5.98
-1.1	6.93	-0.14	7	0.1	6.86	0.3	0.635744	0.856631	0.147672	0.860453	A_19_P00802601	A_19_P00802601	A_19_P00802601	Unknown	TAGGTTTGGGTTTGGGGGCTATGTGGGAGTATAAAAAATAGGCTATGTCTAGACTCCCGA	7.39	7.05	6.84	6.72	6.5	6.67	7.76	6.5
-1.2	6.23	-0.26	6.36	0.1	6.1	0.1	0.0956518	0.421449	0.195933	0.969825	ERCC-00134_68	ERCC-00134_68	ERCC-00134_68			6.64	6.3	6.32	6.17	6.13	6.12	6.23	5.93
-1.03	6.61	-0.04	6.64	0.1	6.59	0.2	0.801486	0.929255	0.563712	1.10113	PITPNC1	A_33_P3222341	NM_012417	ref|Homo sapiens phosphatidylinositol transfer protein, cytoplasmic 1 (PITPNC1), transcript variant 1, mRNA [NM_012417]	GCGGGTGACTTTTGTGCATTCGTTTTAATTTTTGGAAATCTCTCTTTTTTCCTCCCTCGC	6.79	6.68	6.54	6.53	6.7	6.9	6.18	6.58
-1.25	6.32	-0.32	6.48	0.2	6.16	0.1	0.113174	0.45591	0.130521	0.812464	LOC100131564	A_19_P00802615	NR_034089	ref|Homo sapiens uncharacterized LOC100131564 (LOC100131564), long non-coding RNA [NR_034089]	TAATTAAATCAATGTTATTCTGGGTCTAAAGCTTATATTCTTAATTACTATATTATCCCA	6.87	6.1	6.57	6.39	6.43	6.12	5.96	6.12
1.08	6.46	0.12	6.4	0.1	6.52	0.1	0.502986	0.788392	0.416787	1.10609	MUC5AC	A_33_P3216570	XM_006709945	ref|PREDICTED: Homo sapiens mucin 5AC, oligomeric mucus/gel-forming (MUC5AC), partial mRNA [XM_006709945]	AGAAATCCAGGACAACCACTTTGGTGACAACCAGCACAACCTCCACTCCACAGACCAGTA	6.75	6.22	6.29	6.35	6.49	6.46	6.83	6.3
-1.17	8.93	-0.23	9.05	0.3	8.82	0.1	0.39894	0.727075	0.221684	1.01666	MYBL2	A_23_P143190	NM_002466	ref|Homo sapiens v-myb avian myeloblastosis viral oncogene homolog-like 2 (MYBL2), transcript variant 1, mRNA [NM_002466]	CTTCCAGCCTCACCCTGTCAGGTATCAAAGAAGACAACAGCTTGCTCAACCAGGGCTTCT	8.86	9.04	9.78	8.5	8.57	8.84	9.06	8.82
-1.19	6.21	-0.25	6.33	0.1	6.08	0.1	0.123791	0.474614	0.186199	0.949938	A_33_P3331996	A_33_P3331996	A_33_P3331996	Unknown	CATTTCCAAGCTCATCAGTGTGATTGGGAATATCATGTGCTATAGTTGTGATATGTGGTC	6.52	6.3	6.38	6.14	5.95	5.94	6.4	6.04
1.17	8.89	0.22	8.78	0.1	9	0.1	0.178696	0.549035	0.283938	1.06791	TCAP	A_23_P107051	NM_003673	ref|Homo sapiens titin-cap (TCAP), mRNA [NM_003673]	AGGCAAGGATGGTGGGGCCCCCAGCACCCTCTGTTAGTGCCGCAATAAATGCTCAATCAT	8.89	8.72	8.67	8.84	8.82	9.08	9.34	8.77
2.1	11.71	1.07	11.18	0.2	12.25	0.1	0.00087397	0.0433924	0.0012319	0.0870707	AMZ2P1	A_24_P410587	NR_026903	ref|Homo sapiens archaelysin family metallopeptidase 2 pseudogene 1 (AMZ2P1), non-coding RNA [NR_026903]	ATAATGGGAATTTACTGAAACCCGTGGAAGGAAGCCTTTAAGGAATGGAAAGAGTGGATA	11.6	11.54	10.67	10.91	12.17	12.31	12.42	12.1
-1.27	6.18	-0.35	6.35	0.1	6	0.1	0.0281193	0.235234	0.110702	0.75206	LINC00700	A_33_P3740427	NR_040253	ref|Homo sapiens long intergenic non-protein coding RNA 700 (LINC00700), long non-coding RNA [NR_040253]	CATCACACAGAAGAGAGAACTTACCAAGCAATACCAACACATTCATTCTCCAATAAAATT	6.55	6.3	6.32	6.24	5.8	5.94	6.19	6.09
1.07	7.01	0.1	6.97	0.1	7.06	0.3	0.744826	0.905673	0.424798	1.10631	BRPF3	A_24_P414712	NM_015695	ref|Homo sapiens bromodomain and PHD finger containing, 3 (BRPF3), mRNA [NM_015695]	AGGATGGGGTTTTGGATTTTGTATAATAATAAAAACAATACAGCATATGGCTAGGGAAGG	7.19	6.87	7	6.81	6.8	6.99	7.97	6.49
1.39	9.53	0.47	9.3	0.3	9.77	0.1	0.0926319	0.417121	0.0404718	0.518671	SLC22A5	A_24_P174755	NM_003060	ref|Homo sapiens solute carrier family 22 (organic cation/carnitine transporter), member 5 (SLC22A5), mRNA [NM_003060]	TTCAGAGTAGCTCACTTTAGTCCTGTAACTTTATTGGGTGATATTTTGTGTTCAGTGTAA	8.91	10.12	9.03	9.13	9.81	9.88	9.61	9.78
1.72	11.36	0.78	10.97	0.2	11.76	0.1	0.00684056	0.115681	0.00772644	0.228871	OGT	A_33_P3227284	NM_181672	ref|Homo sapiens O-linked N-acetylglucosamine (GlcNAc) transferase (OGT), transcript variant 1, mRNA [NM_181672]	GTTGAAGCTTTGCTTATTGTAACAGGCTTTTATTTCCAGGTAATATGTCTTGGAAGACTT	10.73	11.66	10.87	10.63	11.81	11.96	11.62	11.63
-1.04	8.05	-0.06	8.08	0.2	8.02	0.2	0.833607	0.94221	0.398632	1.10713	ZNF616	A_33_P3269806	NM_178523	ref|Homo sapiens zinc finger protein 616 (ZNF616), mRNA [NM_178523]	GCCAGCACCATGTTTTCATTTAAGCCTTCAGAAATATGAGCCAATTAAACTCTTTTCTTT	7.86	8.56	7.78	8.12	8.35	8.44	7.35	7.95
-1	6.38	0	6.38	0.1	6.38	0.1	0.973607	0.991653	0.587526	1.09594	NOS2	A_23_P502464	NM_000625	ref|Homo sapiens nitric oxide synthase 2, inducible (NOS2), mRNA [NM_000625]	TGTGTACAGTTATTTATGCCTCTGTATTTAAAAAACTAACACCCAGTCTGTTCCCCATGG	6.5	6.28	6.44	6.3	6.62	6.42	6.24	6.22
-1.21	6.2	-0.27	6.34	0.1	6.07	0.1	0.0658605	0.354923	0.174815	0.928023	A_19_P00326456	A_19_P00326456	A_19_P00326456	Unknown	TACCTTTAGGCCAGTATCTTGTAGCTGTCGTTCAGTTGTCCCATAGGATTTTCATGAGGT	6.53	6.22	6.4	6.21	6.09	5.96	6.24	5.98
1.33	7.14	0.41	6.94	0.1	7.35	0.1	0.0179366	0.186614	0.0750788	0.690646	USF1	A_23_P23646	NM_007122	ref|Homo sapiens upstream transcription factor 1 (USF1), transcript variant 1, mRNA [NM_007122]	ACAATGACGTGCTTCGACAACAGGTGGAAGATCTTAAAAACAAGAATCTGCTGCTTCGAG	6.75	7.24	6.94	6.81	7.33	7.4	7.47	7.18
1.12	6.49	0.16	6.4	0.1	6.57	0.3	0.586474	0.833068	0.41406	1.10585	HIC1	A_23_P129856	NM_006497	ref|Homo sapiens hypermethylated in cancer 1 (HIC1), transcript variant 1, mRNA [NM_006497]	TGATAATGTGAAGTTCCTCATTTTGCACAAGTGGCACTAGCCCCAGGGCCAACCCTTCCT	6.43	6.24	6.61	6.33	6.26	6.37	7.54	6.1
1.33	8.23	0.41	8.02	0.2	8.43	0	0.0892762	0.409971	0.0678889	0.659881	HYOU1	A_23_P75647	NM_006389	ref|Homo sapiens hypoxia up-regulated 1 (HYOU1), transcript variant 1, mRNA [NM_006389]	CAGAGCCTCAGTTACCAGGTTTGGTTTCTGAGTGCCTATCTGTGCTCTTTCCTCCCTCTG	7.64	8.67	7.78	8	8.47	8.52	8.42	8.31
1.08	6.47	0.11	6.42	0.1	6.53	0.4	0.774122	0.918778	0.302491	1.1061	A_19_P00803910	A_19_P00803910	A_19_P00803910	Unknown	TTTTCAGGAGGCAGCCCATCTGTGGTAAGATCAGCAACAAATACCTGTGGATGGTGAATT	6.53	6.37	6.57	6.21	6.09	6.12	7.81	6.1
1.27	6.47	0.35	6.29	0.1	6.64	0.6	0.489377	0.780999	0.159156	0.928398	A_33_P3304092	A_33_P3304092	A_33_P3304092	Unknown	ACTGATTTGGAGACTGTGCAAGGTCCAGGAACCACCGAACCCGGAGATCAGGTCTGCTCT	6.5	6.14	6.32	6.21	6.02	5.89	8.33	6.3
2.33	9.35	1.22	8.74	0.2	9.96	0.1	5.301e-05	0.0153509	0.00043556	0.0483774	PKP2	A_33_P3405728	NM_004572	ref|Homo sapiens plakophilin 2 (PKP2), transcript variant 2b, mRNA [NM_004572]	CTGATGATAAGCATTTGGAGTGCATTTATTCCTCCAGATAATAAATGTGTGTTCAGAACT	9.01	8.72	8.33	8.91	10.06	10.07	9.99	9.73
1.85	7.72	0.89	7.28	0.1	8.16	0.1	0.00012683	0.021571	0.00368394	0.155288	EXOC6B	A_32_P16258	ENST00000272427	ens|exocyst complex component 6B [Source:HGNC Symbol;Acc:HGNC:17085] [ENST00000272427]	TAGTAATATAGGCTGCTTGCATCATTTTAACATTCATAGGGAAAATCTCTTTGAGCAGGC	7.45	7.2	7.14	7.32	8.09	8.29	7.92	8.36
1.83	8.99	0.87	8.55	0.2	9.42	0.1	0.00188786	0.0607201	0.00470338	0.175578	ZZZ3	A_23_P11507	NM_015534	ref|Homo sapiens zinc finger, ZZ-type containing 3 (ZZZ3), mRNA [NM_015534]	TCATGTGATGTGTACAAACTATGGTGAAAAGTGCCAGTGGTAGTAACTGTGTAAAGTTTC	9.05	8.47	8.07	8.61	9.48	9.52	9.49	9.2
1.01	6.64	0.01	6.63	0.1	6.64	0.1	0.947407	0.982962	0.632122	1.08856	ANKMY1	A_33_P3629247	NM_017844	ref|Homo sapiens ankyrin repeat and MYND domain containing 1 (ANKMY1), transcript variant 2, mRNA [NM_017844]	ATTTGAGTCCAACGTGTGTGTGTGCGACTTCTCCATCGAGCTCTCGCAGGCCATGCTGGA	6.53	6.56	6.81	6.63	6.63	6.7	6.84	6.4
-1.12	6.16	-0.17	6.25	0	6.08	0.2	0.391928	0.722617	0.215623	1.00787	TEX15	A_23_P123308	NM_031271	ref|Homo sapiens testis expressed 15 (TEX15), mRNA [NM_031271]	CCTAAAATGTGACAAGAGAATTGGTTTGGCTGAATCACAACAAATAACTAGCAAAGCTTC	6.27	6.18	6.32	6.21	5.9	5.83	6.64	5.95
1.23	9.04	0.3	8.89	0.1	9.19	0	0.0349134	0.262375	0.144999	0.896823	BAZ1A	A_23_P76799	NM_013448	ref|Homo sapiens bromodomain adjacent to zinc finger domain, 1A (BAZ1A), transcript variant 1, mRNA [NM_013448]	TACACATGAATGAATCCAATCTTATAACCTTGAAGTGCTGTACCAGTGCTGGCTGCAGGT	9.06	8.7	8.99	8.8	9.19	9.16	9.18	9.23
-1.07	6.54	-0.1	6.59	0	6.49	0.1	0.464863	0.766166	0.416031	1.07714	CCNI2	A_33_P3305780	NM_001287252	ref|Homo sapiens cyclin I family, member 2 (CCNI2), transcript variant 1, mRNA [NM_001287252]	GGTGCAAAGTGGTCAAGGGCCAGATATACTATAATTGTCTATATTATAGAGTTAGTATAC	6.6	6.5	6.66	6.61	6.5	6.24	6.75	6.47
-1.07	6.17	-0.1	6.22	0.1	6.12	0.1	0.462237	0.765023	0.404783	1.07654	ERCC-00024_60	ERCC-00024_60	ERCC-00024_60			6.33	6.01	6.29	6.24	6	6.12	6.34	6.01
1.23	7.05	0.3	6.9	0.1	7.2	0.1	0.05477	0.325181	0.17894	0.959383	MAN1B1-AS1	A_24_P333567	NR_027447	ref|Homo sapiens MAN1B1 antisense RNA 1 (head to head) (MAN1B1-AS1), long non-coding RNA [NR_027447]	ACTTGCTGGTACCCAAATGAAGTCGTTTATGTCACACTCTAACAAGAGGCCCTGAAGAAG	6.92	6.66	7.03	6.99	7.08	7.24	7.41	7.07
1.85	8.85	0.88	8.41	0.2	9.29	0.2	0.00506558	0.0997858	0.00499079	0.179805	MARK2	A_33_P3232993	NM_001039469	ref|Homo sapiens MAP/microtubule affinity-regulating kinase 2 (MARK2), transcript variant 4, mRNA [NM_001039469]	TTCACGTGGAGTATGAAGACCACGAGCTCCATGGAGCCCAACGAGATGATGCGGGAGATC	8.25	7.86	8.72	8.8	9.14	9.23	9.75	9.05
-1.3	11.04	-0.38	11.23	0.1	10.85	0.1	0.0382822	0.274586	0.0617359	0.557882	A_19_P00326458	A_19_P00326458	A_19_P00326458	Unknown	CTATTTGAGGAAATATCTTTGCCCTCTCCCCACATACATGCAAAACCACTTTTTAGCACT	11.48	10.96	11.06	11.41	10.94	10.8	11	10.65
1.41	7.54	0.49	7.29	0.2	7.79	0.1	0.0278641	0.233876	0.0651024	0.647283	TRMT13	A_33_P3224680	ENST00000370143	ens|tRNA methyltransferase 13 homolog (S. cerevisiae) [Source:HGNC Symbol;Acc:HGNC:25502] [ENST00000370143]	TGGCGATTCTGCAACCAAGCACCTGAAACAGCAGGTATGTTTAGGCTATAGTAACTACTA	7.15	6.86	7.61	7.55	7.62	7.9	7.98	7.65
-1.25	6.46	-0.32	6.62	0.4	6.3	0.1	0.361536	0.703391	0.15201	0.871066	BICC1	A_33_P3293913	NM_001080512	ref|Homo sapiens BicC family RNA binding protein 1 (BICC1), mRNA [NM_001080512]	TACTTTATGGCAAAAAGGAAGAAGAGAGAGAAGATGTTCTTATGATGTCATACAGAACAC	6.29	6.44	7.73	6.02	6.25	6.13	6.5	6.32
-1.23	7.34	-0.3	7.49	0.9	7.19	0.6	0.742174	0.904483	0.0409863	0.448428	GRIPAP1	A_33_P3362806	ENST00000488361	ens|GRIP1 associated protein 1 [Source:HGNC Symbol;Acc:HGNC:18706] [ENST00000488361]	GCCAGGGTAAGGGGAAAGGAAGAACCTACAGCTCCAGCTTCTCTCAACCCAAAAATCTGA	6.5	6.7	10.06	6.69	6.59	6.61	9.1	6.47
1.26	9.66	0.34	9.49	0.5	9.83	0	0.410962	0.734413	0.0706515	0.672107	COLGALT1	A_23_P209183	NM_024656	ref|Homo sapiens collagen beta(1-O)galactosyltransferase 1 (COLGALT1), mRNA [NM_024656]	GGTGTGGGAACTTCTCACTCATTGGCTTCTTTCCCACACACCTGAAGAGCACTGACTGTG	8.75	8.83	10.75	9.63	9.73	9.85	9.88	9.85
-1.26	6.4	-0.33	6.57	0.2	6.24	0.1	0.116543	0.462077	0.150348	0.867144	A_33_P3236213	A_33_P3236213	A_33_P3236213	Unknown	AGGCTGCTGCCTTCATCTGGGTGTAACCAATGTAAAATGTAAGAAAGACGTTAAATTACG	6.39	6.44	7.08	6.36	6.28	5.96	6.39	6.32
1.76	10.63	0.82	10.22	0.3	11.04	0	0.00794987	0.124326	0.00756431	0.226735	NAPG	A_23_P141770	NM_003826	ref|Homo sapiens N-ethylmaleimide-sensitive factor attachment protein, gamma (NAPG), mRNA [NM_003826]	ACAGGCAGTTGAATTACTAGGAAAAGCCTCCAGACTACTAGTACGAGGACGTAGGTTTGA	9.78	9.75	10.8	10.55	11.03	10.96	11.15	11.01
-1.22	6.15	-0.29	6.29	0.1	6	0	0.0622603	0.345637	0.165501	0.906232	lnc-TMEFF2-3	A_33_P3345225	lnc-TMEFF2-3:1	linc|LNCipedia lincRNA (lnc-TMEFF2-3), lincRNA [lnc-TMEFF2-3:1]	GTGATAAATTGCTTCATCATGAACACATAACCTTTTGTTGTGACTTCTTGGCATAAACAG	6.39	6.05	6.54	6.19	5.9	5.98	6.07	6.06
1.55	8.25	0.64	7.93	0.2	8.57	0.2	0.0303831	0.244213	0.0303357	0.448245	TMC8	A_23_P346093	NM_152468	ref|Homo sapiens transmembrane channel-like 8 (TMC8), mRNA [NM_152468]	CATCGAGGGGGCGACAAGCCTGGACCAGATGAAAGTGACTCATGTTGTTAATTAGCGGCT	7.52	7.54	8.4	8.26	8.43	8.71	8.92	8.21
1.18	6.57	0.24	6.45	0.1	6.7	0.1	0.137678	0.494043	0.175305	0.954277	SSPN	A_23_P203920	NM_005086	ref|Homo sapiens sarcospan (SSPN), transcript variant 1, mRNA [NM_005086]	AATGTTTTGATTTGCTTTAAAAATGGCCTTCCTACACATTAGCTCCAGCTAAAAAGACAC	6.57	6.24	6.44	6.56	6.86	6.82	6.37	6.73
1.16	9.4	0.21	9.29	0.2	9.5	0.1	0.407852	0.732741	0.20497	1.0018	ACOX2	A_23_P10182	NM_003500	ref|Homo sapiens acyl-CoA oxidase 2, branched chain (ACOX2), mRNA [NM_003500]	GGAGATCCAAGCTATGAAATAACCAACAGTATTCAAGAAGCAACCAGCACCATCATGTGA	8.99	8.94	9.25	9.98	9.72	9.71	9.38	9.19
1.14	6.42	0.19	6.33	0.1	6.52	0	0.141743	0.500978	0.272544	1.06108	LOC101926934	A_32_P111336	XR_242030	ref|PREDICTED: Homo sapiens uncharacterized LOC101926934 (LOC101926934), transcript variant X2, ncRNA [XR_242030]	CACGTTACCTACTCAAGTCATAAGCGTCTGAAGAAAGTGCTCTGTAAATTCTCAGCAGAA	6.19	6.26	6.38	6.48	6.57	6.59	6.42	6.49
-1.04	6.06	-0.05	6.09	0.1	6.04	0	0.71892	0.894721	0.525775	1.081	LILRB1	A_33_P3231414	NM_006669	ref|Homo sapiens leukocyte immunoglobulin-like receptor, subfamily B (with TM and ITIM domains), member 1 (LILRB1), transcript variant 1, mRNA [NM_006669]	GGGAACTTTTAGGGGTCACTCAATTCTGCAGTATAAATAACTAATGTCTCTACAATTTTG	6.29	5.8	6.32	5.96	6.04	6	6.1	6.01
1.52	8.18	0.6	7.88	0.2	8.48	0.1	0.0149723	0.170351	0.024846	0.411222	APH1A	A_23_P12329	NM_016022	ref|Homo sapiens APH1A gamma secretase subunit (APH1A), transcript variant 2, mRNA [NM_016022]	TTTTCTCAGGCCTGAGGGGGAACCATTTTTGGTGTGATAAATACCCTAAACTGCCTTTTT	7.56	7.62	8.14	8.2	8.77	8.43	8.14	8.57
1.04	6.2	0.06	6.17	0	6.23	0.1	0.637254	0.857107	0.57007	1.10135	ERCC-00016_169	ERCC-00016_169	ERCC-00016_169			6.25	6.14	6.15	6.14	6.17	6.19	6.5	6.07
1.34	7.22	0.42	7.01	0.1	7.43	0.4	0.219355	0.593244	0.146178	0.899871	STAP2	A_23_P382188	NM_001013841	ref|Homo sapiens signal transducing adaptor family member 2 (STAP2), transcript variant 2, mRNA [NM_001013841]	CCCACTACCGAACCAGGAAGAGAACTACGTGACCCCTATTGGAGATGGCCCAGCTGTTGA	7.08	6.75	7.1	7.13	7.11	7.19	8.5	6.94
-1.04	6.21	-0.06	6.24	0.1	6.18	0.1	0.652782	0.865211	0.489848	1.07575	SERPINB7	A_23_P141802	NM_001040147	ref|Homo sapiens serpin peptidase inhibitor, clade B (ovalbumin), member 7 (SERPINB7), transcript variant 2, mRNA [NM_001040147]	TCAGTCCACGCTGTTTAGAGCTGACCACCCATTCCTATTTGTTATCAGGAAGGATGACAT	6.21	6.1	6.35	6.3	6.04	6.19	6.42	6.07
1.37	6.58	0.46	6.35	0.1	6.8	0.6	0.350067	0.695885	0.105071	0.796168	A_19_P00322761	A_19_P00322761	A_19_P00322761	Unknown	TCAGCATCACTGTTGCTACTGTGGTTGGGGCCAGCTCAGGCAGGGTGACACCAAGACAAA	6.23	6.2	6.61	6.35	6.28	6.15	8.46	6.33
-1.03	6.46	-0.05	6.48	0.1	6.43	0.1	0.763816	0.914138	0.552909	1.08307	SOS1	A_23_P343808	NM_005633	ref|Homo sapiens son of sevenless homolog 1 (Drosophila) (SOS1), mRNA [NM_005633]	TTATTACCACCACGAGAACCTGTGAGGACACCTGATGTTTTCTCAAGCTCACCACTACAT	6.46	6.18	6.77	6.5	6.61	6.39	6.38	6.36
-1.18	8.72	-0.24	8.84	0.2	8.6	0.1	0.255688	0.625486	0.151164	0.868905	GNL1	A_23_P404965	NM_005275	ref|Homo sapiens guanine nucleotide binding protein-like 1 (GNL1), mRNA [NM_005275]	AGTTTAGCTTCTACTTTGATTTTATTGTTAGTGCATTGTCGTTCTTGTGTCAGTAGCAAG	9.04	8.24	8.96	9.12	8.78	8.46	8.51	8.64
1.12	6.35	0.17	6.26	0.1	6.43	0.4	0.642422	0.859529	0.368715	1.1053	FGD5P1	A_33_P3377346	NR_036481	ref|Homo sapiens FYVE, RhoGEF and PH domain containing 5 pseudogene 1 (FGD5P1), non-coding RNA [NR_036481]	TAGATGACCACAGGATAAAGAGGAAAGAGGAACATCTCTCTGTCGTGTCTGGGAGTTTCT	6.14	6.01	6.43	6.48	6.15	5.89	7.61	6.07
-1.46	7.46	-0.55	7.73	0.2	7.18	0.2	0.0561772	0.32913	0.0374144	0.428636	SMIM2-AS1	A_19_P00810806	NR_104064	ref|Homo sapiens SMIM2 antisense RNA 1 (SMIM2-AS1), transcript variant 1, long non-coding RNA [NR_104064]	ATGAAGAACAAGCCATTTTGACCTCCATCCTGGCTCATCTCCTCTGTGTTCTCATAGCAT	7.72	7.37	8.13	7.71	7.56	7.32	6.49	7.37
-1.01	6.25	-0.01	6.26	0.1	6.25	0.1	0.93662	0.979638	0.567034	1.08836	SMC1B	A_23_P29330	NM_148674	ref|Homo sapiens structural maintenance of chromosomes 1B (SMC1B), transcript variant 1, mRNA [NM_148674]	ATGTTCAGCCGAGTTTTGACCCTAGATCTTTCTCAGTATCCAGACACTGAAGGCCAAGAA	6.41	6.18	6.43	6.02	6.17	6.04	6.54	6.24
-1.63	7.91	-0.71	8.26	0.4	7.55	0.4	0.13453	0.489776	0.00846592	0.195867	ADCY9	A_24_P935103	NM_001116	ref|Homo sapiens adenylate cyclase 9 (ADCY9), mRNA [NM_001116]	AATTGGTTGTTTGGAAAATCACATCATGCCTAGAATCTGAAATTGAATTAGCAAGAACCG	8.5	7.17	8.55	8.83	7.4	6.72	7.63	8.47
1.55	9.95	0.64	9.64	0.3	10.27	0.1	0.0722419	0.369819	0.0291867	0.441523	LINC01573	A_33_P3456233	NR_121577	ref|Homo sapiens long intergenic non-protein coding RNA 1573 (LINC01573), long non-coding RNA [NR_121577]	ACCAAGTGATTTTTAAAGCCCCATCTGCCTTTCTCCACTTATAAAGAACTTGGGACATTT	10.22	9.31	8.82	10.19	10.2	9.96	10.49	10.44
1.17	6.33	0.23	6.22	0.1	6.45	0.4	0.522191	0.798601	0.288832	1.08258	ERCC-00086_228	ERCC-00086_228	ERCC-00086_228			6.03	6.08	6.35	6.41	5.82	6.04	7.58	6.34
-1.03	6.17	-0.05	6.19	0.1	6.15	0.1	0.720841	0.895869	0.549928	1.0811	ADAMTS7P1	A_33_P3286722	NR_045529	gb|Homo sapiens FLJ00317 protein (LOC390660), non-coding RNA [NR_045529]	ATGGAAGCAGCAATGACTGTGAACCCATTGGAAACAGCCTTTCATCATGTTTCCACAGCT	6.35	6.05	6.22	6.15	6.13	5.92	6.2	6.33
1.3	6.42	0.38	6.23	0.1	6.61	0.5	0.377178	0.713373	0.137782	0.880016	A_19_P00800183	A_19_P00800183	A_19_P00800183	Unknown	CCTGGCTCTAGATATAATGGAGGGAGTATATAGGAGTTGAAGATTAGTCCACCGTAGTCG	6.08	6.08	6.55	6.21	5.95	5.98	7.97	6.53
-1.93	9.3	-0.95	9.77	0.5	8.83	0.6	0.149308	0.512136	0.00204221	0.0944273	UBR1	A_23_P152066	NM_174916	ref|Homo sapiens ubiquitin protein ligase E3 component n-recognin 1 (UBR1), mRNA [NM_174916]	TGTGAGTTCACCTTTTAGTGGTCATTTGTCATTTCATAACAACTATGCATTTTGGTTCAC	10.34	8.38	10.25	10.13	8.89	7.27	9.23	9.92
-1.34	6.79	-0.42	7	0.2	6.58	0.3	0.181608	0.552505	0.0395935	0.441864	ENST00000407656	A_24_P213206	ENST00000407656	ens|zinc finger protein 259 pseudogene 1 [Source:HGNC Symbol;Acc:HGNC:13052] [ENST00000407656]	GTATGCAACTGAAGATGATCCTGAGATGAAGGCGGAGCATTATAAGCACACCTTTGACTA	7.19	6.41	7.22	7.17	6.13	6.19	7.29	6.71
1.04	6.26	0.05	6.24	0.1	6.29	0.1	0.758076	0.911671	0.576354	1.09899	ELANE	A_23_P130961	NM_001972	ref|Homo sapiens elastase, neutrophil expressed (ELANE), mRNA [NM_001972]	AACGGCTACGACCCCGTAAACTTGCTCAACGACATCGTGATTCTCCAGCTCAACGGGTCG	6.35	6.05	6.35	6.19	6.07	6.12	6.72	6.26
-1.39	8.18	-0.48	8.42	0.3	7.94	0.2	0.116322	0.461654	0.0438889	0.466253	RSF1	A_23_P139388	NM_016578	ref|Homo sapiens remodeling and spacing factor 1 (RSF1), mRNA [NM_016578]	GATTTGTATATTTTTGACTTTATATTTCCTGAGCTCTCCTGACTTTGTGAAAAAGGGTGG	8.86	7.69	8.66	8.47	7.99	7.5	7.87	8.41
1.3	6.93	0.38	6.74	0.1	7.13	0.6	0.493629	0.783267	0.117043	0.826057	ENST00000519323	A_19_P00810216	ENST00000519323	gb|Homo sapiens cDNA clone IMAGE:4696931. [BC022402]	ACTATAGAAGAAGGGAACTGGGGCCTGTTGGTGGCATGGTGACCAGAGATTTTGGTGTTG	6.75	6.41	7.02	6.8	6.62	6.36	9.03	6.49
-1.13	6.71	-0.17	6.8	0.1	6.63	0	0.238326	0.611726	0.332881	1.0778	LINC01260	A_23_P254181	NR_034104	ref|Homo sapiens long intergenic non-protein coding RNA 1260 (LINC01260), long non-coding RNA [NR_034104]	GTGTAGCTGCCCATATGCCCTCAAAATCACCTCTACATGGCAATAGCTACTTACTGCTAA	7.07	6.56	6.72	6.84	6.64	6.59	6.59	6.7
-1.3	9.31	-0.38	9.5	0.4	9.12	0.4	0.40645	0.731875	0.0505958	0.501941	MIEF1	A_23_P109547	NM_019008	ref|Homo sapiens mitochondrial elongation factor 1 (MIEF1), mRNA [NM_019008]	GACTTGGCTGAGAACGTGTTCTGTCAGAGGATTTGTTAGAACTCTGCCCTTTTGTCTGAA	10.07	8.47	9.58	9.87	9.17	8.05	9.63	9.64
-1.63	10.99	-0.7	11.34	0.5	10.64	0.6	0.293969	0.656395	0.00755621	0.18516	DHRS4L2	A_33_P3213997	NM_001193636	ref|Homo sapiens dehydrogenase/reductase (SDR family) member 4 like 2 (DHRS4L2), transcript variant 3, mRNA [NM_001193636]	ATTAACAACTTGCAAATGAGGTGCAAATAAAATGCAGATGATTGCGCGGCTTTGAATCCA	12.13	9.96	11.42	11.84	10.38	9.1	11.22	11.85
-1.13	6.43	-0.18	6.52	0.1	6.33	0	0.181341	0.55221	0.337599	1.07805	ZSCAN1	A_33_P3277826	ENST00000391700	ens|zinc finger and SCAN domain containing 1 [Source:HGNC Symbol;Acc:HGNC:23712] [ENST00000391700]	ATAAATGTGCTGCACGCCTCATCTGCCTCGAATTTCTCACTCAGTCGGTGATTAAAGATC	6.65	6.41	6.67	6.33	6.36	6.26	6.36	6.36
-2.03	7.49	-1.02	7.99	0.4	6.98	0.3	0.0431819	0.290669	0.00111217	0.0695531	GNPTAB	A_23_P346265	NM_024312	ref|Homo sapiens N-acetylglucosamine-1-phosphate transferase, alpha and beta subunits (GNPTAB), mRNA [NM_024312]	ATACCATGTTTTGTTTGATTCCTATAGAGACAATATTGCTGGAAAGTCCTTTCAGAATCG	8.67	6.89	8.34	8.08	6.51	6.42	7.05	7.93
-1.48	6.71	-0.56	6.99	0.3	6.43	0.2	0.0785531	0.385728	0.0252831	0.34971	RGS5	A_23_P46045	NM_003617	ref|Homo sapiens regulator of G-protein signaling 5 (RGS5), transcript variant 1, mRNA [NM_003617]	ATGTACTATGTGACTCATGCTTCTGGATAAATAAAGCACCAAATATGTATCTGTAACCAC	7.5	6.3	7.03	7.13	6.21	6.08	6.38	7.03
1.11	6.34	0.15	6.27	0.1	6.41	0.2	0.426093	0.744344	0.421941	1.10643	A_33_P3329038	A_33_P3329038	A_33_P3329038	Unknown	CTCCAGAAAGAACCTTAAGCAAATCAAAAATGAACTGAAATAGGTAACTCAAGATGGGAG	6.31	6.1	6.31	6.36	6.11	6.22	6.87	6.46
-1.11	6.14	-0.15	6.22	0.1	6.07	0.1	0.308322	0.666835	0.368755	1.07706	ESR1	A_23_P309739	NM_000125	ref|Homo sapiens estrogen receptor 1 (ESR1), transcript variant 1, mRNA [NM_000125]	TTTTTGCATCCAATTGTGCCTGAACTTTTAAAATATGTAAATGCTGCCATGTTCCAAACC	6.23	6.03	6.47	6.14	5.92	6.19	6.16	6.01
-1.11	6.16	-0.16	6.24	0.1	6.09	0.1	0.305656	0.664859	0.313491	1.07706	COL15A1	A_23_P112554	NM_001855	ref|Homo sapiens collagen, type XV, alpha 1 (COL15A1), mRNA [NM_001855]	TCATATTTTAGTATGGTGTCTGTTTATGTAACTCTGACTTGCTGGAAAAGTTGAAACTCC	6.27	5.96	6.44	6.3	6.15	5.89	6.25	6.04
-1.12	6.42	-0.16	6.5	0.1	6.34	0.1	0.256507	0.626117	0.419446	1.07635	MTAP	A_19_P00315788	ENST00000616982	ens|methylthioadenosine phosphorylase [Source:HGNC Symbol;Acc:HGNC:7413] [ENST00000616982]	TGATAATGGAACTAAAAATGTACGTTGACTGACTTAACTCCAACTGCTTCTTCCCTCAAT	6.46	6.47	6.65	6.41	6.54	6.29	6.13	6.4
-1.03	6.41	-0.04	6.43	0.1	6.39	0.2	0.871643	0.95695	0.327172	1.08327	MYO18B	A_23_P68846	NM_032608	ref|Homo sapiens myosin XVIIIB (MYO18B), mRNA [NM_032608]	AACCTCTAGGCAGTGACCCATTCAGCTGGAAACTCCCAAGCCTCGACTACGAACGCAAGA	6.64	6.18	6.24	6.65	6.17	6.15	7	6.24
-1.04	6.16	-0.06	6.2	0.1	6.13	0.2	0.779442	0.920958	0.312974	1.08145	ENST00000603883	A_33_P3289501	ENST00000603883	Unknown	CGAGATGCATATGGAAAGACTGCAGAAGATTATGCAATTGAGGCTAAGAATAAAATTTTC	6.39	5.87	6.26	6.27	5.7	6	6.7	6.13
-1.42	8.61	-0.51	8.86	0.3	8.35	0.3	0.227873	0.601119	0.0166	0.281248	LINC00662	A_19_P00321990	ENST00000591338	ens|long intergenic non-protein coding RNA 662 [Source:HGNC Symbol;Acc:HGNC:27122] [ENST00000591338]	GATCTGGTCGACCTTAGACATGGCAAGGCGAGAGGTGAGGTCCATCAGGTCGACCTTAGT	9.48	7.98	9.13	8.85	7.95	7.7	9.26	8.5
-1	6.27	0	6.27	0.1	6.27	0.1	0.978924	0.993778	0.613567	1.08776	ERVFRD-1	A_24_P924261	NM_207582	ref|Homo sapiens endogenous retrovirus group FRD, member 1 (ERVFRD-1), mRNA [NM_207582]	AACCAATGTCTGCAAATTTCCAACCTCAGCTCTACAGCGGAATGGGTTCTATTGGACCAA	6.19	6.41	6.29	6.21	6	6.36	6.54	6.18
-1.33	6.61	-0.41	6.82	0.1	6.41	0.1	0.0446401	0.295725	0.0926509	0.687334	A_19_P00325528	A_19_P00325528	A_19_P00325528	Unknown	TAAGATCCCTGGTCACACCCTTCTCATTCTCTTCAGACCTCAGGCCTCTATTTCTTTTCT	7.12	6.56	6.94	6.65	6.57	6.26	6.14	6.66
-1.43	7.37	-0.52	7.63	0.2	7.11	0.2	0.0693149	0.363028	0.0201366	0.3096	COL10A1	A_23_P214144	NM_000493	ref|Homo sapiens collagen, type X, alpha 1 (COL10A1), mRNA [NM_000493]	ATACAGATTTGAGCTATCAGACCAACAAACCTTCCCCCTGAAAAGTGAGCAGCAACGTAA	8.12	7.17	7.72	7.5	7.26	6.72	7.62	6.86
1.17	6.32	0.22	6.2	0	6.43	0.3	0.447309	0.756879	0.369763	1.10503	ENST00000376357	A_33_P3228591	ENST00000376357	ens|WD repeat domain 45 [Source:HGNC Symbol;Acc:HGNC:28912] [ENST00000376357]	TTCAGAGTCACACAGAGAGGAGGCCTACAGCTTGGAAGTCATGGATCTTATAGCTTGAGA	6.19	6.14	6.19	6.3	6.04	6.1	7.38	6.18
1.22	6.5	0.29	6.35	0.1	6.64	0.4	0.388706	0.7204	0.228706	1.02974	ZP2	A_23_P89132	NM_003460	ref|Homo sapiens zona pellucida glycoprotein 2 (sperm receptor) (ZP2), transcript variant 1, mRNA [NM_003460]	AACCAATTTACATGGAAGTGAGAGTCCTAAACAGGGATGACCCCAACATCAAGCTGGTCT	6.57	6.05	6.45	6.33	6.15	6.15	7.68	6.59
1.06	6.27	0.08	6.23	0.1	6.32	0.1	0.567708	0.824078	0.464613	1.10638	PPBP	A_23_P121596	NM_002704	ref|Homo sapiens pro-platelet basic protein (chemokine (C-X-C motif) ligand 7) (PPBP), mRNA [NM_002704]	GACAGTGACTTGTATGCTGAACTCCGCTGCATGTGTATAAAGACAACCTCTGGAATTCAT	6.31	6.41	6.22	6	6.25	6.22	6.54	6.26
1	7.3	0	7.3	0.2	7.3	0.1	0.992863	0.997919	0.476278	1.10182	HMCN2	A_33_P3224730	NM_001291815	ref|Homo sapiens hemicentin 2 (HMCN2), mRNA [NM_001291815]	TCGCCCGGCCACACCTGGTGGTGTCATTCTGAACCCTGTTGCAATATAAAGGGATTTTTT	7.69	7.17	6.87	7.48	7.22	7.13	7.6	7.28
-1.42	14.03	-0.51	14.28	0.5	13.77	0.4	0.382445	0.716541	0.0148266	0.263763	PRDX4	A_23_P114232	NM_006406	ref|Homo sapiens peroxiredoxin 4 (PRDX4), mRNA [NM_006406]	ATCTTCCTGTGGGTAGATCAGTGGATGAGACACTACGTTTGGTTCAAGCATTCCAGTACA	14.83	12.7	14.92	14.67	13.69	12.65	14.34	14.42
1.4	6.72	0.49	6.48	0.2	6.97	0.8	0.462849	0.765404	0.043239	0.5355	A_33_P3264960	A_33_P3264960	A_33_P3264960	Unknown	AACACAATCCCAATGGTAAGTTCCACATGGGACGAGGGCTGTGGGACAGGTGCCACCTGT	6.85	6.01	6.47	6.59	6.25	6.19	9.24	6.2
-1.06	6.3	-0.08	6.34	0	6.26	0.1	0.60149	0.840077	0.408372	1.07595	FAM53B	A_33_P3303910	AK127323	gb|Homo sapiens cDNA FLJ45394 fis, clone BRHIP3027160. [AK127323]	TTGTGTGCTTTGCCGAGTTAGTAGGTGAATAGTGGAATTGCGCGTGTCTTTATGAGCACA	6.35	6.22	6.32	6.46	6.28	6.04	6.6	6.12
-1.1	6.33	-0.14	6.4	0	6.26	0.1	0.322327	0.676673	0.340285	1.0768	A_19_P00331796	A_19_P00331796	A_19_P00331796	Unknown	ATGAAGGAGATCATCAGCAATCAAGGTCAAATTTGTACCCCCTGGCAACTACCTTCCTGA	6.5	6.34	6.4	6.36	6.17	6.22	6.55	6.1
1.13	6.32	0.18	6.23	0	6.41	0.1	0.278937	0.643802	0.377194	1.07943	OVOL3	A_33_P3351264	NM_001302757	ref|Homo sapiens ovo-like zinc finger 3 (OVOL3), mRNA [NM_001302757]	TGTTGTGGCAAGGGCTTTCATGACGCCTTCGATCTCAAGCGCCACATGAGGACTCACACT	6.27	6.14	6.26	6.26	6.23	6.4	6.8	6.2
-1.6	7.16	-0.68	7.5	0.2	6.82	0.3	0.0424314	0.288627	0.0124406	0.242182	IPW	A_19_P00320532	NR_023915	ref|Homo sapiens imprinted in Prader-Willi syndrome (non-protein coding) (IPW), long non-coding RNA [NR_023915]	GGTGGAATTGCTCAGTGCTCCCATAAATATACATTTATAATTTTCATTTGCCACATGGTA	7.99	7.2	7.24	7.57	6.78	6.53	6.36	7.61
-1.12	7.75	-0.16	7.83	0.1	7.67	0.4	0.641959	0.859234	0.109522	0.748075	PRB3	A_33_P3256334	NM_006249	ref|Homo sapiens proline-rich protein BstNI subfamily 3 (PRB3), mRNA [NM_006249]	CCTCCACCTCCTCAAGGGGGCAGACCACACAGACCTCCCCAGGGACAGCCTCCCCAGTAA	8.04	7.79	7.89	7.61	7.32	7.07	8.79	7.5
-2.35	10.49	-1.23	11.1	0.5	9.87	1	0.188961	0.561082	0.0003522	0.0375932	FXR1	A_33_P3387300	NM_001013438	ref|Homo sapiens fragile X mental retardation, autosomal homolog 1 (FXR1), transcript variant 2, mRNA [NM_001013438]	TCTGATGGATGGAATGACTGAATCTGATACAGCTTCAGTTAATGAAAATGGGCTAGGTAT	11.98	9.87	10.94	11.63	9.13	7.52	11.28	11.56
-1.39	6.65	-0.48	6.89	0.1	6.41	0.1	0.00610608	0.109461	0.061136	0.555169	TSHB	A_23_P12128	NM_000549	ref|Homo sapiens thyroid stimulating hormone, beta (TSHB), transcript variant 1, mRNA [NM_000549]	TACCAGGATGCCCACTCCATGTTGCTCCCTATTTTTCCTATCCTGTTGCTTTAAGCTGTA	6.92	6.88	7	6.74	6.39	6.59	6.15	6.5
-3.54	9.4	-1.82	10.31	0.4	8.49	0.7	0.0304905	0.244716	5.4e-06	0.00435897	VPS26A	A_23_P75255	NM_004896	ref|Homo sapiens vacuolar protein sorting 26 homolog A (S. pombe) (VPS26A), transcript variant 1, mRNA [NM_004896]	GTGAAGCATGTAGTTATCTAGATCTGGGTAATTTCATGTTTATTAAACTCGAACTTTGGC	10.97	9.01	10.51	10.75	7.38	7.08	9.31	10.18
-2.05	7.23	-1.04	7.75	0.3	6.71	0.4	0.0394379	0.278722	0.00129319	0.0745105	C14orf142	A_23_P99579	NM_032490	ref|Homo sapiens chromosome 14 open reading frame 142 (C14orf142), mRNA [NM_032490]	CTGTTGTATCCTTATTGTCACACTAGGACATTTAAGGAAGACTTATGCTCTAATTTGGAA	8.05	6.85	8.2	7.91	6.57	5.87	6.55	7.86
1.3	6.94	0.38	6.76	0.1	7.13	0.5	0.426282	0.744468	0.125119	0.845257	BCAM	A_33_P3291097	NM_005581	ref|Homo sapiens basal cell adhesion molecule (Lutheran blood group) (BCAM), transcript variant 1, mRNA [NM_005581]	ATAGAGCCCAAGGCAGATGGCAGCTGGAGGGAAGGAGACGAAGTCACACTCATCTGCTCT	7.09	6.53	6.77	6.63	6.53	6.34	8.67	6.99
-1.08	10.01	-0.12	10.06	0.1	9.95	0.2	0.630909	0.854475	0.314763	1.09057	MFAP2	A_23_P1029	NM_017459	ref|Homo sapiens microfibrillar-associated protein 2 (MFAP2), transcript variant 1, mRNA [NM_017459]	CCGCCTCTACTCCATACACAGGCCTTGCAAACAGTGTCTCAACGAGGTCTGCTTCTACAG	10.21	10.11	9.77	10.17	9.9	9.28	10.26	10.34
-2.42	9.14	-1.27	9.78	0.5	8.5	0.7	0.0979083	0.426299	0.00025311	0.0316899	KCNS3	A_23_P120103	NM_002252	ref|Homo sapiens potassium voltage-gated channel, modifier subfamily S, member 3 (KCNS3), transcript variant 1, mRNA [NM_002252]	TGACTGAGACGACATGCATGTAAGATCCACAAAATGAGACAATGCATGTAAATCCATGCT	10.44	8.4	10.16	10.11	8.22	6.66	9.3	9.84
-1.09	6.3	-0.12	6.36	0.2	6.24	0.2	0.608732	0.844003	0.251083	1.06094	A_19_P00803272	A_19_P00803272	A_19_P00803272	Unknown	AAATCTGCCATGGAGCTTTAATGGATAACACAGGCAAAATCCAAGTGGCCATCTCCCAGA	6.57	5.84	6.66	6.36	5.95	6.04	6.7	6.26
-1.51	10.02	-0.6	10.32	0.1	9.72	0.2	0.0441368	0.293698	0.0284777	0.373083	EBLN2	A_23_P6561	NM_018029	ref|Homo sapiens endogenous Bornavirus-like nucleoprotein 2 (EBLN2), mRNA [NM_018029]	ATCTTGAGGGGGGAGTGTTGGGTGGAATCATAGATCCATGCACTCCTAACATGAACTAAT	10.71	10.35	10.07	10.14	10.12	8.99	9.91	9.87
-1.53	10.44	-0.61	10.75	0.1	10.14	0.2	0.016121	0.176195	0.0223091	0.327034	RAB21	A_23_P128166	NM_014999	ref|Homo sapiens RAB21, member RAS oncogene family (RAB21), mRNA [NM_014999]	CAGATATCTGAAGTACTATTTTTGCAGGGTTTGCACAGGCCCGTAACTGTCTACTACTTT	10.94	10.75	10.95	10.37	10.18	9.66	10.51	10.22
-2.23	10.31	-1.15	10.89	0.3	9.74	0.6	0.0602552	0.340134	0.00064136	0.0523187	CDK9	A_23_P169470	NM_001261	ref|Homo sapiens cyclin-dependent kinase 9 (CDK9), mRNA [NM_001261]	TTCTTCAACAGGAGAATTTTACTGTGTTTCTTTTGGTTCCATTGTTTGGAGACATTCCTG	11.51	10.23	10.88	10.94	10.11	7.96	10.47	10.4
1.16	6.47	0.22	6.37	0.1	6.58	0.3	0.453729	0.760149	0.316094	1.0949	IGFL3	A_33_P3243454	NM_207393	ref|Homo sapiens IGF-like family member 3 (IGFL3), mRNA [NM_207393]	TTGAACTTCGGAGAGAAGCAACTTGACTTCAGAGGGATGGCTCAATGACATAGCTTTGGA	6.25	6.22	6.52	6.47	6.13	6.15	7.45	6.59
-1.9	14.46	-0.92	14.92	0.2	14	0.5	0.0715213	0.368141	0.00441374	0.141744	NCL	A_23_P5551	NM_005381	ref|Homo sapiens nucleolin (NCL), mRNA [NM_005381]	CCTTGGAAATCCGTCTAGTTAACATTTCAAGGGCAATACCGTGTTGGTTTTGACTGGATA	15.19	14.32	15.18	14.98	14.34	12.5	14.46	14.68
-1.02	6.23	-0.02	6.24	0.1	6.22	0.2	0.895306	0.96575	0.443819	1.08573	ERCC-00016_169	ERCC-00016_169	ERCC-00016_169			6.23	6.01	6.26	6.48	5.95	5.98	6.57	6.37
-1.15	9.67	-0.21	9.77	0.3	9.57	0.3	0.577771	0.828737	0.122297	0.787424	ASS1	A_23_P31921	NM_000050	ref|Homo sapiens argininosuccinate synthase 1 (ASS1), transcript variant 1, mRNA [NM_000050]	TCCCTGGAGGATGCCTGAATTCTACAACCGGTTCAAGGGCCGCAATGACCTGATGGAGTA	10.13	10.23	8.79	9.94	9.49	8.88	10.09	9.82
-1.06	6.46	-0.09	6.5	0.1	6.42	0.3	0.737487	0.902522	0.268385	1.08497	KYNU	A_24_P11506	NM_001032998	ref|Homo sapiens kynureninase (KYNU), transcript variant 2, mRNA [NM_001032998]	GAGTCACAACTACAACTTCACGGACTTAACATTGAAGAAAGTATGCGGATGATAAAGCCA	6.39	6.42	6.79	6.41	6.09	5.96	7.14	6.48
-1.07	6.26	-0.09	6.31	0.1	6.21	0.2	0.638674	0.857767	0.389997	1.08435	DarkCorner	DarkCorner	DarkCorner			6.14	6.14	6.68	6.27	6	6.08	6.09	6.69
-3.41	14.29	-1.77	15.17	0.1	13.4	0.5	0.00155776	0.0555501	4.6e-06	0.00402778	GE_BrightCorner	GE_BrightCorner	GE_BrightCorner			15.49	14.99	15.25	14.95	13.17	12.2	14.09	14.14
-3.44	14.22	-1.78	15.11	0.1	13.33	0.5	0.00206641	0.0634491	4.6e-06	0.0039726	GE_BrightCorner	GE_BrightCorner	GE_BrightCorner			15.44	14.93	15.2	14.88	13.36	11.97	13.8	14.19
-2.31	14.4	-1.2	15.01	0.2	13.8	0.1	0.00017482	0.0227847	6.447e-05	0.0148175	GE_BrightCorner	GE_BrightCorner	GE_BrightCorner			15.33	15.35	14.67	14.67	13.78	13.9	13.94	13.58
-1.32	6.13	-0.4	6.33	0.1	5.92	0	0.0124007	0.154495	0.0951756	0.696546	DarkCorner	DarkCorner	DarkCorner			6.35	6.59	6.22	6.15	5.85	5.89	5.99	5.96
-1.06	6.28	-0.09	6.33	0.1	6.24	0.1	0.514258	0.794395	0.477698	1.07608	OR3A2	A_23_P55504	NM_002551	ref|Homo sapiens olfactory receptor, family 3, subfamily A, member 2 (OR3A2), mRNA [NM_002551]	AACCCTCTTATCTACAGCCTCAGAAACCCTGATGTTCAGGGTGCTCTGTGGCAAATATTT	6.52	6.41	6.15	6.24	6.23	6.2	6.43	6.1
-1.28	6.46	-0.35	6.64	0.1	6.29	0.1	0.03646	0.267874	0.145012	0.854441	OLIG3	A_32_P124245	NM_175747	ref|Homo sapiens oligodendrocyte transcription factor 3 (OLIG3), mRNA [NM_175747]	TTTTGGGAGGGGTGCCGTTTTTATTTTCCTGAACATTTGCTTGAAATATTTTGTTAGGGC	6.75	6.85	6.38	6.57	6.44	6.34	6.1	6.26
-1.62	15.35	-0.7	15.69	0.1	15	0.3	0.0484746	0.308233	0.012815	0.245525	ENST00000532619	A_33_P3721983	ENST00000532619	gb|Homo sapiens hypothetical MGC13053, mRNA (cDNA clone IMAGE:3501808). [BC001183]	AATACATTCATATGGTTAAAAATTTAAGGCCGGGCACGGTGGCTCACGCCTGTAATCCCA	15.77	15.98	15.72	15.31	14.02	15.39	15.25	15.33
-1.11	6.69	-0.15	6.76	0.2	6.61	0.4	0.718954	0.894745	0.0827395	0.645915	TMPRSS3	A_23_P80162	NM_032405	ref|Homo sapiens transmembrane protease, serine 3 (TMPRSS3), transcript variant D, mRNA [NM_032405]	CCATCCCACTTGGTGGAGAAGATTGTCTACCACAGCAAGTACAAGCCAAAGAGGCTGGGC	6.53	7.47	6.57	6.48	6.04	6.22	7.9	6.28
-1.03	13.92	-0.05	13.94	0.2	13.9	0.2	0.862779	0.953005	0.351485	1.10424	FTL	A_19_P00812340	NM_000146	ref|Homo sapiens ferritin, light polypeptide (FTL), mRNA [NM_000146]	TCACTTCCTAGATGAGGAAGTTAAACTCATCAAGAAGATGGGTGACCACCTGACCAACCT	14.06	14.48	13.35	13.89	13.38	13.94	14.31	13.95
-1.16	12.24	-0.22	12.34	0.2	12.13	0.1	0.333581	0.684873	0.268771	1.07621	CCDC130	A_23_P101461	NM_030818	ref|Homo sapiens coiled-coil domain containing 130 (CCDC130), mRNA [NM_030818]	GTGGAGTTATTTATTTGGTCCTGGTGAGGGTGTTTGTGCCTTGTGAGACTCCGTACATTA	12.46	12.91	11.89	12.12	12.03	12.21	12.25	12.02
1.27	9.33	0.34	9.16	0.2	9.51	0.1	0.0798066	0.388701	0.100548	0.782126	RELA	A_23_P104689	NM_021975	ref|Homo sapiens v-rel avian reticuloendotheliosis viral oncogene homolog A (RELA), transcript variant 1, mRNA [NM_021975]	TTATTCTTTTATTGTCAGTATCTGTATCTCTCTCTCTTTTTGGAGGTGCTTAAGCAGAAG	8.91	9.64	9.13	8.97	9.33	9.63	9.52	9.54
-1.19	6.9	-0.25	7.03	0.2	6.78	0.1	0.25581	0.625554	0.279654	1.0762	WASH5P	A_33_P3304908	ENST00000607872	ens|WAS protein family homolog 5 pseudogene [Source:HGNC Symbol;Acc:HGNC:33884] [ENST00000607872]	GGAGAGAAAGACCTAAATAAGCAATAGATGATTAGTTCTTCAATAACAGTTGTGACAAGG	6.74	7.57	7.1	6.7	6.7	6.95	6.61	6.88
-1.09	6.17	-0.13	6.24	0.1	6.11	0.1	0.352072	0.697058	0.46734	1.07603	A_19_P00809588	A_19_P00809588	A_19_P00809588	Unknown	TGAAAATGTTTTTGCCAATATTTCTAATAACAGATTTATTCCTAAATAAAGATCCTCTGC	6.35	6.37	6.22	6	6.21	6.22	5.98	6.01
1.03	7.11	0.05	7.09	0.1	7.14	0.2	0.807811	0.931762	0.357313	1.1044	LACTB	A_24_P53051	NM_171846	ref|Homo sapiens lactamase, beta (LACTB), transcript variant 2, mRNA [NM_171846]	GAGCTTCAGGATGTAAATATTTGGACTATATGCAGAAAATATTCCATGACTTGGATATGC	7.13	7.29	6.96	6.98	7.3	7.46	6.66	7.13
1.01	6.27	0.02	6.26	0.1	6.28	0.1	0.916525	0.973291	0.603617	1.09035	DIRAS2	A_23_P20660	ENST00000375765	ens|DIRAS family, GTP-binding RAS-like 2 [Source:HGNC Symbol;Acc:HGNC:19323] [ENST00000375765]	ATCGTCTTTTAGGAGATCCCCAATTGACTCAGAGTTTGAGGAGTTAGTATCACAGAATTA	6.23	6.26	6.43	6.14	6.25	6.02	6.67	6.18
1.31	6.47	0.39	6.28	0.1	6.66	0.6	0.441945	0.753673	0.152463	0.913908	lnc-TP53INP1-2	A_19_P00318207	lnc-TP53INP1-2:1	linc|LNCipedia lincRNA (lnc-TP53INP1-2), lincRNA [lnc-TP53INP1-2:1]	AAATAAAGTAGAAGGACAAGGGAAGGAAATTGGGATCTCTTTTCATGGAGGCACAGAATG	6.43	6.28	6.15	6.24	6.07	6.02	8.39	6.17
1.83	11.67	0.87	11.24	0.3	12.11	0.1	0.00533884	0.102288	0.00498142	0.179983	EPS8L1	A_33_P3220698	NM_133180	ref|Homo sapiens EPS8-like 1 (EPS8L1), transcript variant 1, mRNA [NM_133180]	CAGTGGAGCCCTGAGCATTGTAATATGCGGCCCAGCCTATAAACAGCCTCCGTGCTTAGC	11.11	11.99	10.8	11.04	12.07	12.18	12.23	11.95
1.01	7.7	0.02	7.7	0.1	7.71	0.2	0.944801	0.982169	0.51315	1.1006	ZNF14	A_23_P101811	NM_021030	ref|Homo sapiens zinc finger protein 14 (ZNF14), mRNA [NM_021030]	TATGAAAGGAGTCAGAGTGGGGTGAAAGTCTATAAATGTAAGACATTTGGGAAAGCCTTC	7.6	8.1	7.52	7.56	7.36	7.6	8.34	7.54
-1.34	6.91	-0.42	7.11	0	6.7	0.1	0.0250823	0.222008	0.0954645	0.697768	VASH2	A_23_P115492	NM_024749	ref|Homo sapiens vasohibin 2 (VASH2), transcript variant 1, mRNA [NM_024749]	AGTCAACAGATGTTATTTCAGTCTCAGTGCATCTCCTCTGGCTTTCTTTGACTGAAGGTG	7.08	7.21	7.02	7.15	6.91	6.84	6.28	6.75
1	9.59	0	9.59	0.1	9.59	0.1	0.986566	0.996104	0.571479	1.10076	PSME4	A_23_P79628	NM_014614	ref|Homo sapiens proteasome (prosome, macropain) activator subunit 4 (PSME4), mRNA [NM_014614]	CTGCTGAGCTCTCATCATTTTGGTGGTTTCTGTGTTAGATCTCGTTAGTCTGCATTCCAC	9.48	9.84	9.45	9.59	9.52	9.73	9.48	9.64
1.84	7.18	0.88	6.74	0.1	7.62	0.6	0.09009	0.411661	0.00522437	0.183395	DEF6	A_33_P3353073	NM_022047	ref|Homo sapiens differentially expressed in FDCP 6 homolog (mouse) (DEF6), mRNA [NM_022047]	GAAAAAGGTACTCAGCAGCATGAGCTTGGAGGTGAGCTTGGGTGAGCTGGAGGAGCTTCT	6.89	6.67	6.61	6.77	7.06	7.24	9.27	6.89
1.42	8.73	0.5	8.48	0.1	8.98	0.2	0.0331058	0.254657	0.0474808	0.55828	MCOLN2	A_23_P23639	NM_153259	ref|Homo sapiens mucolipin 2 (MCOLN2), mRNA [NM_153259]	TGGGAAAGAGGACTCACAGTTAGCCAGCTGACCATGACTGAAGTTCCAGCTTTACTTTTT	8.64	8.8	8.27	8.22	8.84	9.28	9.22	8.6
1.1	8.94	0.14	8.87	0.2	9.01	0.1	0.437428	0.751061	0.335441	1.097	ASAP3	A_23_P114689	NM_017707	ref|Homo sapiens ArfGAP with SH3 domain, ankyrin repeat and PH domain 3 (ASAP3), transcript variant 1, mRNA [NM_017707]	CAATGAGAAAGCAGATACACCTAAGCCATCATCAACCACTAACATCTCAACTTGCCAGTT	9.03	9.13	8.41	8.9	8.88	9.17	8.97	9.01
1.06	11.87	0.08	11.83	0.2	11.91	0.1	0.624648	0.851537	0.369849	1.10502	MRPL36	A_24_P371758	NM_032479	ref|Homo sapiens mitochondrial ribosomal protein L36 (MRPL36), mRNA [NM_032479]	CCTGCGCTGGGGTTCAAAAACAAGACTGTCCTTAAGAAGCGCTGCAAGGACTGTTACCTG	11.9	12.2	11.49	11.72	11.86	12.01	11.79	11.98
-1.3	6.58	-0.37	6.77	0.1	6.4	0.1	0.0363144	0.267509	0.119097	0.777549	L26245	A_24_P923381	L26245	gb|Human effector cell protease receptor-1 (EPR-1) mRNA, partial cds. [L26245]	CTGCTCGATGGCACGGCGCACTTTCTTCGCAGTTTCCTCAAATTCTTTCTTCTTATTGTT	6.85	6.72	6.87	6.65	6.74	6.42	6.11	6.32
1.23	6.48	0.3	6.33	0.1	6.63	0.3	0.370794	0.709285	0.118234	0.828887	SATB1-AS1	A_33_P3324814	NR_125803	ref|Homo sapiens SATB1 antisense RNA 1 (SATB1-AS1), long non-coding RNA [NR_125803]	CTCCTTAGCTGATTTTTCTTCTTGCCTTATACTGGGTTCTTTAACACCAGAACAAAAATA	6.62	6.41	6.04	6.27	7.66	6.36	6.1	6.42
1.7	6.98	0.77	6.6	0.1	7.37	0.7	0.197858	0.571547	0.00530472	0.185388	LOC100129324	A_33_P3397180	AK128261	gb|Homo sapiens cDNA FLJ46397 fis, clone THYMU3003958. [AK128261]	CCCGGCCCACAACTCAACTTCTGGCCTCAGTGTGTTCAACGGTAAAAGCAGCATCACTTT	6.76	6.5	6.61	6.53	9.25	6.42	7.37	6.43
1.85	6.57	0.89	6.13	0.1	7.02	0.5	0.0795999	0.388245	0.00388561	0.15931	ERCC-00108_60	ERCC-00108_60	ERCC-00108_60			6.17	6.08	6.02	6.26	8.36	6.19	7.43	6.1
1.21	8.42	0.27	8.29	0.1	8.56	0.1	0.157707	0.523825	0.123641	0.841773	DHX57	A_23_P16908	NM_198963	ref|Homo sapiens DEAH (Asp-Glu-Ala-Asp/His) box polypeptide 57 (DHX57), mRNA [NM_198963]	GTGTCCTCGAGGATCCCGGATCATCAGCACAATTGTGAAACTTGTCACCACACAATAAAA	8.46	8.48	8.1	8.11	8.82	8.72	8.15	8.56
-1.02	6.22	-0.03	6.24	0.1	6.21	0	0.82711	0.939762	0.620569	1.08914	MNS1	A_23_P3302	NM_018365	ref|Homo sapiens meiosis-specific nuclear structural 1 (MNS1), mRNA [NM_018365]	TGTCAGCATAACTTTTGTTTTACAGTTCAGTGGCATTAGGTATCCATTGTCTGTTTGGAT	6.41	6.22	6.37	5.96	6.31	6.22	6.17	6.13
-1.1	9.18	-0.13	9.24	0.1	9.11	0.4	0.693262	0.8828	0.230941	1.03199	ARL4A	A_23_P145761	NM_005738	ref|Homo sapiens ADP-ribosylation factor-like 4A (ARL4A), transcript variant 1, mRNA [NM_005738]	CAAACAAGATTTGAGGAACTCATTGTCACTTTCAGAAATTGAGAAATTGTTAGCAATGGG	9.25	9.53	9.27	8.93	8.05	9.54	9.32	9.54
-1.1	6.59	-0.14	6.66	0.1	6.52	0.1	0.28785	0.651415	0.47235	1.07665	PPIP5K1	A_33_P3420020	NM_001130858	ref|Homo sapiens diphosphoinositol pentakisphosphate kinase 1 (PPIP5K1), transcript variant 5, mRNA [NM_001130858]	CTCTTGTTTGTCCCGGCCGTAAAACGATTTTCTGTGTCGTTTGCAAAGCATCCGACTAAC	6.55	6.75	6.74	6.58	6.57	6.56	6.34	6.61
1.31	6.44	0.39	6.25	0.1	6.64	0.3	0.187117	0.559167	0.141348	0.887847	A_19_P00332159	A_19_P00332159	A_19_P00332159	Unknown	AATGTAAAGCCAAGAAGGTGCAGACAGCAGCTTTGGGCTTCCCGAGACCCCTTTGGGCCA	6.35	6.24	6.37	6.02	6.36	6.26	7.55	6.38
1.33	15.38	0.42	15.17	0.2	15.59	0.1	0.102047	0.435229	0.0745906	0.688872	ENST00000481963	A_24_P194962	ENST00000481963	ens|ribosomal protein L7a pseudogene 8 [Source:HGNC Symbol;Acc:HGNC:23738] [ENST00000481963]	GGGGTCCCTTACTCCATTATCAAGGGGAAGGCAAGACTGGGCCATCTAGTCCACAGGAAG	15.23	15.72	14.54	15.2	15.38	15.73	15.68	15.55
1.02	6.45	0.04	6.44	0.1	6.47	0.2	0.868523	0.955592	0.479281	1.09461	RGN	A_23_P114423	NM_152869	ref|Homo sapiens regucalcin (RGN), transcript variant 2, mRNA [NM_152869]	TAAGGCTTTCTGTAAAAGGTACTATAGAAGGGCGAAGAATCGTTCAACTGTCAATCAGCC	6.6	6.3	6.29	6.55	6.17	6.22	7.07	6.42
1.22	9.95	0.29	9.81	0.2	10.1	0.1	0.179586	0.550274	0.189872	0.976511	CCNA2	A_23_P58321	NM_001237	ref|Homo sapiens cyclin A2 (CCNA2), mRNA [NM_001237]	AAGTTTGATAGATGCTGACCCATACCTCAAGTATTTGCCATCAGTTATTGCTGGAGCTGC	9.25	10.05	10.06	9.87	9.86	10.15	10.29	10.09
1.37	11.39	0.45	11.16	0.3	11.61	0.1	0.111886	0.452952	0.0613839	0.62898	SLC17A5	A_33_P3416321	NM_012434	ref|Homo sapiens solute carrier family 17 (acidic sugar transporter), member 5 (SLC17A5), mRNA [NM_012434]	ATCATATTTTTCCAGTGGACCATCCTCCAGTGGCTGTGGTTGTTGAGCATGCTTTCAGAA	11.48	11.69	10.46	11.02	11.43	11.81	11.76	11.45
1.33	12.24	0.41	12.03	0.1	12.45	0.1	0.00788187	0.123743	0.0757885	0.692924	RPS6KB2	A_33_P3230488	NM_003952	ref|Homo sapiens ribosomal protein S6 kinase, 70kDa, polypeptide 2 (RPS6KB2), mRNA [NM_003952]	TGCGTATGAAAGTGTGTGTCTGCTGGGGCAGCTGTGCCCCTGAATCATGGGCACGGAGGG	11.95	12.21	12	11.97	12.32	12.41	12.6	12.45
1.25	10.54	0.32	10.38	0.2	10.71	0.1	0.123801	0.474614	0.137345	0.87892	BLMH	A_23_P310911	NM_000386	ref|Homo sapiens bleomycin hydrolase (BLMH), mRNA [NM_000386]	AAAGTTTGGTTCTGTGTCTGTGTTTTAATAAGACGAGAGGACGAGCGATTGAGGTGTATG	10.72	10.6	9.93	10.29	10.45	10.71	10.88	10.79
-1.07	6.4	-0.09	6.45	0	6.36	0.1	0.483065	0.777189	0.498576	1.07709	LINC00928	A_33_P3851346	NR_027074	ref|Homo sapiens long intergenic non-protein coding RNA 928 (LINC00928), transcript variant 1, long non-coding RNA [NR_027074]	GGAAAAAGAGCAGCCTCCCATATAACAACAATACAATGATAACCCTTAAAAAACTTTGCA	6.5	6.44	6.49	6.36	6.4	6.12	6.36	6.54
-1.03	6.75	-0.04	6.77	0.1	6.73	0.1	0.803672	0.930094	0.546323	1.10196	A_19_P00811559	A_19_P00811559	A_19_P00811559	Unknown	TGAACTCTCCTGCTGGAGTCAGACAGAACTTATGTGCAAGATGCCTTCTCTTATCATGGT	7.05	6.7	6.84	6.5	6.9	6.92	6.34	6.75
-1.01	6.23	-0.02	6.24	0.1	6.22	0.1	0.89204	0.964655	0.517565	1.08563	ERCC-00085_231	ERCC-00085_231	ERCC-00085_231			6.35	6.05	6.27	6.3	5.92	6.12	6.45	6.4
-1.02	10.14	-0.03	10.15	0.1	10.12	0.2	0.883475	0.96151	0.480767	1.10134	NUDT21	A_24_P287756	NM_007006	ref|Homo sapiens nudix (nucleoside diphosphate linked moiety X)-type motif 21 (NUDT21), mRNA [NM_007006]	CCCATACTTACTTCACTTGTTATACATCACTGATTATTTGGGTTAAACTGGACTCATTTC	9.78	10.25	10.14	10.45	9.81	10.21	9.97	10.51
1.23	6.46	0.3	6.32	0.1	6.61	0.5	0.523338	0.79924	0.108575	0.805377	SLC6A15	A_24_P307653	NM_182767	ref|Homo sapiens solute carrier family 6 (neutral amino acid transporter), member 15 (SLC6A15), transcript variant 1, mRNA [NM_182767]	TCACATTGATTTTCTTTGTATCACCTGAACTGGATTGTCTTTCATTTCAGTCAGCACTTA	6.5	6.14	6.19	6.44	6.29	5.87	6.1	8.19
2.22	6.99	1.15	6.41	0.1	7.56	0.6	0.0597968	0.339096	0.00082905	0.0681593	CA5BP1	A_19_P00322898	NR_026551	ref|Homo sapiens carbonic anhydrase VB pseudogene 1 (CA5BP1), non-coding RNA [NR_026551]	CAAGATGGCCGCGTGCGGGATCCTCGGGTACCGGGAGCGAACGAGGAGGTTCTGGCTCAG	6.7	6.3	6.32	6.33	6.53	6.42	8.96	8.35
2.62	8.32	1.39	7.63	0.2	9.01	0.1	0.0001579	0.0224472	0.00013434	0.0241714	RNASE4	A_23_P205531	NM_001282192	ref|Homo sapiens ribonuclease, RNase A family, 4 (RNASE4), transcript variant 4, mRNA [NM_001282192]	GGTTAGATGCCACCATGTAGGGATTATCGCGAGTGGTTGACCTTACACTTACTCCTTAAA	7.97	7.9	7.08	7.56	8.95	9.03	9.39	8.69
-1.01	6.22	-0.02	6.23	0.1	6.21	0	0.91113	0.971247	0.607641	1.09033	ALDH1A2	A_24_P73577	NM_170697	ref|Homo sapiens aldehyde dehydrogenase 1 family, member A2 (ALDH1A2), transcript variant 3, mRNA [NM_170697]	GCTAGATAAGATCTTTTCCAAAGTTTTTCTTAGAACCAACCAAAAAACAATCCGAGTAGG	6.39	6.18	6.41	5.94	6.23	6.12	6.33	6.18
1.86	10.99	0.9	10.54	0.2	11.44	0.1	0.00175016	0.058702	0.00371554	0.156202	E1A_r60_a22	(+)E1A_r60_a22	E1A_r60_a22			10.63	10.55	10.95	10.05	11.22	11.76	11.31	11.47
1.14	6.79	0.19	6.69	0	6.88	0.2	0.358952	0.701572	0.35292	1.10344	SMN2	A_24_P126682	NM_022877	ref|Homo sapiens survival of motor neuron 2, centromeric (SMN2), transcript variant c, mRNA [NM_022877]	CAAAATGCTCAAGAGAATGAAAATGAAAGCCAAGTTTCAACAGATGAAAGTGAGAACTCC	6.78	6.68	6.68	6.62	6.5	6.73	7.49	6.82
2.36	8.28	1.24	7.66	0.3	8.9	0.2	0.00197097	0.0619281	0.00042461	0.0480935	MAFF	A_23_P103110	NM_012323	ref|Homo sapiens v-maf avian musculoaponeurotic fibrosarcoma oncogene homolog F (MAFF), transcript variant 1, mRNA [NM_012323]	CTCCCTGGGAAAAGTGGCGTATGGCCCTGAGCTGGGCTTTATATTTTATATCTGCAAATA	7.98	8.14	6.92	7.62	8.74	9.02	9.37	8.46
1.03	7.09	0.04	7.07	0.1	7.11	0.1	0.780468	0.92126	0.464269	1.10619	MAPK8	A_24_P286898	NM_001278547	ref|Homo sapiens mitogen-activated protein kinase 8 (MAPK8), transcript variant JNK1-b2, mRNA [NM_001278547]	TTTGAGAAGCTGTTAATCTTTTAGCTGAATAATGAAGTTAGACTGAATTACGTGTCTCCC	7.22	7.17	6.98	6.9	7.01	7.44	6.92	7.08
-1.03	6.16	-0.05	6.19	0.1	6.14	0.1	0.767872	0.915879	0.469076	1.08149	ENST00000593336	A_19_P00317562	ENST00000593336	Unknown	GTATTTGCCTTGGAAGAAGTATGTGTACAATACTCATTTTTAAAAGATGCAACAGTCACC	6.46	5.91	6.04	6.33	6.11	5.92	6.34	6.18
1.07	6.61	0.09	6.56	0.1	6.65	0.1	0.5508	0.814501	0.426901	1.10558	FAM90A1	A_33_P3212630	NM_018088	ref|Homo sapiens family with sequence similarity 90, member A1 (FAM90A1), mRNA [NM_018088]	CTCTATGAGGACCTTCAGGTTTCCTCCTCCTCAGAGGACAGCGATTCTGACCTGGAGTGA	6.8	6.67	6.49	6.29	6.61	6.61	6.86	6.54
-1.16	6.28	-0.22	6.39	0.1	6.17	0.1	0.141947	0.501415	0.252738	1.06351	A_19_P00327734	A_19_P00327734	A_19_P00327734	Unknown	GAGGATCTTGAATAGCAGAGAAAGTAGAAGTTTAGATTATATCCTTGATGACAAGAAACC	6.64	6.37	6.32	6.22	6.19	6.12	6.34	6.04
1.03	6.24	0.04	6.22	0.1	6.26	0.2	0.826967	0.939744	0.597016	1.09372	B3GALT5	A_23_P102919	NM_033171	ref|Homo sapiens UDP-Gal:betaGlcNAc beta 1,3-galactosyltransferase, polypeptide 5 (B3GALT5), transcript variant 3, mRNA [NM_033171]	GTTTGACATACACCTGGATTTTTGCATTTCAGGGGTCAGTATCCTATGACATGATGGGTG	6.35	6.22	6.22	6.08	6.09	6.02	6.74	6.18
-1.08	6.2	-0.11	6.25	0.1	6.14	0.1	0.436158	0.750109	0.398659	1.07657	DKK2	A_23_P155848	NM_014421	ref|Homo sapiens dickkopf WNT signaling pathway inhibitor 2 (DKK2), mRNA [NM_014421]	CAGCATCTGCTTTATTGCCAAAGGGCTAGTTTCGGTTTTCTGCAGCCATTGCGGTTAAAA	6.43	6.26	6.12	6.21	6	6.15	6.41	6.01
1.19	7.09	0.25	6.97	0.1	7.21	0.1	0.105279	0.440729	0.191741	0.979005	A_19_P00806605	A_19_P00806605	A_19_P00806605	Unknown	TAAAAAATCTACTCCTGTCCTGCGTCCTCCAATTCCTATTCACATAGGGCTGTGTGTGTG	7.23	6.92	6.9	6.82	7.17	7.39	7.24	7.06
1.01	6.49	0.01	6.48	0	6.5	0.1	0.931609	0.978175	0.514956	1.10264	LINC00882	A_19_P00320715	ENST00000479612	ens|long intergenic non-protein coding RNA 882 [Source:HGNC Symbol;Acc:HGNC:48568] [ENST00000479612]	CTAGGATGCCAGACAGAAATACCAGTTGCAATGTTTTGTTGCATAAAGTTTATCCTAATT	6.6	6.41	6.41	6.51	6.67	6.73	6.2	6.38
1.16	7.02	0.22	6.92	0.1	7.13	0.1	0.258769	0.627667	0.191976	0.978861	HLA-DRA	A_32_P87697	NM_019111	ref|Homo sapiens major histocompatibility complex, class II, DR alpha (HLA-DRA), mRNA [NM_019111]	AGAAGATCACTGAAGAAACTTCTGCTTTAATGGCTTTACAAAGCTGGCAATATTACAATC	7.3	6.97	6.74	6.65	7.13	7.44	6.94	7.01
1.19	6.6	0.25	6.48	0.1	6.73	0.3	0.369624	0.708392	0.283448	1.08158	LOC440300	A_33_P3369029	NR_033738	ref|Homo sapiens chondroitin sulfate proteoglycan 4 pseudogene (LOC440300), non-coding RNA [NR_033738]	AATGGATGTGGGACCAGTGCACACAGATGCCACCCTACAAGTGACCATTGCCCTAGAGGG	6.67	6.3	6.66	6.29	6.46	6.47	7.55	6.42
1.84	7.57	0.88	7.13	0.2	8.01	0.2	0.00489692	0.0978103	0.00489472	0.178592	N4BP2L2-IT2	A_33_P3379841	NR_026928	ref|Homo sapiens N4BPL2 intronic transcript 2 (non-protein coding) (N4BP2L2-IT2), long non-coding RNA [NR_026928]	TCCTAACTCCTAGTACCTAGAATGTGACCATATTTGGAGATGGGGCCTTTAAAAAGGTAA	7.66	6.77	7.13	6.95	8.08	7.99	8.43	7.53
1.88	11.58	0.91	11.13	0.2	12.04	0.1	0.00201508	0.0628159	0.00348466	0.150928	IAH1	A_23_P17287	NM_001039613	ref|Homo sapiens isoamyl acetate-hydrolyzing esterase 1 homolog (S. cerevisiae) (IAH1), mRNA [NM_001039613]	TGGGAGATGGAGACCATTAGCCAATCACAGGAGACCCAAATCTGCTTGTTATCTACAGAA	11.63	11.15	10.54	11.19	12.1	12.11	12.07	11.88
1.39	7.87	0.47	7.63	0.1	8.1	0.2	0.08963	0.41057	0.0757246	0.692641	CDC42BPG	A_33_P3264224	NM_017525	ref|Homo sapiens CDC42 binding protein kinase gamma (DMPK-like) (CDC42BPG), mRNA [NM_017525]	AAGAGCTTGAGGAATGCCATACTCCGGCTGGTCCGGGACATGGAAATTCGGACTCAGGGA	7.89	7.79	7.5	7.36	7.85	7.97	8.84	7.76
-1.03	6.24	-0.04	6.26	0	6.22	0.3	0.875507	0.958585	0.311263	1.08433	LOC283737	A_33_P3718699	AK096897	gb|Homo sapiens cDNA FLJ39578 fis, clone SKMUS2003034. [AK096897]	GCTGGGCACATAGGAACGGAAATGCATTGACTTTAATAAAACAGAGTGTAAAACAACTTT	6.23	6.26	6.26	6.3	5.9	5.83	6.98	6.18
-1.16	6.44	-0.22	6.54	0.1	6.33	0.1	0.164193	0.532838	0.237165	1.04082	LOC100131626	A_33_P3411372	NR_046369	ref|Homo sapiens uncharacterized LOC100131626 (LOC100131626), transcript variant 1, long non-coding RNA [NR_046369]	CAAAGCGGCGGAGAAAAATGAGAAAATCACCCAGGTTATCTGCAAAAAATTCTGAAAAAG	6.8	6.42	6.43	6.53	6.43	6.13	6.51	6.24
-1.1	6.42	-0.14	6.49	0.1	6.35	0	0.305774	0.664921	0.37805	1.07712	LOC401320	A_19_P00319177	NR_038889	ref|Homo sapiens uncharacterized LOC401320 (LOC401320), long non-coding RNA [NR_038889]	GGGAGAATCTGGAGAGGATTTAATTAATTTGGCAAAAGGATTAGCAATTGAATCTAAGTG	6.76	6.41	6.32	6.46	6.36	6.32	6.44	6.26
-1.09	6.24	-0.13	6.31	0.1	6.18	0.2	0.570674	0.825392	0.241035	1.047	SORBS2	A_23_P121795	NM_021069	ref|Homo sapiens sorbin and SH3 domain containing 2 (SORBS2), transcript variant 2, mRNA [NM_021069]	CGTTTCAGGCTCTGTATAACTATACTCCCAGGAATGAAGATGAGCTGGAGCTCAGAGAAA	6.64	6.05	6.44	6.1	5.9	6.04	6.76	6.01
-1.03	8.07	-0.04	8.09	0.1	8.05	0.1	0.808068	0.931806	0.604393	1.09155	PRMT6	A_23_P12336	NM_018137	ref|Homo sapiens protein arginine methyltransferase 6 (PRMT6), mRNA [NM_018137]	CTCTCTCATTTGGAGGGATCATGTGAGTTGGCCTACTTACAAGTAGTGAAAGTTCCCTTT	7.87	8.37	8.01	8.11	8.15	8.14	7.81	8.11
-1.17	6.24	-0.23	6.35	0.1	6.12	0.2	0.247365	0.619602	0.156865	0.884242	lnc-MFSD8-6	A_19_P00322108	lnc-MFSD8-6:1	linc|LNCipedia lincRNA (lnc-MFSD8-6), lincRNA [lnc-MFSD8-6:1]	TTCTTCAACTGTTTCAAATGCTGGAGCATAGCACACATGAAGCAATCCACCGAGGAAGCT	6.5	6.34	6.27	6.29	5.95	5.87	6.67	5.99
-1.06	6.41	-0.08	6.45	0.1	6.37	0.1	0.546808	0.812318	0.5537	1.08033	MX2	A_23_P6263	NM_002463	ref|Homo sapiens MX dynamin-like GTPase 2 (MX2), mRNA [NM_002463]	TCTGGGTCAAATTCTTCTTTTGTATGTCCAGTCTCCTGCACAGCACCTGCAGCATTGTAA	6.45	6.55	6.61	6.21	6.47	6.43	6.25	6.32
1.73	11.41	0.79	11.01	0.2	11.8	0	0.00421202	0.0904078	0.00781282	0.230239	VPS72	A_23_P115215	NM_005997	ref|Homo sapiens vacuolar protein sorting 72 homolog (S. cerevisiae) (VPS72), transcript variant 2, mRNA [NM_005997]	CCCCGAGCCTTGCGCCAGAAAATTGTCATTAAATGAAGAGATGTCTAGTCCTCAGAAACT	10.35	11.36	11.12	11.2	11.84	11.83	11.8	11.73
1.12	6.53	0.16	6.45	0.1	6.61	0.4	0.683712	0.879353	0.355616	1.10403	SSTR2	A_33_P3352467	NM_001050	ref|Homo sapiens somatostatin receptor 2 (SSTR2), mRNA [NM_001050]	AAGGGGACTTTAGAGGACTTCATACAAAGCTGGGCATTAAGAAAACCACAATGCATGGCC	6.68	6.53	6.38	6.22	6.35	6.04	7.92	6.14
-1.22	6.87	-0.29	7.02	0.1	6.73	0.1	0.121496	0.470729	0.232891	1.03424	NCOA5	A_23_P210515	NM_020967	ref|Homo sapiens nuclear receptor coactivator 5 (NCOA5), mRNA [NM_020967]	CCATGGCAGCCACAGAAAAAAGAATTTTTCTCTCTGAGCCAAGGTTGTTTTTTGTTTTTT	6.85	7.22	7.17	6.84	6.74	6.92	6.34	6.91
1.4	8.99	0.49	8.75	0.3	9.24	0.1	0.125866	0.477719	0.048166	0.562451	PARP12	A_23_P111804	NM_022750	ref|Homo sapiens poly (ADP-ribose) polymerase family, member 12 (PARP12), transcript variant 1, mRNA [NM_022750]	TGATTCGGTTTCTCAGAGTCTCATGGCATCATAGTTTTTCCAGAATGACACAGTAGCCAC	7.93	9.46	9.04	8.57	9.2	9.41	9.22	9.12
2.52	8.61	1.34	7.95	0.3	9.28	0	0.00084033	0.0426576	0.00017499	0.0278283	A_33_P3271121	A_33_P3271121	A_33_P3271121	Unknown	CCTGCTTATTCTTTCCAAGTTAGTAGGCAGATTGGAACTATAGAATTTATCCGTGATAAT	7.74	8.87	7.57	7.61	9.26	9.35	9.36	9.16
1.34	6.95	0.42	6.73	0	7.16	0.1	0.00514377	0.100328	0.0752704	0.691197	DNAJC28	A_23_P68700	NM_017833	ref|Homo sapiens DnaJ (Hsp40) homolog, subfamily C, member 28 (DNAJC28), transcript variant 1, mRNA [NM_017833]	TTGGGAATCCAATGACACCAACTGAAAAGAAACAGTGGAACCATGTTTGTGAGCAGTTTC	6.75	6.7	6.77	6.72	7.06	7.04	7.33	7.2
1.01	8.53	0.01	8.52	0.1	8.53	0.2	0.959564	0.987104	0.448163	1.08793	PRB3	A_23_P116890	NM_006249	ref|Homo sapiens proline-rich protein BstNI subfamily 3 (PRB3), mRNA [NM_006249]	CAAGGTCCCCCACCTCGTCCAGGAAAGCCAGAAGGATCACCTTCACAAGGAGGCAACAAA	8.37	8.48	8.68	8.56	8.39	8.43	9.14	8.17
-1.14	6.27	-0.19	6.36	0	6.17	0.1	0.249719	0.62142	0.27361	1.07668	LOC728114	A_33_P3266619	ENST00000547602	ref|PREDICTED: Homo sapiens uncharacterized LOC728114 (LOC728114), misc_RNA [XR_245977]	CCGAATGTCCATCAGAAGGGGACTGCTTAAATAAATTATGGTATATCTGTATAATGGAAT	6.27	6.46	6.37	6.36	5.92	5.96	6.34	6.47
1.33	11.41	0.42	11.2	0.1	11.62	0.1	0.0207477	0.200682	0.069556	0.667941	CYB5A	A_23_P101208	NM_001914	ref|Homo sapiens cytochrome b5 type A (microsomal) (CYB5A), transcript variant 2, mRNA [NM_001914]	CACGGGAGAAAAGAAGCCATTGCTAACTACTTCAACTGACAGAAACCTTCACTTGAAAAC	11.51	11.01	11.26	11.04	11.65	11.8	11.49	11.54
-1.06	6.16	-0.09	6.2	0.1	6.12	0.1	0.588484	0.833751	0.457184	1.07859	ERCC-00116_142	ERCC-00116_142	ERCC-00116_142			6.06	6.41	6.29	6.06	5.92	5.98	6.41	6.16
-1.07	6.39	-0.1	6.44	0.1	6.34	0.1	0.578759	0.829409	0.479236	1.08487	A_19_P00807751	A_19_P00807751	A_19_P00807751	Unknown	TCATCTTCTGCCCACTGAGCAATATCTCATTTGCAAATGCCCCTTCCATTACTTTAGGAA	6.1	6.67	6.71	6.27	6.39	6.49	6.22	6.28
-1.01	6.32	-0.02	6.33	0.1	6.31	0	0.893371	0.965163	0.634271	1.08871	ENST00000390455	A_23_P44857	ENST00000390455	ens|T cell receptor alpha variable 26-1 [Source:HGNC Symbol;Acc:HGNC:12123] [ENST00000390455]	ATCATTCATGGTCTAAAAAACAATGAAACCAATGAAATGGCCTCTCTGATCATCACAGAA	6.39	6.49	6.35	6.1	6.21	6.32	6.36	6.36
1.33	10.6	0.41	10.39	0.1	10.8	0.1	0.0522797	0.318646	0.0708095	0.672696	ADD3	A_24_P90097	NM_016824	ref|Homo sapiens adducin 3 (gamma) (ADD3), transcript variant 1, mRNA [NM_016824]	GGTGAGTTGGCATGCAAAAAATTACATTGATTACAGTGTGTTTTGGAGCTGGCTCTGTTT	10.64	10.59	10.11	10.23	11.01	10.99	10.8	10.41
-1.14	6.11	-0.19	6.21	0.1	6.02	0	0.122335	0.472148	0.298556	1.07653	ENST00000505877	A_33_P3826460	ENST00000505877	ens|long intergenic non-protein coding RNA 1194 [Source:HGNC Symbol;Acc:HGNC:37171] [ENST00000505877]	CTAGCACAATTTCATTTGCAGGCACCTAACCTTCTGTGATAGTATTGTCTTATATTGTTA	6.23	6.05	6.29	6.27	6.07	5.92	6.04	6.04
-1.05	6.42	-0.07	6.45	0.1	6.38	0.1	0.619031	0.848773	0.571057	1.08039	LURAP1L	A_33_P3375145	NM_203403	ref|Homo sapiens leucine rich adaptor protein 1-like (LURAP1L), mRNA [NM_203403]	CCTAGTGAGGGAATCTAATTAAGATTTCATGCTGTTCTTTGTAATGATAAATGTTTCCGG	6.6	6.26	6.57	6.37	6.55	6.49	6.16	6.32
1.64	16.54	0.72	16.18	0.3	16.9	0.1	0.0148654	0.169728	0.0150148	0.320858	RPLP0	A_23_P204472	NM_053275	ref|Homo sapiens ribosomal protein, large, P0 (RPLP0), transcript variant 2, mRNA [NM_053275]	GGGGCACCATTGAAATCCTGAGTGATGTGCAGCTGATCAAGACTGGAGACAAAGTGGGAG	16.48	16	15.54	16.7	16.92	17.02	16.91	16.74
1.08	6.87	0.12	6.82	0.1	6.93	0.2	0.534993	0.805532	0.316678	1.09503	DUSP16	A_24_P189739	NM_030640	ref|Homo sapiens dual specificity phosphatase 16 (DUSP16), mRNA [NM_030640]	TTGTGCTACTAAGAGATCTCAAATATTAGTCTTTGTCCGGACCCTTCCATAGTACACCTT	6.85	6.53	6.94	6.95	7.01	7.18	6.48	7.07
-1.2	6.74	-0.26	6.87	0.1	6.61	0.1	0.171347	0.541342	0.236967	1.04038	PDCD1	A_23_P136405	NM_005018	ref|Homo sapiens programmed cell death 1 (PDCD1), mRNA [NM_005018]	GCTGGGACAAGGGATCCCCCTTCCCTGTGGTTCTATTATATTATAATTATAATTAAATAT	6.76	6.67	7.17	6.89	6.65	6.9	6.23	6.69
1.28	11.22	0.35	11.04	0.3	11.4	0.1	0.215453	0.588925	0.139536	0.884402	CLPTM1L	A_23_P110504	NM_030782	ref|Homo sapiens CLPTM1-like (CLPTM1L), mRNA [NM_030782]	CTGCCGCCAGCCAAGTGCAACTTGAATTGTCAATGAGTATTTTTGGAAGCATTTGGAGGA	10.47	10.6	11.47	11.63	11.28	11.43	11.31	11.56
-1.33	6.44	-0.41	6.65	0.5	6.24	0.1	0.39402	0.723773	0.1027	0.723204	CCL2	A_23_P89431	NM_002982	ref|Homo sapiens chemokine (C-C motif) ligand 2 (CCL2), mRNA [NM_002982]	GAAATTGCTTTTCCTCTTGAACCACAGTTCTACCCCTGGGATGTTTTGAGGGTCTTTGCA	6.23	6.03	8.28	6.06	6.13	6.19	6.39	6.26
-1.81	7.49	-0.85	7.92	1.2	7.06	0.3	0.416954	0.738582	0.00996348	0.215919	A_19_P00800047	A_19_P00800047	A_19_P00800047	Unknown	TAAAAAACATGCCTATTAAGAAGTGAAGATGCTGGCCCCAAGATTCCGTGTAGCTTGCCA	6.79	6.7	11.53	6.66	6.82	6.97	7.83	6.63
-1.1	6.58	-0.14	6.65	0.4	6.51	0.4	0.77698	0.919895	0.116142	0.769585	ERCC-00054_84	ERCC-00054_84	ERCC-00054_84			6.23	6.26	7.84	6.26	5.95	5.98	7.73	6.36
-1.08	6.54	-0.12	6.6	0.1	6.48	0.1	0.468476	0.768917	0.381673	1.07658	NCOA2	A_33_P3270019	NM_006540	ref|Homo sapiens nuclear receptor coactivator 2 (NCOA2), mRNA [NM_006540]	AACACCAGCATGTACAGTAACAACATGAACATCAATGTGTCCATGGCGACCAACACAGGT	6.45	6.53	6.89	6.53	6.4	6.32	6.78	6.42
-1.01	6.31	-0.02	6.32	0.1	6.3	0.3	0.955783	0.985856	0.271748	1.08844	ERCC-00130_136	ERCC-00130_136	ERCC-00130_136			6.25	6.1	6.66	6.27	5.9	5.85	7.22	6.24
-1.28	7.56	-0.36	7.74	0	7.38	0.2	0.138326	0.495003	0.148717	0.863588	A_19_P00329308	A_19_P00329308	A_19_P00329308	Unknown	TGGTTTCTTCATACTATCTAGTACAAGGGGAACCCCCTCTCTCCATAAACCCACTGGATA	7.73	7.77	7.62	7.83	7.48	7.59	6.69	7.76
1.6	7.78	0.67	7.44	0.4	8.12	0.4	0.163962	0.532622	0.0160328	0.331804	ROM1	A_23_P105002	NM_000327	ref|Homo sapiens retinal outer segment membrane protein 1 (ROM1), mRNA [NM_000327]	AGCAAAGAACAGAGTGATGGGAAAGTGACATGAGAAGGCCTGGAGGCTGATTCTGATATA	6.94	6.72	8.47	7.64	7.52	7.74	9.15	8.06
1.54	9.95	0.62	9.64	0.3	10.26	0.2	0.102961	0.436744	0.0253301	0.414335	KDM5C	A_23_P62270	NM_004187	ref|Homo sapiens lysine (K)-specific demethylase 5C (KDM5C), transcript variant 1, mRNA [NM_004187]	GAGGAAACTTCACATAGCCGTGCTCACAGTTTTTTATTTTAAAGGAATTTGGCTGGGGAG	9.1	9.04	10.05	10.38	10.44	10.49	10.53	9.6
-1.06	6.17	-0.08	6.21	0.1	6.13	0.1	0.590772	0.834991	0.493191	1.07931	MAP9	A_33_P3275381	NM_001039580	ref|Homo sapiens microtubule-associated protein 9 (MAP9), mRNA [NM_001039580]	GCCGAATGGCATACAATTAGAAGCTGAGAAAAAAGCATTCTCTGAAAACCTTGATCCTGA	6.14	6.18	6.49	6.02	6.09	5.94	6.26	6.24
1.8	11.45	0.85	11.03	0.2	11.88	0.1	0.00502124	0.099264	0.00619188	0.202251	ANXA4	A_23_P16976	NM_001153	ref|Homo sapiens annexin A4 (ANXA4), mRNA [NM_001153]	AATTAAAACGCCTACAGCTGCCTCCTAGAATATAGACTGTCTGTATTATTATTCACCTAT	10.89	10.8	10.69	11.74	12.06	11.95	11.65	11.86
1.06	6.35	0.08	6.31	0.1	6.38	0.2	0.740315	0.903616	0.501919	1.10338	ENST00000415479	A_19_P00805263	ENST00000415479	gb|NISC_gc07h01.y1 NCI_CGAP_Co17 Homo sapiens cDNA clone IMAGE:3218160 5', mRNA sequence [CB044991]	CAATGAAGACTGAACTATCGCACATTACCTAAGAAAGATGGGAATTGACATGCACATCAC	6.08	6.26	6.38	6.5	6.04	6.22	7.07	6.2
1.69	9.09	0.75	8.71	0.3	9.46	0.1	0.011708	0.150005	0.0120433	0.287288	TM7SF2	A_23_P116037	NM_003273	ref|Homo sapiens transmembrane 7 superfamily member 2 (TM7SF2), transcript variant 1, mRNA [NM_003273]	ACGAGAGCTCAACCCTCGTATCTGTTTCTTCGACTTCAAATATTTCTGTGAACTGCGACC	8.57	8.19	8.68	9.4	9.42	9.72	9.38	9.33
1.07	6.67	0.09	6.62	0	6.71	0.1	0.483326	0.777268	0.499792	1.10123	LINC00086	A_33_P3294868	NR_024359	ref|Homo sapiens long intergenic non-protein coding RNA 86 (LINC00086), long non-coding RNA [NR_024359]	ATGAACTTCCCCTACTTCTACATCGTGGCCTCGGTGATGCTTAACGTCCGCCTGCAGGTG	6.57	6.55	6.73	6.63	6.53	6.72	6.92	6.68
1.83	10.02	0.87	9.59	0.2	10.46	0.1	0.00172383	0.0581468	0.00643928	0.207533	PNPLA2	A_23_P10077	NM_020376	ref|Homo sapiens patatin-like phospholipase domain containing 2 (PNPLA2), mRNA [NM_020376]	CGCCTCCATTACCACTGCGCAGTGAGATGAGGGGACTCACAGTTGCCAAGAGGGGTCTTT	9.49	9.41	9.41	10.05	10.24	10.4	10.88	10.32
-1.05	6.9	-0.08	6.93	0.3	6.86	0.2	0.789902	0.924973	0.376485	1.10507	IARS	A_33_P3209346	NM_013417	ref|Homo sapiens isoleucyl-tRNA synthetase (IARS), transcript variant 2, mRNA [NM_013417]	GATCCTTCAGTATTTGTAACTTTCCCTTTGGAAGAAGATGAAACTGTATCTTTAGTTGCT	6.6	6.5	7.64	6.99	6.9	7.02	6.33	7.18
-1.1	6.39	-0.14	6.46	0.1	6.32	0	0.287058	0.650742	0.365758	1.07686	CCRN4L	A_23_P144337	NM_012118	ref|Homo sapiens CCR4 carbon catabolite repression 4-like (S. cerevisiae) (CCRN4L), mRNA [NM_012118]	GACCAGATGGTTGTGCCTTATTTTTTCTTCAAAACCGATTCAAGCTAGTCAACAGTGCCA	6.5	6.22	6.52	6.61	6.31	6.29	6.38	6.32
1.45	6.8	0.54	6.53	0.1	7.07	0.5	0.213156	0.587119	0.0774705	0.700169	THC2540047	A_19_P00316471	THC2540047	tc|ALU1_HUMAN (P39188) Alu subfamily J sequence contamination warning entry, partial (8%) [THC2540047]	ACAAGCACCGCAGCTCAGCCTCTTCTTGAAGACACGTCACCTGGGGCCACTGGGCACACA	6.57	6.26	6.66	6.65	6.55	6.57	8.48	6.69
-1.29	16.48	-0.36	16.66	0.5	16.29	0.2	0.422638	0.742266	0.0394622	0.441102	RPS10	A_23_P356484	NM_001014	ref|Homo sapiens ribosomal protein S10 (RPS10), transcript variant 2, mRNA [NM_001014]	AGCCACCTCAGTAAAATTGGAGAGGATTCTTTTGCATTGAATAAACTTACAGCCAAAAAA	16.53	15.43	17.51	17.17	16.39	15.56	16.62	16.61
1.05	7.25	0.07	7.22	0.2	7.29	0.2	0.746062	0.906224	0.491802	1.10538	DHDDS	A_23_P201764	NM_024887	ref|Homo sapiens dehydrodolichyl diphosphate synthase (DHDDS), transcript variant 2, mRNA [NM_024887]	GGAGAGGTGAAATCTTGCAAGTTGTAGCAAGAGCACACAGGAAACCCCTAACTTTCCTAT	7.18	6.8	7.32	7.58	7.14	6.97	7.73	7.31
1.37	6.45	0.45	6.22	0	6.68	0.5	0.331309	0.683504	0.108525	0.805383	A_33_P3329133	A_33_P3329133	A_33_P3329133	Unknown	AAGAACTGCAGCTGAGGGAGATGACATGAATAGGGCAATTTGGATTGATTGGAGAGCAGA	6.35	6.22	6.19	6.14	6	6.06	8.23	6.42
-1.11	6.1	-0.15	6.17	0	6.02	0	0.196382	0.569663	0.406431	1.07789	SLC10A7	A_33_P3357516	NM_032128	ref|Homo sapiens solute carrier family 10, member 7 (SLC10A7), transcript variant 3, mRNA [NM_032128]	TTTGGAAGTTTTTTGGTAAGTAAACATAGTTTAACTTGTCTATTACAACTTTTGCTGTGA	6.14	6.12	6.26	6.17	5.95	6.08	6	6.07
1.2	12.42	0.27	12.29	0.3	12.55	0.1	0.377081	0.713373	0.211653	1.00833	MTMR14	A_32_P9842	NM_001077526	ref|Homo sapiens myotubularin related protein 14 (MTMR14), transcript variant 1, mRNA [NM_001077526]	GGGAGGAGGGATCACCTGCACTGAGAATGAGGCAGTTTGACACAGATCACAAAATAAAAT	12.83	11.42	12.32	12.59	12.59	12.27	12.83	12.53
1.23	6.79	0.3	6.64	0.1	6.94	0.4	0.371914	0.710243	0.251639	1.05325	CRLF2	A_23_P113237	NM_001012288	ref|Homo sapiens cytokine receptor-like factor 2 (CRLF2), transcript variant 2, mRNA [NM_001012288]	TCCTCTATGAGGTTCAGTACCGGAGCCCCTTCGACACCGAGTGGCAGTCCAAACAGGAAA	6.88	6.3	6.66	6.72	6.61	6.55	7.99	6.61
-1.37	11.76	-0.45	11.99	0.4	11.53	0.3	0.277002	0.642178	0.0343356	0.410853	IMP3	A_23_P33809	NM_018285	ref|Homo sapiens IMP3, U3 small nucleolar ribonucleoprotein (IMP3), mRNA [NM_018285]	GAACTTGGACTACTGATTATTAATTGACTGTGCCTTGGGAAACAGTGGGAAGTAACTTGG	12.37	10.94	12.4	12.24	11.4	10.73	11.94	12.07
-1.2	6.51	-0.27	6.64	0.1	6.37	0.1	0.14021	0.498214	0.232628	1.03409	UBE2DNL	A_23_P367071	NR_024062	ref|Homo sapiens ubiquitin-conjugating enzyme E2D N-terminal like (pseudogene) (UBE2DNL), non-coding RNA [NR_024062]	ACAGCTCCTACCTGGGAGGGGTCTTCTTCCTAAAGTTTCCCTCCGACTACCTATTCAAAC	6.7	6.46	7.03	6.39	6.43	6.39	6.16	6.51
-1.07	6.35	-0.1	6.39	0.1	6.3	0	0.498907	0.786406	0.46224	1.07604	CYP4F29P	A_32_P405902	NR_026755	ref|Homo sapiens cytochrome P450, family 4, subfamily F, polypeptide 29, pseudogene (CYP4F29P), non-coding RNA [NR_026755]	TTCATGTGATAAAATGAAACAATTGCTCACACTGATCTCCTGGGATCTCTACTAAGATGT	6.43	6.18	6.66	6.3	6.25	6.19	6.39	6.36
1.18	6.66	0.24	6.54	0.1	6.78	0.3	0.334646	0.685076	0.320056	1.09549	MAP4K1	A_23_P5002	NM_001042600	ref|Homo sapiens mitogen-activated protein kinase kinase kinase kinase 1 (MAP4K1), transcript variant 1, mRNA [NM_001042600]	CTGTGCGGTGCATTGGAGACGTCCGTTGTCCTGCTTCAGTGGTACCAGCCCATGAACAAA	6.59	6.34	6.59	6.63	6.38	6.59	7.51	6.62
1	9.67	0	9.67	0.5	9.67	0.5	0.999469	0.999878	0.136471	0.829973	PNRC1	A_33_P3279831	NM_006813	ref|Homo sapiens proline-rich nuclear receptor coactivator 1 (PNRC1), mRNA [NM_006813]	ACCAAAACAGGGAGCTGATGGCAGTACACTTAAAAACGCTCCTCAAAGTTCAAACTTAGA	10.55	8.69	9.12	10.3	9.67	8.17	10.43	10.39
-1.35	13.57	-0.43	13.78	0.3	13.35	0.2	0.229518	0.603288	0.032783	0.400804	NGFRAP1	A_23_P45524	NM_014380	ref|Homo sapiens nerve growth factor receptor (TNFRSF16) associated protein 1 (NGFRAP1), transcript variant 3, mRNA [NM_014380]	GATTGCCTTTGCACTCAGTGTAAGTTTCTGTCAGCAGTAGTTTCACCCATTTGCATGGAA	14.32	12.76	13.99	14.06	13.48	12.82	13.49	13.61
1.01	6.17	0.01	6.16	0.1	6.18	0.1	0.927578	0.976776	0.560203	1.10076	TRAF3IP3	A_33_P3421351	NM_001287754	ref|Homo sapiens TRAF3 interacting protein 3 (TRAF3IP3), transcript variant 2, mRNA [NM_001287754]	CTGTGAAAAAGGGTTTCTATTCTCTCTGAAAGCACATGTCTGTGTTGAACATTTCAATAA	6.19	5.96	6.17	6.33	6.21	5.87	6.17	6.46
-1.1	6.13	-0.14	6.2	0.1	6.07	0.1	0.340412	0.689002	0.442697	1.07691	A_19_P00810404	A_19_P00810404	A_19_P00810404	Unknown	CAAATGACTTTATTCTGTTAATCCATTATCAATCTTTAATGAGTTCTTTATCTTTTCTCC	6.17	6.05	6.32	6.27	6.28	6.08	5.82	6.09
1.16	6.72	0.22	6.61	0.2	6.83	0.2	0.324706	0.678466	0.316991	1.09493	A_19_P00320982	A_19_P00320982	A_19_P00320982	Unknown	TTAGAGTTCCCACTGGCCCTTGAGGATGGGAGGGCAGCATTATTCCCAATACTTTCTTTC	6.75	6.18	6.88	6.65	6.62	6.7	7.34	6.68
-1.33	6.91	-0.41	7.11	0.3	6.7	0.3	0.25726	0.626764	0.049116	0.49411	FRY	A_23_P105862	NM_023037	ref|Homo sapiens furry homolog (Drosophila) (FRY), mRNA [NM_023037]	ATATGTAAAGGGCCATTCTTAAGTTCTCTCCTTAAACTTAATGCTGTCAAGTGTTAGATG	7.7	6.55	6.6	7.61	6.86	6.22	6.38	7.34
-2.16	11.12	-1.11	11.67	0.3	10.56	0.5	0.0446438	0.295725	0.000988	0.066262	ENST00000420550	A_24_P67408	ENST00000420550	ens|prohibitin pseudogene 11 [Source:HGNC Symbol;Acc:HGNC:39290] [ENST00000420550]	CATCCTCTTCTGGGCCGTTGCTAGCCAGTTTCGCATCTTCACCAGCATCGGAGAGGACTA	12.05	10.79	12.05	11.79	10.5	9.22	11.01	11.51
1.02	6.26	0.03	6.24	0.1	6.27	0	0.79832	0.928296	0.574088	1.0996	CFHR5	A_24_P111406	NM_030787	ref|Homo sapiens complement factor H-related 5 (CFHR5), mRNA [NM_030787]	TTTAGAACTCTGGATTTTTAGAGCTTTAGAAATTTGTAAGCTGAGAGAACAATGTTTCAC	6.19	6.05	6.48	6.24	6.25	6.15	6.37	6.32
1.27	6.53	0.34	6.36	0.1	6.7	0.5	0.427447	0.744947	0.187679	0.972378	FLJ42102	A_33_P3321871	NR_038862	ref|Homo sapiens uncharacterized LOC399923 (FLJ42102), long non-coding RNA [NR_038862]	AGCCAACCAGCTTGCTGCTTGGGGATTATGGAGCTCAGTGGTTAAGAGCTGGGGCTTCAG	6.37	6.49	6.34	6.24	6.09	6.15	8.17	6.4
-1.06	8.1	-0.08	8.14	0.2	8.06	0.2	0.744738	0.90567	0.295281	1.08849	BMP7	A_23_P154643	NM_001719	ref|Homo sapiens bone morphogenetic protein 7 (BMP7), mRNA [NM_001719]	ACTGTGTCTCCATCTTGACTCAGACAGTTCCTGGAAACACCGGGGCTCTGTTTTTATTTT	8.61	7.73	7.85	8.38	7.96	7.67	8.46	8.16
-1.05	6.28	-0.07	6.31	0.1	6.24	0.1	0.690159	0.88144	0.464946	1.08126	S100A12	A_23_P74001	NM_005621	ref|Homo sapiens S100 calcium binding protein A12 (S100A12), mRNA [NM_005621]	TGAAGGCTTTTTACCCAGCAATGTCCTCAATGAGGGTCTTTTCTTTCCCTCACCAAAACC	6.35	5.91	6.58	6.41	6.28	6.1	6.13	6.47
1.2	6.54	0.26	6.41	0.1	6.68	0.3	0.334582	0.685076	0.277813	1.07784	LGALS4	A_23_P254917	NM_006149	ref|Homo sapiens lectin, galactoside-binding, soluble, 4 (LGALS4), mRNA [NM_006149]	AGGGCTATGTGCCTCCCACAGGCAAGAGCTTTGCTATCAACTTCAAGGTGGGCTCCTCAG	6.6	6.14	6.44	6.46	6.51	6.26	7.49	6.44
-1.05	6.74	-0.07	6.77	0.1	6.7	0.1	0.63861	0.857726	0.456365	1.07629	STKLD1	A_33_P3632866	NM_153710	ref|Homo sapiens serine/threonine kinase-like domain containing 1 (STKLD1), transcript variant 1, mRNA [NM_153710]	GGTCATCCAGCACCAGAATGCGCACCTCACACTCCTCTTAGGTGACTAATAAAGAGGCCC	7.01	6.6	6.6	6.87	6.67	6.62	6.92	6.59
-1.81	13.74	-0.86	14.17	0.6	13.31	0.3	0.146192	0.507943	0.00398962	0.134143	MT1E	A_23_P206724	NM_175617	ref|Homo sapiens metallothionein 1E (MT1E), mRNA [NM_175617]	GGCATCGGAGAAGTGCAGCTGCTGTGCCTGATGTGGGAACAGCTCTTCTCCCAGATGTAA	14.1	12.94	15.75	13.86	13.05	12.62	13.71	13.86
-2.55	9.06	-1.35	9.74	0.4	8.39	0.5	0.0340792	0.258918	0.00014291	0.0229592	ZDHHC16	A_23_P150009	NM_198046	ref|Homo sapiens zinc finger, DHHC-type containing 16 (ZDHHC16), transcript variant 5, mRNA [NM_198046]	ACCACTGCAGAAGAAAGACACAATGTGGAGAAATCTTAGGACTGACATCCCTTTACTCAG	10.12	8.53	10.46	9.84	7.92	7.2	9.07	9.36
-1.6	11.56	-0.68	11.9	0.4	11.22	0.5	0.221427	0.595029	0.00990949	0.215267	DIABLO	A_23_P47800	NM_019887	ref|Homo sapiens diablo, IAP-binding mitochondrial protein (DIABLO), transcript variant 1, mRNA [NM_019887]	TTTTTGTCATGCCCTTAAGTTCAGCAACTGTTTAACCTGTTTTCAGTCTTATTTACGTCG	12.42	10.82	12.04	12.34	11.15	9.81	11.99	11.94
1.31	6.44	0.39	6.25	0.1	6.63	0.3	0.152489	0.516678	0.150533	0.908826	ERCC-00022_66	ERCC-00022_66	ERCC-00022_66			6.31	6.18	6.37	6.14	6.34	6.36	7.45	6.39
-1.07	6.21	-0.09	6.26	0.1	6.17	0	0.484862	0.778067	0.492994	1.07631	KRT38	A_23_P100991	NM_006771	ref|Homo sapiens keratin 38, type I (KRT38), mRNA [NM_006771]	TCTAGTACTTTCTCCTGAAGTATTGAAACCTATTGATTCAATGGGTAGAGATTTGCTAAG	6.46	6.3	6.14	6.14	6.09	6.08	6.27	6.24
-1.24	7.76	-0.31	7.92	0.4	7.6	0.6	0.615951	0.847316	0.0266922	0.361111	HBP1	A_23_P215787	NM_012257	ref|Homo sapiens HMG-box transcription factor 1 (HBP1), transcript variant 2, mRNA [NM_012257]	AAATTGATATCCTGTGGTGCTAAAGTACAGTAGAAAGAGAGGAGAAGTGTATACATGTTT	8.61	7.2	7.43	8.44	6.42	6.57	8.94	8.48
-3.04	8.52	-1.6	9.32	0.4	7.72	0.5	0.0156452	0.173555	1.969e-05	0.00746988	TBP	A_23_P19313	NM_003194	ref|Homo sapiens TATA box binding protein (TBP), transcript variant 1, mRNA [NM_003194]	GACAAGTTGGTTTGAGGGAGAAAACTTTAAGTGTTAAAGCCACCTCTATAATTGATTGGA	9.86	8.16	9.7	9.56	7	6.7	8.24	8.94
-2.86	11.38	-1.52	12.13	0.4	10.62	0.9	0.0985278	0.427658	5.843e-05	0.0139924	SARAF	A_33_P3349521	NM_016127	ref|Homo sapiens store-operated calcium entry-associated regulatory factor (SARAF), transcript variant 1, mRNA [NM_016127]	GCTGGCAAAAATGCTTGAAACCTCTATATTTCTTTCGTTCATAAGAGGTAAAGGTCAAAT	12.95	10.94	12.11	12.53	9.71	8.49	12.07	12.2
-1.35	6.72	-0.43	6.94	0.2	6.5	0.2	0.103842	0.437987	0.0598418	0.549279	SENP6	A_33_P3376644	NM_015571	ref|Homo sapiens SUMO1/sentrin specific peptidase 6 (SENP6), transcript variant 1, mRNA [NM_015571]	GGGAGTATTAACAACAACCAAAAAATATCTATTGAGACACAGTAGAGTCTCAGTAAGAGA	7.3	6.49	6.92	7.03	6.28	6.19	6.44	7.11
-1.14	8.07	-0.19	8.17	0.3	7.98	0.3	0.612085	0.845559	0.120296	0.781406	LINS	A_24_P198629	NM_001040616	ref|Homo sapiens lines homolog (Drosophila) (LINS), mRNA [NM_001040616]	TAGATTACGACAGCTCTGACGATTCTGACGTGGAATCCACAGAGCAGTGTTTAGCTAACA	8.75	7.2	8.19	8.54	7.76	7.35	8.35	8.44
-1.11	6.61	-0.15	6.69	0.1	6.54	0	0.313838	0.671182	0.349512	1.07708	DHX30	A_33_P3383936	NM_014966	ref|Homo sapiens DEAH (Asp-Glu-Ala-His) box helicase 30 (DHX30), transcript variant 2, mRNA [NM_014966]	TCATGCAGTTCCATACTGTGGGCACCAAGACCAAGCTGTCTACACTCACCCTGCTCTGGC	6.81	6.37	6.84	6.72	6.61	6.42	6.59	6.54
-1.32	11.88	-0.4	12.08	0.2	11.68	0.3	0.233377	0.607164	0.0705886	0.594621	CIRBP	A_23_P142322	NM_001280	ref|Homo sapiens cold inducible RNA binding protein (CIRBP), transcript variant 1, mRNA [NM_001280]	TCAAGATCGTCCTTCCAATGGCTGTGTGTTTAAAGATTGTGGGAGCTTCGCTGAACGTTA	12.26	11.47	12.24	12.35	11.58	10.92	11.88	12.35
1.08	9.77	0.12	9.71	0.3	9.83	0.3	0.760382	0.912841	0.245142	1.04757	DNASE1L1	A_23_P85164	ENST00000309585	ens|deoxyribonuclease I-like 1 [Source:HGNC Symbol;Acc:HGNC:2957] [ENST00000309585]	TCAAACTCCTTCCCTGAAACCAGCAAACACCGGGAAACATTTTGGCTCATTATAATCCGG	10.42	9.33	8.97	10.12	9.67	9.1	10.41	10.12
1.31	6.39	0.39	6.2	0	6.59	0.4	0.266915	0.634307	0.1705	0.946277	FLJ16779	A_19_P00322222	NR_024389	ref|Homo sapiens uncharacterized LOC100192386 (FLJ16779), long non-coding RNA [NR_024389]	TCTCATTTGGGACCTCATCTTTAATCTCAGCAACTCAGGGATCAAAGAGAAAAGGCCGAG	6.27	6.12	6.27	6.12	6.17	6.26	7.76	6.17
-1.1	6.31	-0.13	6.38	0.1	6.24	0.1	0.375243	0.712447	0.369214	1.07645	N45983	A_33_P3269024	N45983	gb|yy57b12.s1 Soares_multiple_sclerosis_2NbHMSP Homo sapiens cDNA clone IMAGE:277631 3', mRNA sequence [N45983]	GACCTACGCTGCTTAAAATATACAGAAAAGCAAAGCAAATCAGCTGTAAACATATGGAAA	6.6	6.16	6.52	6.22	6.25	6.22	6.4	6.1
1.13	6.28	0.18	6.19	0.1	6.37	0.3	0.565022	0.822461	0.252963	1.05473	3xSLv1	3xSLv1	3xSLv1			6.03	6.05	6.47	6.21	6.04	6.02	6.05	7.36
-1.9	7.35	-0.92	7.81	0.3	6.89	0.2	0.0188511	0.190986	0.0012419	0.0736441	ST3GAL6	A_23_P250800	NM_006100	ref|Homo sapiens ST3 beta-galactoside alpha-2,3-sialyltransferase 6 (ST3GAL6), transcript variant 1, mRNA [NM_006100]	ATGTCACGAAGTTCACCTAGCTGGTTTTAAATACAACTTTTCTGACCTCAAGAGTCCTTT	8.26	6.99	7.62	8.38	6.94	6.47	6.72	7.42
1.12	6.4	0.16	6.32	0	6.48	0.4	0.627307	0.852687	0.33554	1.09891	A_19_P00807882	A_19_P00807882	A_19_P00807882	Unknown	ATCACAATAATGGCAGGGAGTGGCCTTCAAATCCTAGAGCTATGGCCAATTGGAGTATGA	6.27	6.37	6.29	6.33	5.85	6.02	7.52	6.53
1.07	6.48	0.1	6.43	0.1	6.53	0.2	0.684598	0.879464	0.452115	1.10521	HCG2040054	A_33_P3300332	NR_120602	ref|Homo sapiens uncharacterized LOC644093 (HCG2040054), long non-coding RNA [NR_120602]	CTGCTGGGCTCTGCACTGTCAACTGTGAGAGAGGGAAATAAAACGTACTGTACAGTCCAA	6.41	6.1	6.55	6.67	6.31	6.08	7.22	6.53
-1.24	6.85	-0.31	7.01	0.1	6.69	0.2	0.166717	0.535699	0.115657	0.768154	A_19_P00800990	A_19_P00800990	A_19_P00800990	Unknown	GGGGGTTTCTGGCCTTTCGGGGGAAAGTTCAGCGACAATGCAATATTTGGGTCTGTTTTG	7.24	6.68	7.24	6.87	6.55	6.29	7.12	6.82
-2.36	8.61	-1.24	9.23	0.2	7.99	0.5	0.0160972	0.176143	0.0002647	0.0324319	MTRR	A_23_P252211	NM_024010	ref|Homo sapiens 5-methyltetrahydrofolate-homocysteine methyltransferase reductase (MTRR), transcript variant 2, mRNA [NM_024010]	TTCCATGCAAAGGCTTCCTGAAATAGGGGAGACTGACTGAGTAGCTCATTCTTGTGACTT	9.58	8.6	9.25	9.49	7.84	6.77	8.69	8.66
-1.24	11.98	-0.31	12.13	0	11.82	0.3	0.212369	0.586056	0.15605	0.881775	PRPF8	A_23_P38219	NM_006445	ref|Homo sapiens pre-mRNA processing factor 8 (PRPF8), mRNA [NM_006445]	CCAGAACACAGACAAGGGCAACAACCCCAAGGGCTACCTGCCTTCACACTATGAGAGGGT	12.13	12.07	12.22	12.12	11.98	11.06	12.23	12.01
-1.06	6.24	-0.08	6.28	0.1	6.2	0	0.589442	0.83421	0.486426	1.07986	BMX	A_23_P253602	NM_001721	ref|Homo sapiens BMX non-receptor tyrosine kinase (BMX), transcript variant 2, mRNA [NM_001721]	TTATGCTGCTCCTGATATAACACTTTCCAGCCTATAGCAGAAGCACATTTTCAGACTGCA	6.39	6.1	6.58	6.06	6.17	6.08	6.26	6.28
-1.03	6.28	-0.04	6.3	0.1	6.27	0.1	0.781218	0.921631	0.567298	1.08001	GBP1P1	A_19_P00808588	NR_003133	ref|Homo sapiens guanylate binding protein 1, interferon-inducible pseudogene 1 (GBP1P1), non-coding RNA [NR_003133]	CAGTTGTGTCACATTCAGTGCTTTATCTATATATCCTTCATTTCAAGGCAGGTATTATCT	6.31	6.1	6.38	6.42	6.13	6.22	6.29	6.42
1.04	6.9	0.06	6.87	0.1	6.93	0.2	0.771366	0.917526	0.533105	1.10353	WAS	A_23_P96331	NM_000377	ref|Homo sapiens Wiskott-Aldrich syndrome (WAS), mRNA [NM_000377]	AGATGAAGATGATGAATGGGATGACTGAGTGGCTGAGTTACTTGCTGCCCTGTGCTCCTC	7.09	6.5	7.03	6.84	6.78	6.69	7.48	6.77
1.15	6.52	0.2	6.42	0.1	6.61	0.4	0.616354	0.847556	0.32975	1.0973	LRRC4C	A_23_P24457	NM_020929	ref|Homo sapiens leucine rich repeat containing 4C (LRRC4C), transcript variant 1, mRNA [NM_020929]	GGACTGTTGAAATTATTAATGTGGATGATGAGATTACGGGAGACACACCCATGGAAAGCC	6.41	6.16	6.74	6.36	6.15	6.12	7.91	6.28
1.22	6.45	0.29	6.31	0.1	6.6	0.4	0.390614	0.721841	0.234196	1.03449	ERCC-00002_129	ERCC-00002_129	ERCC-00002_129			6.25	6.16	6.54	6.27	6.02	6.19	7.65	6.53
-1.27	8.79	-0.35	8.97	0.1	8.62	0.2	0.14946	0.512351	0.123588	0.791765	CASP10	A_33_P3504659	NM_032977	ref|Homo sapiens caspase 10, apoptosis-related cysteine peptidase (CASP10), transcript variant 1, mRNA [NM_032977]	CCTTGGGGCGTGGAAGGGCATTAGGAGTGTTTCATTTGATATGTGAATGCTCATAAAAAA	9.23	9.08	8.74	8.82	8.7	7.99	8.97	8.81
-1.08	6.49	-0.11	6.55	0.1	6.44	0.3	0.709355	0.890122	0.215346	1.00717	AKAP4	A_23_P11081	NM_003886	ref|Homo sapiens A kinase (PRKA) anchor protein 4 (AKAP4), transcript variant 1, mRNA [NM_003886]	CCCAATACACTTGAGCAGTTGCCTGTGAATGTAAGAGGTGTCAACAAACTGGGAAATAAA	6.53	6.22	6.53	6.9	6.17	5.73	7.1	6.74
-1.87	10.31	-0.9	10.76	0.1	9.85	0.3	0.00788163	0.123743	0.00307514	0.117726	SMARCAD1	A_23_P213255	NM_020159	ref|Homo sapiens SWI/SNF-related, matrix-associated actin-dependent regulator of chromatin, subfamily a, containing DEAD/H box 1 (SMARCAD1), transcript variant 3, mRNA [NM_020159]	AATTTCCAGTACAGGACCGCCTGAAGAGAGAGCCATTGTTCAATTCCAATTCAGTGTGAG	10.96	10.84	10.45	10.79	10.13	9.01	10.06	10.22
-2.01	8.4	-1.01	8.91	0.1	7.9	0.2	0.00090163	0.0437249	0.0013024	0.0745636	CXCL16	A_23_P38505	NM_022059	ref|Homo sapiens chemokine (C-X-C motif) ligand 16 (CXCL16), transcript variant 1, mRNA [NM_022059]	CCTCTCTTAGGCCCCTCATTTAAAAACGGTTATACTATAAAATCTGCTTTTCACACTGGG	9.12	8.74	9	8.77	8.03	7.34	7.92	8.32
-1.52	12.64	-0.6	12.94	0.1	12.33	0.3	0.0427693	0.28968	0.0296176	0.379569	NDUFS3	A_23_P75402	NM_004551	ref|Homo sapiens NADH dehydrogenase (ubiquinone) Fe-S protein 3, 30kDa (NADH-coenzyme Q reductase) (NDUFS3), mRNA [NM_004551]	CATCCTTTCCGGAAAGACTTTCCTCTATCTGGCTATGTTGAGTTACGTTATGATGATGAA	13.04	12.8	13.24	12.68	12.51	11.55	12.65	12.62
1.35	6.6	0.43	6.38	0.1	6.81	0.5	0.332606	0.68427	0.11044	0.809668	RETN	A_33_P3350863	NM_020415	ref|Homo sapiens resistin (RETN), transcript variant 1, mRNA [NM_020415]	CTCCAGGTCCGGAGGGGTTGCGGGGGAGCTGGAAATAAACCTGGAGATGATGATGATGAT	6.43	6.14	6.38	6.57	6.17	6.1	8.23	6.74
-1.25	6.68	-0.32	6.84	0.4	6.51	0.2	0.464458	0.765799	0.0800476	0.635697	TTTY7	A_32_P737629	NR_001534	ref|Homo sapiens testis-specific transcript, Y-linked 7 (non-protein coding) (TTTY7), long non-coding RNA [NR_001534]	TTATCTGAAGTTAAAAGTATCTTTCCCATAATGAAATCCAAAGATGATGGAAGAGTGCCC	6.41	6.14	8.12	6.67	6.21	6.08	7.13	6.64
1.11	6.24	0.14	6.17	0.1	6.31	0.2	0.57356	0.826802	0.292895	1.08394	DarkCorner	DarkCorner	DarkCorner			5.83	6.08	6.29	6.48	6	6.15	6.08	7.03
1.13	6.41	0.17	6.32	0.1	6.5	0.3	0.585201	0.832547	0.247572	1.04969	DarkCorner	DarkCorner	DarkCorner			6.19	6.1	6.59	6.42	6.09	6.26	6.14	7.49
-3.48	14.15	-1.8	15.05	0.1	13.25	0.5	0.00150855	0.0546574	3.81e-06	0.00380952	GE_BrightCorner	GE_BrightCorner	GE_BrightCorner			15.41	14.84	15.13	14.82	13.35	11.93	13.7	14.01
-1.24	5.98	-0.31	6.13	0.1	5.82	0.1	0.0518872	0.317833	0.14897	0.864576	DarkCorner	DarkCorner	DarkCorner			6.1	6.34	6	6.1	5.66	5.65	6.02	5.95
-1.44	6.15	-0.53	6.41	0.1	5.88	0.1	0.00472931	0.0959822	0.0294889	0.378766	DarkCorner	DarkCorner	DarkCorner			6.6	6.26	6.22	6.55	5.9	5.67	6.02	5.95
-1.42	10.43	-0.51	10.68	0.1	10.18	0	0.00547343	0.103411	0.0481922	0.489192	HACL1	A_23_P121182	NM_012260	ref|Homo sapiens 2-hydroxyacyl-CoA lyase 1 (HACL1), transcript variant 1, mRNA [NM_012260]	GACGCCAGTTGGTGGTCTTGAGTTTTCTCTTTCTTGCAAGATGAAATTTTATTTTCCACA	10.73	10.98	10.55	10.49	10.13	10.31	10.11	10.17
-1.58	7.66	-0.66	7.99	0.1	7.33	0.1	0.00288363	0.0753525	0.0159716	0.275193	ZNF613	A_24_P173234	NM_024840	ref|Homo sapiens zinc finger protein 613 (ZNF613), transcript variant 2, mRNA [NM_024840]	TGCTCAGAGAGTCATAGCTTATCACATACACGTGATCTCATACAGGATAAAGACTCTGTT	8	8.28	7.91	7.75	7.26	7.59	7.05	7.41
1	6.4	0.01	6.4	0.1	6.4	0.3	0.985207	0.995479	0.365008	1.10251	OR7A5	A_33_P3330418	NM_017506	ref|Homo sapiens olfactory receptor, family 7, subfamily A, member 5 (OR7A5), mRNA [NM_017506]	CTGGGAATACATTTGTTGTGGGGAACAATGAAAGGGCAATTTTTCAAGAAGTGCCCATGA	6.35	6.67	6.47	6.1	6.25	5.92	7.29	6.16
-1.51	7	-0.59	7.29	0.1	6.7	0.2	0.0128353	0.157168	0.0290947	0.376236	MCOLN3	A_23_P12241	NM_018298	ref|Homo sapiens mucolipin 3 (MCOLN3), transcript variant 1, mRNA [NM_018298]	TGTGGCTTGGAGTCATCCGATACCTCGGTTTCTTTGCAAAGTACAACCTCCTCATTTTGA	7.19	7.57	7.23	7.18	6.87	7.03	6.21	6.69
-1.35	6.48	-0.43	6.7	0.2	6.27	0.1	0.0451363	0.297303	0.0774146	0.623993	FLJ44715	A_33_P3671729	AK126671	gb|Homo sapiens cDNA FLJ44715 fis, clone BRACE3021430. [AK126671]	AAACTTGGCCATGTAGTTGATGAGCGTGTCAGTCTCACAGTTTCGATATAGATCAGCCAG	6.64	7.22	6.52	6.41	6.17	6.19	6.46	6.25
-2.97	8.69	-1.57	9.47	0.3	7.9	0.2	0.0002545	0.0263741	6.99e-06	0.00468085	E2F1	A_23_P80032	NM_005225	ref|Homo sapiens E2F transcription factor 1 (E2F1), mRNA [NM_005225]	CTGGGCGTGTAGGACGGTGAGAGCACTTCTGTCTTAAAGGTTTTTTCTGATTGAAGCTTT	9.19	9.57	10.18	8.95	7.83	8.06	7.49	8.22
-1.24	6.11	-0.31	6.26	0	5.95	0.1	0.0306099	0.245066	0.138167	0.835128	IL25	A_23_P117437	NM_022789	ref|Homo sapiens interleukin 25 (IL25), transcript variant 1, mRNA [NM_022789]	TCATCACTCAGTGAGCATCTACTTTGGGTGCATTCTAGTGTAGTTACTAGTCTTTTGACA	6.35	6.2	6.29	6.19	5.85	5.87	6.16	5.93
1.15	15.85	0.2	15.75	0.4	15.95	0	0.596848	0.837786	0.0838283	0.723769	RPS12	A_23_P82128	NM_001016	ref|Homo sapiens ribosomal protein S12 (RPS12), mRNA [NM_001016]	GGCCAAGGATGTCATTGAAGAGTATTTCAAATGCAAGAAATGAAGAAATAAATCTTTGGC	15.31	17.02	15.19	15.48	15.96	15.98	16.03	15.84
1.45	10.11	0.53	9.84	0.5	10.38	0.1	0.257873	0.627125	0.0322532	0.461422	PPM1J	A_23_P201939	NM_005167	ref|Homo sapiens protein phosphatase, Mg2+/Mn2+ dependent, 1J (PPM1J), mRNA [NM_005167]	ACTACTGACTGTGAGGTAGCTGCCACTGTGGACAGGGTGCTGTCGGCCTATGAGCCTAAT	9.9	10.85	8.42	10.21	10.29	10.44	10.68	10.09
-1.38	9.29	-0.46	9.52	0.2	9.06	0.1	0.0658902	0.354939	0.058316	0.541269	TRIM33	A_33_P3257367	NM_015906	ref|Homo sapiens tripartite motif containing 33 (TRIM33), transcript variant a, mRNA [NM_015906]	CTCTGGAATGTGTTGTAGAAGTTGTATTAGATTAGTTTTAAACCCTTGTTTGAAAGCCAC	9.71	10.01	9.1	9.27	8.93	9.44	8.91	8.95
-1.15	6.32	-0.2	6.42	0.2	6.22	0.1	0.311442	0.669878	0.313579	1.07694	A_33_P3359846	A_33_P3359846	A_33_P3359846	Unknown	CTTTCTGCCTCTATGAATTTGCCTATTCTGGACAGTTGATATAAAAGGAATCACATGGTC	6.37	6.96	6.26	6.12	6.19	6.19	6.43	6.07
1.03	6.25	0.05	6.23	0.1	6.27	0.2	0.805762	0.930937	0.530398	1.10337	DAZ1	A_33_P3282325	NM_004081	ref|Homo sapiens deleted in azoospermia 1 (DAZ1), mRNA [NM_004081]	CTGTGGACCGAAGCATACAAATGGTGGTATCTTGTCTGTTTAATCCAGAGAAGAGACTGA	6.17	6.42	6.12	6.21	6.38	6.06	6.71	5.95
-1.13	6.77	-0.18	6.86	0	6.68	0.1	0.142985	0.502994	0.318286	1.07654	A_19_P00808379	A_19_P00808379	A_19_P00808379	Unknown	CCCCAGCCCACTGATTCACCTGAGCCTGCTGTGAAGGTGAGCCAATGCTATAGCTTTAGT	6.92	6.82	6.83	6.87	6.74	6.51	6.79	6.67
-1.32	6.44	-0.4	6.63	0	6.24	0.1	0.0261174	0.22636	0.10743	0.740694	MS4A5	A_23_P104972	NM_023945	ref|Homo sapiens membrane-spanning 4-domains, subfamily A, member 5 (MS4A5), mRNA [NM_023945]	TTGATGACTTTCAGCATTATTGAATTATTCATTTCTCTGCCTTTCTCAATTTTGGGGTGC	6.7	6.67	6.67	6.5	6.53	6.32	5.92	6.17
-1.04	6.2	-0.06	6.22	0.1	6.17	0.1	0.713077	0.891985	0.497726	1.08139	CXCL11	A_23_P125278	NM_005409	ref|Homo sapiens chemokine (C-X-C motif) ligand 11 (CXCL11), transcript variant 1, mRNA [NM_005409]	TAAGAAAGGCTGGTTACCATCGGAGTTTACAAAGTGCTTTCACGTTCTTACTTGTTGTAT	6.39	6.14	6.04	6.33	6.46	6.04	6.21	5.96
-1.07	6.27	-0.1	6.32	0.1	6.22	0.1	0.525488	0.800144	0.493746	1.08007	ERCC-00053_71	ERCC-00053_71	ERCC-00053_71			6.41	6.56	6.12	6.21	6.4	6.34	6.19	5.96
1.07	8.37	0.1	8.33	0.2	8.42	0.1	0.670711	0.872874	0.347419	1.1025	HLA-DPB1	A_23_P258769	NM_002121	ref|Homo sapiens major histocompatibility complex, class II, DP beta 1 (HLA-DPB1), mRNA [NM_002121]	CATTTGCTGTGTTTCGTTAGCATCTGGCTCCAGGACAGACCTTCAACTTCCAAATTGGAT	8.31	8.8	7.76	8.44	8.33	8.73	8.38	8.25
1.43	6.79	0.51	6.53	0.1	7.04	0.4	0.144515	0.505217	0.0709675	0.673486	RREB1	A_23_P59294	NM_001003699	ref|Homo sapiens ras responsive element binding protein 1 (RREB1), transcript variant 1, mRNA [NM_001003699]	ACATGCGCTCCCACACAGGGGAAAGGCCATACAAATGTCAGACCTGCGAGCGAACCTTCA	6.67	6.56	6.41	6.48	6.7	6.92	8.12	6.44
1.27	6.41	0.34	6.24	0	6.58	0.3	0.254809	0.624812	0.199451	0.992307	TPSD1	A_23_P140716	NM_012217	ref|Homo sapiens tryptase delta 1 (TPSD1), mRNA [NM_012217]	ACAGCTTTCAAATCGTCCGCGATGACATGCTGTGTGCGGGGAGCGAAAATCACGACTCCT	6.31	6.12	6.32	6.21	6.32	6.08	7.51	6.4
1.03	6.12	0.04	6.1	0.1	6.15	0.1	0.796322	0.92776	0.46244	1.10619	ZNF681	A_32_P167904	NM_138286	ref|Homo sapiens zinc finger protein 681 (ZNF681), mRNA [NM_138286]	CTACAGTATACTTATGCCACAATGTACGTTTCCATGCAAAATCTTCTATTTGTAAGTGTG	6.06	6.05	6.32	5.98	6.56	6.04	6.03	5.95
1.15	6.35	0.21	6.24	0	6.45	0.3	0.41767	0.738999	0.320544	1.09567	ERCC-00034_158	ERCC-00034_158	ERCC-00034_158			6.19	6.22	6.17	6.39	6.46	5.96	7.2	6.18
1.17	6.64	0.22	6.53	0.1	6.76	0.1	0.216533	0.590115	0.205431	1.00195	ATP7A	A_33_P3210880	AB208828	gb|Homo sapiens mRNA for ATPase, Cu++ transporting, alpha polypeptide variant protein. [AB208828]	CGTAGCTTGTGATATACCAGTTAGTTTGAGTTTTGGAAAGATGGGTGAGTTTTATACAAA	6.75	6.47	6.54	6.36	7.17	6.7	6.64	6.51
1.81	6.96	0.86	6.53	0.1	7.39	0.5	0.0838972	0.398215	0.00477865	0.176712	KLC4	A_23_P397308	NM_138343	ref|Homo sapiens kinesin light chain 4 (KLC4), transcript variant 4, mRNA [NM_138343]	CATGAGGAAGGGCTGGTGCATGAGAAGGCCCGGCAGCTTCGCCGTTCTATGGAAAACATT	6.89	6.5	6.44	6.3	8.55	6.66	7.95	6.4
1.48	10.19	0.56	9.91	0.2	10.47	0.1	0.0114117	0.148148	0.0293885	0.442768	NFATC1	A_23_P300150	NM_172387	ref|Homo sapiens nuclear factor of activated T-cells, cytoplasmic, calcineurin-dependent 1 (NFATC1), transcript variant 3, mRNA [NM_172387]	AGCCTTTCTCAGGGGACTGTCATTGAAAAGGAAACGTTTGATGTCTGTGTCAGCTGTCTT	10.24	10.08	9.45	9.87	10.64	10.41	10.44	10.4
1.52	6.99	0.6	6.69	0.1	7.29	0.5	0.161853	0.52958	0.0410621	0.522094	NRXN2	A_24_P261470	NM_138732	ref|Homo sapiens neurexin 2 (NRXN2), transcript variant alpha-2, mRNA [NM_138732]	ACGCCATGTATAAGTACCGCAATCGTGATGAGGGCTCCTACCAGGTGGACCAGAGCCGAA	6.83	6.67	6.66	6.6	7.54	6.64	8.52	6.48
1.23	6.91	0.3	6.76	0	7.06	0.2	0.202826	0.576797	0.0899063	0.747056	MAPKAP1	A_23_P216894	NM_001006617	ref|Homo sapiens mitogen-activated protein kinase associated protein 1 (MAPKAP1), transcript variant 1, mRNA [NM_001006617]	AGGTCTTAGTCAATAGTTTTAACTATGCCATTTGTTTAAATGAGTGCATTTGCTTCGAGG	6.8	6.8	6.66	6.8	7.28	7.32	6.36	7.28
1.09	6.35	0.12	6.29	0.1	6.41	0.2	0.478368	0.774201	0.406306	1.10591	LRRC2	A_23_P334798	NM_024512	ref|Homo sapiens leucine rich repeat containing 2 (LRRC2), mRNA [NM_024512]	AGCCTTATGGACAATCCTATTGATAATGCCCAATGTGAAGATGGCAATGAAATAATGGAA	6.46	6.18	6.34	6.17	6.46	6.08	6.8	6.32
1.57	7.06	0.65	6.74	0.1	7.39	0.1	0.00178728	0.0592266	0.0163489	0.334935	EDN1	A_23_P214821	NM_001955	ref|Homo sapiens endothelin 1 (EDN1), transcript variant 1, mRNA [NM_001955]	AGGCGCCTGGCACATTTCAGGGAGAAACTCCAAAGTCCACACAAAGATTTTCTAAGGAAT	6.75	6.92	6.52	6.77	7.67	7.44	7.19	7.26
1.04	6.54	0.05	6.51	0	6.57	0.1	0.754968	0.910179	0.585346	1.09658	RAPSN	A_23_P86801	NM_032645	ref|Homo sapiens receptor-associated protein of the synapse (RAPSN), transcript variant 2, mRNA [NM_032645]	CTACGAGAAAGCCCTGTTCTTCCCCTGCAAGGCGGCAGAGCTTGTCAACAACTATGGCAA	6.6	6.5	6.49	6.46	6.55	6.36	6.99	6.36
1.4	10.31	0.48	10.07	0.3	10.56	0.1	0.0921409	0.415902	0.0508013	0.57738	A_19_P00812901	A_19_P00812901	A_19_P00812901	Unknown	AGGTCAGCTAAATAAGCTGTTGGGCCCATACCCCAAAAATGTTGGTTACACCCTTCCCAT	10.03	10.03	10.78	9.46	10.56	10.54	10.83	10.3
-1.12	13.84	-0.17	13.92	0.1	13.76	0.1	0.257844	0.627125	0.396565	1.07668	TIMM8B	A_23_P98382	NM_012459	ref|Homo sapiens translocase of inner mitochondrial membrane 8 homolog B (yeast) (TIMM8B), transcript variant 1, mRNA [NM_012459]	TTGTTACTAAGCAGATTTAAGGGTCAGTGGGGGAAGGCTATCAACCCATTGTCAGATCAG	13.87	13.88	14.21	13.73	13.85	13.78	13.58	13.8
-1.16	11.46	-0.22	11.57	0.1	11.35	0	0.0934986	0.418314	0.297766	1.07626	SNX12	A_32_P112881	NM_001256185	ref|Homo sapiens sorting nexin 12 (SNX12), transcript variant 1, mRNA [NM_001256185]	GTCTGAGGCCCCATTTCTGCTGTGTATATATATCCTGACTCGGGGCTTTTATTCAGCAAA	11.68	11.58	11.61	11.41	11.48	11.35	11.28	11.31
1.01	6.44	0.01	6.44	0.1	6.45	0.3	0.971828	0.991029	0.373107	1.09101	ERCC-00137_95	ERCC-00137_95	ERCC-00137_95			6.33	6.5	6.55	6.37	6.04	6.15	7.26	6.34
-1.03	6.27	-0.04	6.29	0.1	6.25	0.2	0.868258	0.955533	0.436484	1.08912	ENST00000602462	A_33_P3364278	ENST00000602462	ens|diacylglycerol O-acyltransferase 2-like 7, pseudogene [Source:HGNC Symbol;Acc:HGNC:44367] [ENST00000602462]	GACAACTGAGCTTGCCGATTCGGAATCAGAAGAGATTGGTTAAGTCAGCTCTGGAACTCG	6.08	6.6	6.37	6.1	5.9	6.12	6.81	6.17
1.46	7.64	0.54	7.37	0.2	7.92	0.2	0.0780147	0.384403	0.0569938	0.608758	PSMG2	A_33_P3357653	ENST00000585853	ens|proteasome (prosome, macropain) assembly chaperone 2 [Source:HGNC Symbol;Acc:HGNC:24929] [ENST00000585853]	TTGAAAACTTGAACCCGCCTGGAGCGGATGCCTAAGAAAATGCAGGCCCGCTGAAGCCTC	7.74	7.39	6.81	7.55	7.62	7.82	8.62	7.6
2.35	8.83	1.23	8.21	0.3	9.45	0.1	0.00164348	0.0570246	0.00038269	0.0457306	MLF1	A_23_P419947	NM_022443	ref|Homo sapiens myeloid leukemia factor 1 (MLF1), transcript variant 1, mRNA [NM_022443]	ACTTTCAGTGGATCCAAATGGACATTCATTTTGTTCTTCCTCAGTTATGACTTATTCCAA	8.57	8.38	7.29	8.62	9.4	9.61	9.27	9.49
-1.14	6.55	-0.19	6.65	0.1	6.46	0.1	0.193132	0.565881	0.336626	1.07704	A_19_P00809088	A_19_P00809088	A_19_P00809088	Unknown	TGTAGCAATTCAGAGATGAATGATCCACGTTGCCTTCTCCACACACACTGCTTTCACATG	6.72	6.62	6.75	6.5	6.41	6.44	6.25	6.72
1.76	11.88	0.81	11.47	0.2	12.29	0.2	0.0116843	0.149948	0.00892086	0.247271	PDIA4	A_23_P42802	NM_004911	ref|Homo sapiens protein disulfide isomerase family A, member 4 (PDIA4), mRNA [NM_004911]	GACAGAGATCTGGAGCATTTGAGCAAGTTTATAGAAGAACATGCCACAAAACTGAGCAGG	11.33	11.83	11.04	11.7	11.6	12.47	12.62	12.46
1.13	6.92	0.18	6.83	0.1	7	0.2	0.402228	0.729173	0.347231	1.10296	NYNRIN	A_33_P3375451	NM_025081	ref|Homo sapiens NYN domain and retroviral integrase containing (NYNRIN), mRNA [NM_025081]	CTGCTTGTTCTGCATCCCCCGAAATCTCATAGGCAGCGAGTTGAAGGTTATTGAGTCCCC	7.1	6.64	6.93	6.63	6.81	6.82	7.55	6.83
1.25	6.76	0.33	6.59	0.1	6.92	0.3	0.288302	0.651784	0.198559	0.990215	ZBED2	A_23_P113793	NM_024508	ref|Homo sapiens zinc finger, BED-type containing 2 (ZBED2), mRNA [NM_024508]	AGACCACCAGTATGAATAAAAGCTTGTTCTGTGTGACCCAGCAAGTGGAAGGACAAAGAA	6.7	6.72	6.49	6.46	6.74	6.42	7.87	6.64
1.32	6.63	0.41	6.43	0.2	6.83	0.5	0.396463	0.725572	0.0604102	0.624387	TRPM3	A_24_P392632	NM_206948	ref|Homo sapiens transient receptor potential cation channel, subfamily M, member 3 (TRPM3), transcript variant 7, mRNA [NM_206948]	GTCTGAAAAGTGGTCCATCAGCAAACACACTCAACTCAGCCCTACGGATGCTTTTGGGAC	6.6	6.63	6.52	5.96	6.21	6.04	6.74	8.34
1.41	8.89	0.49	8.65	0.2	9.14	0.1	0.0214829	0.20471	0.0449805	0.545377	HDGFL1	A_33_P3366456	NM_138574	ref|Homo sapiens hepatoma derived growth factor-like 1 (HDGFL1), mRNA [NM_138574]	TCTTGGGGAATCTGACCACGGCGTGCAAACTGGGACTGCCTTTCCCTCTCCTCAGCCCGT	8.54	9.13	8.59	8.33	9.22	9.06	9.25	9.03
-1.14	6.12	-0.18	6.21	0.1	6.03	0.1	0.245301	0.617746	0.289399	1.07678	A_33_P3305335	A_33_P3305335	A_33_P3305335	Unknown	TGTATGTATGCACATGTGTGTATGTATGCACGTGTGTATGTATGCACATGCGTGCACATA	6.21	6.2	6.41	6.02	6.09	5.87	6.3	5.85
-1.14	6.22	-0.19	6.31	0.1	6.12	0.1	0.333159	0.684656	0.243641	1.05201	MATN3	A_33_P3420466	NM_002381	ref|Homo sapiens matrilin 3 (MATN3), mRNA [NM_002381]	GAAGCTACACTGGCATTCCAGGACAAGGTCAGCTCGTATCTTCAAAGACTGAACACTAAA	6.67	6.22	6.35	6	6.09	5.92	6.48	6.01
-1.27	7.17	-0.34	7.34	0.1	7	0.2	0.128878	0.481762	0.139474	0.839165	lnc-RPL7L1-1	A_19_P00326821	lnc-RPL7L1-1:1	gb|Homo sapiens cDNA FLJ40915 fis, clone UTERU2005450. [AK098234]	TTGTTGTTTTCTCTTCCCTACCTCGTATGTACTCCCACTCAGGAAAAGATCCTGAGACCT	7.65	7.14	7.27	7.31	7.24	7.32	6.49	6.95
1.05	6.76	0.07	6.72	0.1	6.79	0.3	0.784177	0.922503	0.507039	1.10064	HIF3A	A_23_P142187	NM_022462	ref|Homo sapiens hypoxia inducible factor 3, alpha subunit (HIF3A), transcript variant 2, mRNA [NM_022462]	ACCCCCCAGCTTTCTTTCTACAGATGGTGCTACTCTTGGTCTCCCACAGGAAAAGGCCTC	6.6	6.8	6.87	6.63	6.55	6.55	7.56	6.51
1.31	12.27	0.39	12.08	0.3	12.47	0.1	0.134116	0.489005	0.0872761	0.736769	CUL3	A_33_P3321150	NM_003590	ref|Homo sapiens cullin 3 (CUL3), transcript variant 1, mRNA [NM_003590]	CTCGGGAAAATGTGAATGTGCTGCGTTTTGTTTTCTTTACTGTATGAAAACAGGAAAATA	12.51	12.47	11.44	11.89	12.3	12.57	12.47	12.52
-1.09	6.42	-0.12	6.48	0.1	6.36	0.1	0.400309	0.72798	0.49934	1.07651	BTN1A1	A_33_P3370959	NM_001732	ref|Homo sapiens butyrophilin, subfamily 1, member A1 (BTN1A1), mRNA [NM_001732]	CAAAACTCAAAAGTTGTTTGCACAGCTGTTCTTTGTACCCTGTTCCTTTCTCTGCGCCCT	6.45	6.59	6.59	6.3	6.41	6.42	6.08	6.53
1.04	13.89	0.05	13.86	0.2	13.92	0	0.81116	0.932802	0.401265	1.10601	CDK16	A_33_P3341239	NM_006201	ref|Homo sapiens cyclin-dependent kinase 16 (CDK16), transcript variant 1, mRNA [NM_006201]	GGGGGTTGGGTTCCTGAATGCACCATAATCGCTGTATGAAATATTAAAAAGTCTAAAGTG	14.3	14.14	13.28	13.73	13.86	13.96	13.91	13.94
-1.08	6.56	-0.12	6.62	0	6.5	0.1	0.339625	0.68834	0.486251	1.07629	ERCC-00062_278	ERCC-00062_278	ERCC-00062_278			6.72	6.56	6.54	6.65	6.5	6.65	6.39	6.47
-1.05	6.32	-0.07	6.36	0.1	6.28	0.2	0.762547	0.913611	0.309936	1.08448	LINC00323	A_33_P3416612	NR_024100	ref|Homo sapiens long intergenic non-protein coding RNA 323 (LINC00323), long non-coding RNA [NR_024100]	TATTCAACATGCGCTAGCCAGACACTGGTCTAGGGCCCAGGAATTCAGCAATAAATGAAA	6.75	6.05	6.29	6.33	6.13	5.85	6.86	6.29
1.11	6.38	0.15	6.31	0	6.46	0.4	0.674201	0.874618	0.40336	1.10619	ERCC-00113_271	ERCC-00113_271	ERCC-00113_271			6.27	6.32	6.37	6.27	6.21	5.92	7.65	6.04
1.17	6.42	0.23	6.31	0	6.53	0.4	0.531435	0.803547	0.326078	1.09655	ENST00000441217	A_33_P3345001	ENST00000441217	Unknown	CTTCACCCTTGTAGACTCTTGACTGTTCTAGGCGAGAAGGACCTGTTGGTGGCCTTTGGA	6.35	6.34	6.37	6.17	6.31	6.04	7.74	6.04
-1.16	6.26	-0.21	6.36	0.1	6.15	0.1	0.258267	0.627331	0.210172	0.997875	ETG10_13482	ETG10_13482	ETG10_13482			6.64	6.18	6.44	6.19	6.13	5.83	6.53	6.1
-1.14	6.21	-0.19	6.3	0.1	6.12	0.1	0.298926	0.65987	0.26575	1.07702	C20orf203	A_32_P509677	NM_182584	ref|Homo sapiens chromosome 20 open reading frame 203 (C20orf203), mRNA [NM_182584]	GAGGAGACACTTACTATATGATCATTGTCCTCCTAGAGTATCATCACCATCAGGTGGACT	6.65	6.3	6.24	6.02	5.97	6.08	6.41	6.01
1.32	6.59	0.4	6.39	0.1	6.79	0.6	0.475264	0.772573	0.12859	0.855043	A_19_P00804022	A_19_P00804022	A_19_P00804022	Unknown	GTAGGTGAAAATACATGCATATGTCTGAAGGTGGATGAAGGAATCAAGTAGGGTGTTAGT	6.53	6.36	6.38	6.29	6.15	6.13	8.72	6.14
1.09	7.73	0.13	7.66	0.2	7.79	0.1	0.551006	0.814648	0.270462	1.07184	CU677518	A_33_P3250750	CU677518	gb|Synthetic construct Homo sapiens gateway clone IMAGE:100018551 3' read RAB35 mRNA. [CU677518]	TTCGTTTACTGTTCTTCGTGAGCTTCACCACATCGTTCTGTTGTTGCTGCTGCTGTTTTG	8.18	7.68	7.27	7.52	8.06	7.85	7.59	7.66
1.03	12.51	0.05	12.48	0.3	12.53	0.1	0.858123	0.951194	0.301063	1.08739	LBR	A_23_P200493	NM_002296	ref|Homo sapiens lamin B receptor (LBR), transcript variant 1, mRNA [NM_002296]	GAGCCCTTTATCAATACAGTGCTGCAATTTCTGGATATCAGCTACACTTTGTTTTTAAGT	12.98	12.98	11.76	12.22	12.6	12.6	12.37	12.56
1	8.24	0	8.24	0.2	8.25	0.2	0.996991	0.999507	0.39775	1.10168	VWA8	A_24_P109351	NM_001009814	ref|Homo sapiens von Willebrand factor A domain containing 8 (VWA8), transcript variant 2, mRNA [NM_001009814]	AGGGAGATATTGATTAACACTTTACACAAATACGGGATACCTATCGGAGCAAAGCCTACC	8.73	8.21	7.85	8.19	8.11	8.13	8.81	7.93
1	6.46	0	6.46	0	6.46	0.1	0.992184	0.997681	0.631166	1.0889	SLAMF7	A_24_P353638	NM_021181	ref|Homo sapiens SLAM family member 7 (SLAMF7), transcript variant 1, mRNA [NM_021181]	GGAGACCTCCCTACCAAGTGATGAAAGTGTTGAAAAACTTAATAACAAATGCTTGTTGGG	6.53	6.47	6.45	6.39	6.43	6.64	6.48	6.3
1.34	6.63	0.42	6.42	0.1	6.84	0.4	0.245084	0.617474	0.127237	0.850802	A_19_P00806676	A_19_P00806676	A_19_P00806676	Unknown	ACACACTTGTCCATCCAGTCCTTGTGACTCGTGAAGCTGTGCAACCAGAGCGGGTTGTGG	6.67	6.39	6.19	6.44	6.51	6.63	7.99	6.26
1.02	6.37	0.03	6.35	0.1	6.39	0.2	0.880912	0.960659	0.504579	1.09014	ENST00000426318	A_33_P3264569	ENST00000426318	ens|T cell receptor beta variable 10-2 [Source:HGNC Symbol;Acc:HGNC:12178] [ENST00000426318]	ACAGATAAAGGAGAAGTCCCCGATGGCTATGTTGTCTCCAGATCCAAGACAGAGAATTTC	6.5	6.26	6.38	6.27	6.32	6.12	7	6.1
-1.15	6.25	-0.2	6.35	0.1	6.15	0.1	0.229712	0.603519	0.256541	1.06781	GJA10	A_23_P416666	NM_032602	ref|Homo sapiens gap junction protein, alpha 10, 62kDa (GJA10), mRNA [NM_032602]	AAGCTAACAATCAACAGCAAGTCATTCGAGTTAATGTGCCAAAGTCTAAAACCATGTGGC	6.53	6.3	6.45	6.12	6.15	5.94	6.45	6.07
2.19	7.53	1.13	6.97	0.1	8.1	0.1	8.771e-05	0.0185362	0.00087065	0.0698471	MIR221	A_19_P00804859	NR_029635	ref|Homo sapiens microRNA 221 (MIR221), microRNA [NR_029635]	ACAATGTAGATTTCTGTGTTCGTTAGGCAACAGCTACATTGTCTGCTGGGTTTCAGGCTA	6.88	7.29	6.61	7.07	7.85	8.17	8.11	8.27
-1.04	6.56	-0.06	6.59	0.1	6.53	0.1	0.659974	0.868698	0.564273	1.08021	LINC00942	A_19_P00320927	NR_028415	ref|Homo sapiens long intergenic non-protein coding RNA 942 (LINC00942), long non-coding RNA [NR_028415]	TCCCCACCCGTGTGTGTATGTAGGTGTCTCTGTAGACAGTGATTAAAAATACTCCTGACT	6.75	6.39	6.62	6.59	6.75	6.42	6.42	6.53
1.08	6.31	0.11	6.26	0.1	6.37	0.4	0.765372	0.914734	0.316884	1.10592	TRIM63	A_23_P114983	NM_032588	ref|Homo sapiens tripartite motif containing 63, E3 ubiquitin protein ligase (TRIM63), mRNA [NM_032588]	ACGATGTGCTGTATTTCAGTGTCTATCCCAGACATACGGGGTGGTAACTGAGTTTGTGTT	6.31	6.37	6.29	6.06	6	5.98	7.66	5.85
-1.13	6.11	-0.18	6.2	0.1	6.03	0	0.192935	0.565608	0.360241	1.07772	KCNMA1	A_24_P156490	NM_002247	ref|Homo sapiens potassium channel, calcium activated large conductance subfamily M alpha, member 1 (KCNMA1), transcript variant 2, mRNA [NM_002247]	GACAGTTTAAAAGCATTGTAAAACTCACATAGCTTACTTCTCTCTCTAAAGTGCAACAAG	6.1	6.2	6.44	6.06	6.09	5.96	6.05	6.01
1.36	6.58	0.45	6.36	0.1	6.8	0.6	0.360037	0.702234	0.118624	0.82968	LOC102724970	A_33_P3328903	XM_006711085	ref|PREDICTED: Homo sapiens putative uncharacterized protein FLJ35883-like (LOC102724970), mRNA [XM_006711085]	ACTTTGGTCTTGTCCGCAACGGACCTCTTGCTGCCAGGAAAGAAAGGCGTCGAGTCCTGT	6.21	6.53	6.32	6.36	6.31	6.2	8.46	6.24
1.26	6.48	0.33	6.31	0.1	6.64	0.5	0.48209	0.776891	0.183632	0.967006	A_33_P3320415	A_33_P3320415	A_33_P3320415	Unknown	TAAGTACCAGTGGCCTGAAGGGATACAGGTTCCCAGCAAGAGAAGATCCAAGGAAGGAAG	6.41	6.3	6.35	6.17	6.15	5.92	8.27	6.24
-1.05	6.68	-0.07	6.71	0.1	6.64	0	0.600912	0.839799	0.572983	1.07759	lnc-KIAA1919-1	A_33_P3457052	lnc-KIAA1919-1:2	gb|Homo sapiens cDNA: FLJ21659 fis, clone COL08743. [AK025312]	AGGAAGTCTCACGAGATCTTTTGGTTATTATAAGAGGGAGTTTTCCTGCACAAGCCCTCA	6.57	6.92	6.65	6.7	6.61	6.65	6.74	6.59
1.02	6.24	0.02	6.23	0	6.25	0.3	0.939367	0.980444	0.345368	1.09736	ERCC-00078_438	ERCC-00078_438	ERCC-00078_438			6.31	6.28	6.19	6.14	6.04	5.73	7.18	6.04
1.33	7.08	0.41	6.87	0.1	7.28	0.4	0.242971	0.615216	0.13665	0.877054	A_19_P00811611	A_19_P00811611	A_19_P00811611	Unknown	TGTCGAGAATTTCCTGCCTCTCCCAACAGCTCAGAGTGAATGGTGCCCAGGTGGTCTCAG	6.75	6.99	6.91	6.84	6.97	7.09	8.39	6.68
1.05	6.4	0.07	6.36	0.1	6.44	0.3	0.783189	0.922153	0.470392	1.10459	FAM74A1	A_33_P3704738	NR_026803	ref|Homo sapiens family with sequence similarity 74, member A1 (FAM74A1), long non-coding RNA [NR_026803]	AGAAACTCAGAGACTGTCCCGGAGAAGACATGGAAACAGCTCAGACGCTGTCTGCAAGAA	6.53	6.18	6.47	6.27	6.17	5.96	7.19	6.42
1.24	7.13	0.32	6.98	0	7.29	0.1	0.0271583	0.230781	0.127054	0.850301	MED1	A_33_P3210423	NM_004774	ref|Homo sapiens mediator complex subunit 1 (MED1), mRNA [NM_004774]	ACAAAGGGCTGTCGGATGCACTGATCTGCACAGATGACTTCATTGCCAAAGTTGTTCAAA	7.01	7.01	7.05	6.85	7.14	7.36	7.23	7.44
-1.04	9.01	-0.06	9.04	0.1	8.98	0.1	0.684911	0.879493	0.592778	1.08332	CENPQ	A_23_P70328	NM_018132	ref|Homo sapiens centromere protein Q (CENPQ), mRNA [NM_018132]	CAATGGCTTACAGTTTCTGTCTGGTCATCTGGAACTTGAAAAATCCTCAAATGCCTTCAC	8.96	8.88	9.28	9.03	9.05	9.08	8.71	9.07
1.04	6.55	0.06	6.53	0.1	6.58	0.1	0.658495	0.868108	0.498123	1.10453	OR10C1	A_24_P60680	NM_013941	ref|Homo sapiens olfactory receptor, family 10, subfamily C, member 1 (gene/pseudogene) (OR10C1), mRNA [NM_013941]	CCCAATACCATCCCGCAGTTCTTCTGTGAGATCCAGCCTGTCCTGCAGCTGGTATGTGGA	6.53	6.5	6.67	6.4	6.46	6.59	6.51	6.77
-1.08	6.4	-0.12	6.46	0.1	6.35	0.1	0.391731	0.72247	0.408157	1.07692	ZNF45	A_24_P68415	NM_003425	ref|Homo sapiens zinc finger protein 45 (ZNF45), mRNA [NM_003425]	CACTATAAAGATGAGGGATTCAGTAATCAGAGTTCCCATCTTCAAGTTCACAGAGTCCAC	6.39	6.3	6.64	6.53	6.28	6.19	6.45	6.46
1.57	11.36	0.65	11.03	0.2	11.68	0.1	0.00744463	0.120544	0.0242727	0.406976	PPP2R2A	A_23_P123539	NM_002717	ref|Homo sapiens protein phosphatase 2, regulatory subunit B, alpha (PPP2R2A), transcript variant 1, mRNA [NM_002717]	ATTCATCACTGTGGTGTTCTCCATGTCTGCTAGCCATTTAGGTAAGGGTAGGGCACTTTT	10.95	11.04	10.66	11.49	11.63	11.78	11.89	11.44
-1.15	6.15	-0.2	6.25	0.1	6.05	0.1	0.235987	0.609624	0.283342	1.07642	ARHGAP6	A_23_P217428	NM_013427	ref|Homo sapiens Rho GTPase activating protein 6 (ARHGAP6), transcript variant 1, mRNA [NM_013427]	TGTTCTACCGTACTTTAGTAGTTTGAAGTTTTCAAGTGCATAACTATTTTTGACCAGCAG	6.43	6.1	6.47	6.02	6	5.85	6.05	6.31
1.15	6.42	0.2	6.33	0.1	6.52	0.4	0.608467	0.843934	0.317507	1.09521	LOC101928307	A_33_P3399480	XR_250014	ref|PREDICTED: Homo sapiens uncharacterized LOC101928307 (LOC101928307), transcript variant X2, ncRNA [XR_250014]	GAGAAAAAACCAGATTATATAGAAAGGAAAAAGGGAAAAGGGATGTTTCCCCACCTTTTA	6.35	6.46	6.32	6.17	6.09	5.87	7.81	6.32
1.84	8.7	0.88	8.26	0.3	9.15	0.1	0.00440306	0.092778	0.00558356	0.191207	LATS2	A_24_P70002	NM_014572	ref|Homo sapiens large tumor suppressor kinase 2 (LATS2), mRNA [NM_014572]	TAGAGCTGGTATGTGGAATGCCATACCTCTGACCCTACTACTTACCTTTTTACTGACAGA	8.22	8.35	7.63	8.85	9.11	9.16	9.33	8.98
2.76	13.02	1.46	12.29	0.2	13.76	0.1	2.96e-05	0.0120256	5.637e-05	0.0135496	CAV1	A_23_P134454	NM_001753	ref|Homo sapiens caveolin 1, caveolae protein, 22kDa (CAV1), transcript variant 1, mRNA [NM_001753]	ATTCCTCCTGCTCATATTGTGATTCTCACTTTGGGGACTTTTCTTAAACCTTCAGTTATG	12.18	12.38	11.88	12.72	13.81	13.86	13.48	13.88
1.12	8.36	0.16	8.28	0.1	8.44	0.2	0.487259	0.779495	0.415327	1.10604	A_19_P00331252	A_19_P00331252	A_19_P00331252	Unknown	TACAGAGCTGACCAAAGTCTCATCCAGGTGTGAAAAGCCACCCCCCTCCAGAGGTGCTCA	8.42	8.09	8.25	8.38	8.39	8.24	9.09	8.05
1.3	12.11	0.38	11.92	0.1	12.3	0.1	0.031623	0.248487	0.11602	0.823268	CCDC124	A_33_P3417141	NM_138442	ref|Homo sapiens coiled-coil domain containing 124 (CCDC124), transcript variant 1, mRNA [NM_138442]	ACAAGAGAACCCCAACATGCGGCTGTCGCAGCTGAAACAGCTGCTCAAGAAGGAGTGGCT	11.76	11.72	12.02	12.19	12.07	12.36	12.43	12.35
1.14	8.56	0.19	8.47	0.1	8.66	0.2	0.374467	0.711955	0.358801	1.1045	WDR53	A_23_P110076	NM_182627	ref|Homo sapiens WD repeat domain 53 (WDR53), mRNA [NM_182627]	AGAATCCTATTTGCTGCTTACTGGAGGGAATGATGGGAAGATCACGTTGTGGGATGCAAA	8.37	8.19	8.67	8.64	8.39	8.5	9.23	8.51
-1.19	6.45	-0.25	6.57	0.3	6.32	0	0.372345	0.710533	0.23285	1.03428	ERCC-00041_75	ERCC-00041_75	ERCC-00041_75			6.39	6.14	7.44	6.3	6.25	6.36	6.39	6.3
1.23	8.69	0.29	8.55	0.5	8.84	0.1	0.536648	0.806475	0.0560787	0.605453	FAM134A	A_23_P142688	NM_024293	ref|Homo sapiens family with sequence similarity 134, member A (FAM134A), mRNA [NM_024293]	GCAGTACCTGTGCCTAGGATTGGTTTTAAATTTGTAAATAATTTTCCATTTGGGTTAGTG	7.92	7.57	10.02	8.67	8.82	9.1	8.75	8.68
-1.98	6.9	-0.99	7.39	0.9	6.4	0.1	0.233599	0.607324	0.0115941	0.233051	A_19_P00813091	A_19_P00813091	A_19_P00813091	Unknown	CCTCCCCTGCAGGTGTCTTCAGTAAATATTTTGCTCTACAAAATAAAATAATCCAAAAAC	6.39	6.47	10.22	6.49	6.55	6.47	6.1	6.49
1.08	7.56	0.11	7.5	0.1	7.61	0.1	0.56152	0.820738	0.355205	1.10398	TTLL7	A_33_P3348164	NM_024686	ref|Homo sapiens tubulin tyrosine ligase-like family member 7 (TTLL7), mRNA [NM_024686]	AAATGATATCTGTGTCACGGCCAACTTCTGCATCTCGGTCACATTCCTTAAACCGTGCTT	7.36	7.26	7.67	7.71	7.63	7.88	7.22	7.7
1.35	6.57	0.43	6.36	0.1	6.79	0.5	0.350882	0.696543	0.11802	0.82822	FOXB2	A_33_P3301291	NM_001013735	ref|Homo sapiens forkhead box B2 (FOXB2), mRNA [NM_001013735]	AAGCACCCCTTTGCCATTGAGAACATTATTGGCCGGGACTACAAGGGCGTGCTGCAGGCT	6.46	6.18	6.61	6.17	6.25	6.26	8.33	6.32
1.38	11.32	0.47	11.09	0.3	11.55	0.1	0.129389	0.482511	0.0538045	0.593206	E1A_r60_a22	(+)E1A_r60_a22	E1A_r60_a22			11.12	10.34	11.77	11.13	11.32	11.93	11.42	11.54
1.07	6.71	0.1	6.66	0.1	6.76	0.1	0.570453	0.825354	0.371523	1.10494	FAM183A	A_33_P3244643	NM_001101376	ref|Homo sapiens family with sequence similarity 183, member A (FAM183A), mRNA [NM_001101376]	CCATCTGTGGATCTAATGCCTTAAGTGTGCACAGCCCAGAGAAATAAAATACTACTTTAA	6.35	6.62	6.61	7.06	6.8	6.93	6.53	6.79
-1.9	8.04	-0.93	8.5	0.1	7.57	0.5	0.0397707	0.28007	0.00099863	0.0661304	DIRC1	A_23_P131139	NM_052952	ref|Homo sapiens disrupted in renal carcinoma 1 (DIRC1), mRNA [NM_052952]	CTAATTACAATGCCCTGCTGCTGCTCATCTCCCTTTATTCGTTTGTACTCATACTCAAAA	8.54	8.44	8.32	8.69	8.42	7.93	6.3	7.63
1.02	6.49	0.02	6.48	0.1	6.5	0.1	0.866205	0.954569	0.605495	1.09169	A_19_P00803908	A_19_P00803908	A_19_P00803908	Unknown	ATTTTGAGCCCCTGGAGTGTGTTCTGCTGTCAGGTATGGATGTATGATAAACACAAAGGC	6.59	6.26	6.64	6.44	6.46	6.32	6.69	6.54
-1.16	6.78	-0.21	6.89	0.4	6.68	0.1	0.531477	0.803547	0.236405	1.04009	ANKRD2	A_33_P3278362	NM_001291218	ref|Homo sapiens ankyrin repeat domain 2 (stretch responsive muscle) (ANKRD2), transcript variant 1, mRNA [NM_001291218]	AGCTAACTGAGGGCCCAGCCTTTTTTCTGCATGATCCAGGAGCACATACCACAAACTACC	6.53	6.47	7.99	6.55	6.61	6.66	6.94	6.49
-1.15	6.39	-0.2	6.49	0	6.29	0.1	0.13545	0.491309	0.266113	1.07675	PDZD2	A_23_P7402	NM_178140	ref|Homo sapiens PDZ domain containing 2 (PDZD2), mRNA [NM_178140]	GTAGTTGCAAGAATATACCATGAAGATTAAAGTAGGCTGGGTTTCATTTCCATCTTCCCA	6.5	6.37	6.54	6.53	6.25	6.12	6.47	6.31
1.7	6.77	0.77	6.39	0.1	7.16	0.3	0.0310787	0.24679	0.0133387	0.302165	TBC1D3B	A_33_P3388376	NM_001001417	ref|Homo sapiens TBC1 domain family, member 3B (TBC1D3B), mRNA [NM_001001417]	ACAAGGGGCCTAAGTCTTTTGGAAGCTACAACAACAACGTCGATCATTTGGGGATTGTAC	6.46	6.22	6.32	6.55	6.61	6.95	8.16	6.92
1.18	8.82	0.24	8.7	0.3	8.94	0.1	0.408123	0.732741	0.208232	1.00364	AB385295	A_33_P3311160	AB385295	gb|Synthetic construct DNA, clone: pF1KA0197, Homo sapiens NUP160 gene for nucleoporin 160kDa, complete cds, without stop codon, in Flexi system. [AB385295]	TAATCAACAAGCTCTTGTCTCATGGAGTGCCTCTGCCTAATTGGCTTATAAACAGTCACA	8.27	8.08	9.26	9.2	9.06	9	8.7	9
-1.06	6.18	-0.08	6.23	0	6.14	0.1	0.506327	0.790051	0.490541	1.07659	ERCC-00143_89	ERCC-00143_89	ERCC-00143_89			6.1	6.22	6.32	6.26	6.09	6.04	6.31	6.13
-1.13	7.33	-0.18	7.42	0.2	7.24	0.3	0.536833	0.806613	0.247396	1.05685	NUP50-AS1	A_19_P00316333	NR_038956	ref|Homo sapiens NUP50 antisense RNA 1 (head to head) (NUP50-AS1), transcript variant 1, long non-coding RNA [NR_038956]	TGAGCCTCATCTAAGTAATTTCTACTCTGCCTTTGACCACTAAACTCATGTTGGACAAGA	7.1	7.06	7.84	7.67	7.52	7.59	6.49	7.35
2.89	9.06	1.53	8.29	0.2	9.82	0.2	0.00027573	0.0271212	3.287e-05	0.00958333	EPHA2	A_23_P149281	NM_004431	ref|Homo sapiens EPH receptor A2 (EPHA2), mRNA [NM_004431]	GCCGGCTACACTGCCATCGAGAAGGTGGTGCAGATGACCAACGACGACATCAAGAGGATT	8.07	8.11	7.96	9.02	9.58	9.74	10.37	9.59
1.47	7.87	0.56	7.59	0.1	8.15	0.2	0.0241027	0.217769	0.049668	0.570679	ENSA	A_33_P3377209	NM_207168	ref|Homo sapiens endosulfine alpha (ENSA), transcript variant 8, mRNA [NM_207168]	CTGGATCCTTTTCTGGAGGTTTTGTTGTTGAACAGAAGTAGAGGCGAATTTGAAATTTGA	7.38	7.39	7.62	7.96	8.12	7.87	8.64	7.96
1.06	6.22	0.08	6.18	0	6.26	0.2	0.690812	0.881624	0.496419	1.10468	AMZ1	A_33_P3268783	NM_133463	ref|Homo sapiens archaelysin family metallopeptidase 1 (AMZ1), transcript variant 1, mRNA [NM_133463]	ATTTCCTTCATCTTCTGCAAAAGGTTAACCGCTGGAGTGATGCGAGATTAAACAGAGGTG	6.27	6.2	6.19	6.06	6	5.92	6.8	6.32
-1.58	6.53	-0.66	6.86	0.6	6.19	0.1	0.204617	0.579187	0.0107765	0.22435	HPGDS	A_23_P10506	NM_014485	ref|Homo sapiens hematopoietic prostaglandin D synthase (HPGDS), mRNA [NM_014485]	GGGAGATTTGCAGTACCACACTTTTGGTCTTTAAGCCTGACCTGTTAGACAACCATCCAA	6.31	6.16	6.38	8.58	6.17	5.92	6.41	6.28
1.06	6.16	0.09	6.12	0.1	6.21	0.2	0.647271	0.862433	0.425419	1.10652	lnc-TAF1C-1	A_33_P3322395	lnc-TAF1C-1:1	gb|Homo sapiens cDNA FLJ38012 fis, clone CTONG2012554. [AK095331]	AGTTTTCATCTTCCAGACACAGGACATTACACGAGCTGCTCTTCTAGCAGTCCCTACCCC	5.92	6.1	6.24	6.22	6.04	5.83	6.32	6.63
-1.18	6.58	-0.24	6.69	0.2	6.46	0.2	0.368585	0.707915	0.179777	0.938696	A_19_P00801354	A_19_P00801354	A_19_P00801354	Unknown	AATTGCTGTGGCATTTTTCTATTAAAAAGATCTCCTGTTTCAATCTATAGTTTGCCTGTG	6.79	6.14	7.11	6.74	6.47	6.15	6.18	7.02
-1.01	7.14	-0.01	7.15	0.1	7.14	0	0.949877	0.98385	0.553124	1.08783	ZMYND12	A_23_P160567	NM_032257	ref|Homo sapiens zinc finger, MYND-type containing 12 (ZMYND12), transcript variant 1, mRNA [NM_032257]	ATATATTCCAGCCTTGCACAACTGCTTTGAGGTACTGTAGACTGCTGAAGTTTCCACCCT	7.27	6.85	7.02	7.45	7.19	7.05	7.21	7.1
-1.07	9.15	-0.1	9.2	0.2	9.1	0.1	0.612161	0.84556	0.344425	1.07894	PVT1	A_19_P00316753	NR_003367	ref|Homo sapiens Pvt1 oncogene (non-protein coding) (PVT1), long non-coding RNA [NR_003367]	ACTGGCCTGCCCCTTCTATGGGAATCACTACTGACCTTGCAGCTTATTATAGACTTATAT	9.67	8.81	9.1	9.23	9.09	8.99	9.34	9
1.04	6.79	0.06	6.75	0.1	6.82	0.1	0.705866	0.888211	0.523357	1.10293	REN	A_23_P34637	NM_000537	ref|Homo sapiens renin (REN), mRNA [NM_000537]	TACAGTAGTAAAAAGCTGTGCACACTGGCCATCCACGCCATGGATATCCCGCCACCCACT	6.92	6.36	6.79	6.95	6.87	6.59	6.93	6.88
-1.07	6.24	-0.1	6.29	0.1	6.19	0.1	0.515711	0.795293	0.39541	1.07606	KCNJ15	A_33_P3376140	NM_170736	ref|Homo sapiens potassium channel, inwardly rectifying subfamily J, member 15 (KCNJ15), transcript variant 1, mRNA [NM_170736]	AGGAACTGCATAGGATTATCCCCTGACATTCCAAGAGCAAAATAAAGCTCTTGAGAGTAA	6.23	6.08	6.26	6.61	6.23	6	6.33	6.21
1	6.32	0	6.32	0.1	6.32	0.1	0.999751	0.999878	0.491675	1.0929	TRPM3	A_23_P136310	NM_001007471	ref|Homo sapiens transient receptor potential cation channel, subfamily M, member 3 (TRPM3), transcript variant 9, mRNA [NM_001007471]	TTATGCCAACTTTGGGGTGCCTGTAAAAACAGCAGAATACACAAGTATTACAGACTGTAT	6.23	6.01	6.69	6.36	6.09	6.12	6.71	6.37
-1.1	6.23	-0.13	6.3	0.1	6.16	0.1	0.376183	0.7129	0.375719	1.07653	LOC253805	A_33_P3794109	BC028622	gb|Homo sapiens hypothetical protein LOC253805, mRNA (cDNA clone IMAGE:4824622). [BC028622]	CTTTTTAGGCCTCTTCTCAGCACACTGTTCCAACCAAAATTGATCTAATAAACGTATTTA	6.41	6.14	6.47	6.17	5.95	6.08	6.26	6.37
-1.92	7.51	-0.94	7.98	0.3	7.04	0.2	0.0134768	0.161323	0.00104325	0.0680829	C21orf58	A_33_P3308833	NM_001286476	ref|Homo sapiens chromosome 21 open reading frame 58 (C21orf58), transcript variant 4, mRNA [NM_001286476]	TCAGCAACTGCAACTTAAACGCGCCCTCAGGAAGCCCTGGAATCTCGCTCAGAATTTTTT	8.08	7.41	8.67	7.76	6.76	6.77	7.74	6.89
1.23	6.64	0.3	6.48	0.1	6.79	0.7	0.594649	0.836808	0.152665	0.91399	CRB2	A_24_P326398	NM_173689	ref|Homo sapiens crumbs family member 2 (CRB2), transcript variant 1, mRNA [NM_173689]	GTGGGGAAAGAATCTGGAAGTCTTCAACTGCCGTCTGATGGGAAGGACCGTCTGGGTGTC	6.6	6.37	6.37	6.59	5.95	6.08	8.75	6.36
-1.94	12.7	-0.96	13.18	0.4	12.23	0.4	0.0500565	0.31296	0.00175416	0.0869842	UBE2C	A_24_P297539	NM_181801	ref|Homo sapiens ubiquitin-conjugating enzyme E2C (UBE2C), transcript variant 4, mRNA [NM_181801]	TTGTCTTTTAAATTAAGCCTCGGTTGAGCCCTTGTATATTAAATAAATGCATTTTTGTCC	13.46	12.17	13.85	13.24	12.08	11.27	12.8	12.75
-4.37	10.07	-2.13	11.14	0.4	9.01	0.6	0.00817346	0.125724	3.2e-07	0.00055556	ZWINT	A_33_P3212994	NM_032997	ref|Homo sapiens ZW10 interacting kinetochore protein (ZWINT), transcript variant 2, mRNA [NM_032997]	CATGGTGAATTTAATTCAAGGAGGAGGAGAATGTTTTAGGCAGGTGGTTATATGTGGGAA	11.07	10.29	12.34	10.84	8.77	7.32	9.74	10.2
1.03	6.35	0.04	6.32	0	6.37	0.1	0.775752	0.919241	0.562723	1.10104	TIFAB	A_33_P3380383	NM_001099221	ref|Homo sapiens TRAF-interacting protein with forkhead-associated domain, family member B (TIFAB), mRNA [NM_001099221]	AACAATTACATTTGTGGTAGCTTGGGGTTACCTTCAGCTTTCAAATACCCACAGGCACGC	6.35	6.26	6.37	6.32	6.19	6.12	6.64	6.53
-1.3	9.42	-0.38	9.61	0.4	9.23	0.2	0.366835	0.706584	0.0462846	0.479569	MYO19	A_23_P100868	NM_001033580	ref|Homo sapiens myosin XIX (MYO19), transcript variant 3, mRNA [NM_001033580]	AAGGTACCGCATGATCAGAAGAGAGAACTAGTGCTACCGCCTTGCTTGTCTAGTACATTA	9.76	8.53	10.64	9.52	9.12	8.74	9.72	9.34
1.1	6.59	0.14	6.52	0.1	6.66	0.3	0.634209	0.856199	0.400141	1.10659	ERCC-00012_90	ERCC-00012_90	ERCC-00012_90			6.57	6.26	6.47	6.76	6.21	6.22	7.55	6.64
1.07	6.57	0.1	6.52	0.1	6.62	0.4	0.749811	0.908008	0.359203	1.10486	OR1K1	A_33_P3338382	NM_080859	ref|Homo sapiens olfactory receptor, family 1, subfamily K, member 1 (OR1K1), mRNA [NM_080859]	TCTTCTATGGGACAGTCATTGCAGTCTACTTCCAGGCCACATCCCGACGCGAGGCAGAGT	6.57	6.44	6.38	6.68	6.17	6.29	7.68	6.34
-1	11.87	-0.01	11.88	0.5	11.87	0.6	0.992066	0.997642	0.105649	0.734041	SLC27A1	A_24_P382489	ENST00000594962	ens|solute carrier family 27 (fatty acid transporter), member 1 [Source:HGNC Symbol;Acc:HGNC:10995] [ENST00000594962]	CTTTCCTGGGCACTGTGGTTTTATTTCCTAATTGATTTAAGAAATAAACCTGAAGACCGT	12.96	11.12	10.94	12.48	11.91	10.26	12.7	12.61
1.14	6.48	0.19	6.38	0.1	6.57	0.1	0.245685	0.618272	0.322934	1.08326	RPS6KA2	A_33_P3399935	NM_021135	ref|Homo sapiens ribosomal protein S6 kinase, 90kDa, polypeptide 2 (RPS6KA2), transcript variant 1, mRNA [NM_021135]	TGCAAGTGCTCAAACACCCGTGGGTGGTCAACAGAGAGTACCTGTCCCCAAACCAGCTCA	6.53	6.22	6.32	6.46	6.41	6.32	6.79	6.76
-1.19	6.66	-0.25	6.78	0.1	6.53	0.2	0.221178	0.594746	0.252057	1.06277	SPARC	A_33_P3382924	NM_003118	ref|Homo sapiens secreted protein, acidic, cysteine-rich (osteonectin) (SPARC), mRNA [NM_003118]	CCACATACCTAGATCTCCAGATGTCATTTCCCCTCTCTTATTTTAAGTTATGTTAAGATT	6.76	6.63	7.03	6.7	6.68	6.44	6.09	6.92
-1.39	8.16	-0.47	8.4	0.2	7.93	0.1	0.0546248	0.324747	0.0479637	0.487659	SEC14L1	A_19_P00320158	NM_001204408	ref|Homo sapiens SEC14-like 1 (S. cerevisiae) (SEC14L1), transcript variant 6, mRNA [NM_001204408]	TGAATGAATATCTGGTTTTGTCTCTGCTGGGCCTGTGTGCCTGGAAAGGAATTGTTTTGG	8.55	7.86	8.87	8.31	8.05	7.65	8.05	7.96
-1.57	9.92	-0.65	10.25	0.2	9.6	0.1	0.0110073	0.14555	0.0130859	0.247552	MED9	A_23_P66402	NM_018019	ref|Homo sapiens mediator complex subunit 9 (MED9), mRNA [NM_018019]	ATTTAAGCGGGTGGTCACCTGTGAGACCAGGTCTACCTTGGGACTGTTATTTAACTGAAT	10.54	9.78	10.35	10.33	9.67	9.17	9.78	9.78
-1.43	7.81	-0.51	8.07	0.3	7.55	0.2	0.131863	0.485854	0.0219177	0.324088	KBTBD13	A_33_P3306192	NM_001101362	ref|Homo sapiens kelch repeat and BTB (POZ) domain containing 13 (KBTBD13), mRNA [NM_001101362]	TTCTCCTAAGGCTGCCTCCTGGCGCTCCTGGGCCTGTGACTTCGACAACGGCAGAACTGT	8.44	7.22	8.37	8.25	7.55	6.95	8.01	7.71
1.03	7.3	0.04	7.28	0.2	7.32	0.5	0.933371	0.978655	0.139108	0.838322	A_33_P3346508	A_33_P3346508	A_33_P3346508	Unknown	CTTTCTACAGAGCCTGGAGGGTGCGGTTGGTGCCCAGGCCCCATGCCCAGTAAGTCCCCA	7.48	6.67	7.35	7.62	6.89	6.7	8.65	7.02
-1.06	6.17	-0.09	6.21	0.1	6.12	0.1	0.579156	0.829627	0.420203	1.07593	ERCC-00031_101	ERCC-00031_101	ERCC-00031_101			6.39	6.18	6.14	6.14	6.13	5.92	6.47	5.98
-1.61	7.57	-0.68	7.91	0.2	7.23	0.3	0.0607737	0.341237	0.0141189	0.257799	CSGALNACT2	A_23_P149892	NM_018590	ref|Homo sapiens chondroitin sulfate N-acetylgalactosaminyltransferase 2 (CSGALNACT2), mRNA [NM_018590]	CATGGTGGTTCAGAATAGATGAGCATAGCATGGTTTTGTTTGTTTTTGCTTTCAATTTTC	8.22	7.36	7.96	8.12	7.01	6.53	7.33	8.06
-1.65	11.37	-0.72	11.73	0.3	11.01	0.5	0.154979	0.520013	0.0100437	0.216687	VPS72	A_23_P115215	NM_005997	ref|Homo sapiens vacuolar protein sorting 72 homolog (S. cerevisiae) (VPS72), transcript variant 2, mRNA [NM_005997]	CCCCGAGCCTTGCGCCAGAAAATTGTCATTAAATGAAGAGATGTCTAGTCCTCAGAAACT	12.26	10.83	11.84	11.97	11.04	9.68	11.6	11.7
-1.98	8	-0.99	8.5	0.4	7.51	0.3	0.038058	0.273819	0.00147993	0.0792517	MRPS25	A_33_P3266444	NM_022497	ref|Homo sapiens mitochondrial ribosomal protein S25 (MRPS25), mRNA [NM_022497]	GGCAGCAGCATTTGAGTCCATGAATGCTATGGTCATTAAAATAATTGATTATACTTTCCT	8.99	7.43	9.04	8.53	7.45	6.79	7.48	8.32
-1.02	6.5	-0.03	6.51	0.1	6.48	0	0.80156	0.929273	0.650422	1.08124	ADAM28	A_33_P3380652	ENST00000437154	ens|ADAM metallopeptidase domain 28 [Source:HGNC Symbol;Acc:HGNC:206] [ENST00000437154]	ATCTGGTAATTGTCCTGATGATAGATTCCAAGTCAATGGCTTCCCTTGCCATCACGGGAA	6.65	6.42	6.52	6.45	6.57	6.36	6.47	6.53
-1.52	8.19	-0.6	8.49	0.3	7.89	0.3	0.132364	0.486753	0.0173123	0.287364	BARD1	A_23_P67771	NM_000465	ref|Homo sapiens BRCA1 associated RING domain 1 (BARD1), transcript variant 1, mRNA [NM_000465]	TTGATGGATGCTACTTCTATTTGTGGGGAACCTTCAAACACCATCCAAAGGACAACCTTA	8.84	7.59	9.1	8.43	7.57	7.27	8.3	8.41
-1.12	6.44	-0.17	6.52	0.2	6.36	0.1	0.449371	0.757907	0.236987	1.0404	CD99P1	A_33_P3238606	ENST00000431582	ens|CD99 molecule pseudogene 1 [Source:HGNC Symbol;Acc:HGNC:7083] [ENST00000431582]	CATTGAATAAGAGCTTTTAGATGTAGACTTGATATGAGGAAAAGAATCTGTGTGTTTCCC	6.6	6.14	6.34	7.01	6.28	6.04	6.47	6.64
1.15	6.24	0.21	6.14	0.1	6.34	0.2	0.343397	0.691217	0.256292	1.059	3xSLv1	3xSLv1	3xSLv1			6.06	6.05	6.12	6.32	6.11	6.22	6.06	6.98
-1.01	6.26	-0.01	6.26	0.1	6.25	0.1	0.917467	0.973618	0.597328	1.08139	A_33_P3723827	A_33_P3723827	A_33_P3723827	Unknown	GGCAGTTAGATCATTGTAATGACCCTAGAAAACTCAAAGGAGAAAACTTTTGCAAACAAT	6.29	6.14	6.19	6.44	6.15	6.12	6.41	6.32
-1.17	6.45	-0.23	6.57	0.1	6.33	0.1	0.137556	0.493941	0.261688	1.07488	MS4A5	A_23_P104972	NM_023945	ref|Homo sapiens membrane-spanning 4-domains, subfamily A, member 5 (MS4A5), mRNA [NM_023945]	TTGATGACTTTCAGCATTATTGAATTATTCATTTCTCTGCCTTTCTCAATTTTGGGGTGC	6.65	6.36	6.61	6.64	6.47	6.51	6.07	6.28
-1.13	6.38	-0.17	6.47	0.1	6.3	0.1	0.275954	0.641291	0.283418	1.07698	ERCC-00079_170	ERCC-00079_170	ERCC-00079_170			6.7	6.22	6.44	6.51	6.04	6.46	6.42	6.26
-1.02	7.66	-0.02	7.67	0.2	7.65	0.1	0.918471	0.97406	0.45916	1.09937	RBM15	A_23_P34877	NM_022768	ref|Homo sapiens RNA binding motif protein 15 (RBM15), transcript variant 1, mRNA [NM_022768]	TGCATCAGACACTGCCACTTCTACTCAGAGGCCACTTAGGAACCTTGTGTCCTATTTAAA	7.88	7.17	8.01	7.6	7.59	7.32	7.82	7.85
-1.03	6.19	-0.04	6.21	0	6.17	0.1	0.71186	0.891395	0.58929	1.07879	ERCC-00099_60	ERCC-00099_60	ERCC-00099_60			6.14	6.22	6.24	6.24	6	6.26	6.28	6.14
1.53	6.68	0.62	6.38	0.1	6.99	0.7	0.311961	0.670266	0.0358649	0.484893	SPATA21	A_33_P3273457	ENST00000375577	ens|spermatogenesis associated 21 [Source:HGNC Symbol;Acc:HGNC:28026] [ENST00000375577]	AGACTCAGAGATGCATTTGAGAAGGGGCCTTCAGAGCTCAGAATCCAGGAGCAGGGGCCT	6.55	6.18	6.29	6.48	6.41	6.26	9.07	6.24
-1.59	8.62	-0.67	8.95	0.2	8.29	0.1	0.00917913	0.132675	0.00836398	0.194869	PACS1	A_23_P500282	NM_018026	ref|Homo sapiens phosphofurin acidic cluster sorting protein 1 (PACS1), mRNA [NM_018026]	CCTCTCACTCCTTCCCAGAAGTTTTTGCACAGAACTTCATTTTGAAAGTGTTTTTCTCAT	9.4	8.87	8.57	8.97	8.44	7.96	8.55	8.2
-1.04	6.31	-0.06	6.34	0.1	6.28	0.1	0.691167	0.881818	0.533895	1.08172	U55055	A_19_P00318846	U55055	gb|Human oral cancer candidate gene mRNA, clone G15, 3' end. [U55055]	CTCTGAAAGCATTTATCTTTTCAGAGAGTTCAGCACTTCATCTCACGGGTTAATTAAACC	6.71	6.14	6.26	6.24	6.17	6.31	6.2	6.42
-1.25	10.68	-0.33	10.84	0.2	10.52	0.2	0.274891	0.640613	0.0837176	0.649846	RPS6KA5	A_23_P37375	NM_004755	ref|Homo sapiens ribosomal protein S6 kinase, 90kDa, polypeptide 5 (RPS6KA5), transcript variant 1, mRNA [NM_004755]	CTGTGATGATACCTTTTGCTTTGCCTTGTGGACAATGTGGGTTTTTGAAATTTGCACCCT	11.48	10.37	10.54	10.98	10.57	9.95	10.94	10.61
-1.91	7.53	-0.93	7.99	0.3	7.06	0.3	0.0171721	0.182753	0.00142737	0.0780295	GGACT	A_32_P110872	NM_033110	ref|Homo sapiens gamma-glutamylamine cyclotransferase (GGACT), transcript variant 1, mRNA [NM_033110]	GCTGTATATCAGAGTGCGTATAGCACCATTCTTCCTAATTTTCAGATCAAGCTTCACAGC	8.42	7.22	8.3	8.04	7.38	6.86	6.43	7.58
1.06	6.42	0.09	6.37	0.1	6.46	0.3	0.783985	0.922393	0.334124	1.10242	THC2641895	A_33_P3402419	THC2641895	tc|1W45_A Chain A, The 2.5 Angstroem Structure Of The K16a Mutant Of Annexin A8, Which Has An Intact N-Terminus. {Homo sapiens} (exp=-1; wgp=0; cg=0), partial (9%) [THC2641895]	ATGCTCACTGTGGGTAAGAGCTCAGACTTGCACGTTTTTCAGGCCACAGGGCTCACCGTG	6.45	6.18	6.35	6.51	6.04	6.2	7.49	6.1
1.31	9.97	0.39	9.78	0.3	10.17	0.2	0.22035	0.59409	0.0781911	0.703351	C15orf52	A_23_P163467	NM_207380	ref|Homo sapiens chromosome 15 open reading frame 52 (C15orf52), mRNA [NM_207380]	TTGGAGTTGGACTCTGTCTTAACAGTAGCGTGGCACACAGAAGGCACTCAGTAAATACTT	10.27	9.06	9.91	9.87	10.18	9.5	10.47	10.53
-1.17	7.25	-0.22	7.36	0.1	7.14	0.2	0.300689	0.661006	0.175843	0.930344	NPC1L1	A_23_P20075	NM_013389	ref|Homo sapiens NPC1-like 1 (NPC1L1), transcript variant 1, mRNA [NM_013389]	GGCCCAGGAAGGATGCTCTCATAAGCACCTTGGTCATGGATTAGCCCCTCCTGGAAAATG	7.8	7.26	7.17	7.2	7.06	6.89	7.6	7.02
-2.51	14.43	-1.33	15.09	0.4	13.76	0.9	0.125961	0.477724	0.00024152	0.0308519	PDP1	A_33_P3369761	NM_001161779	ref|Homo sapiens pyruvate dehyrogenase phosphatase catalytic subunit 1 (PDP1), transcript variant 2, mRNA [NM_001161779]	AATGTACAGAATGGTTGGAGAAATGCCTATGGTGAATTAAAGCTTCATATCTGCTTTCTG	15.88	14.31	14.63	15.55	13.39	11.4	14.94	15.32
-1.49	7.5	-0.58	7.79	0.2	7.21	0.3	0.0844437	0.399274	0.0253055	0.349713	SNORA75	A_33_P3789894	AW382724	gb|PM2-HT0338-051199-001-c04 HT0338 Homo sapiens cDNA, mRNA sequence [AW382724]	TGGTATCCTCAGACAGGCCTTTGACAAACAGAGTTTTGGATTGGTCTGGGAAGGAAAAAA	8.04	7.35	8.07	7.7	7.09	6.42	7.79	7.55
-1.09	6.48	-0.12	6.54	0.1	6.42	0.2	0.499577	0.786829	0.346297	1.07913	KCNG4	A_23_P365248	NM_172347	ref|Homo sapiens potassium channel, voltage gated modifier subfamily G, member 4 (KCNG4), mRNA [NM_172347]	TGAATGTGAACTCCTGGACCCCCATGTGGCCAGTGAACATGAGCTCATGAACGATGTCAA	6.53	6.47	6.69	6.47	6.21	6.12	6.56	6.8
-1.16	7.86	-0.21	7.97	0.2	7.76	0.5	0.659211	0.868509	0.0554325	0.526137	A_33_P3399181	A_33_P3399181	A_33_P3399181	Unknown	GCGCTGCATGAGCCTCCCGGGCGGCCCGGTGGAGAGAGTCGCCGCCAGCCCCGGCCGCGC	8.34	7.49	8.24	7.82	7.01	6.9	9.16	7.96
-1.25	10.64	-0.32	10.8	0.2	10.48	0.4	0.400972	0.728153	0.128308	0.804895	CDCP1	A_23_P113613	NM_022842	ref|Homo sapiens CUB domain containing protein 1 (CDCP1), transcript variant 1, mRNA [NM_022842]	CTTAATTTGTGGATGATACAGAAAGCCAGGCTTTGGGATACAAGTTCTTTCCTCTTCATT	11.18	10.51	10.56	10.94	10.75	9.32	10.68	11.17
-3.1	9.49	-1.63	10.31	0.3	8.68	0.8	0.0411113	0.284229	2.747e-05	0.00896373	SQLE	A_23_P146284	NM_003129	ref|Homo sapiens squalene epoxidase (SQLE), mRNA [NM_003129]	ATGCTGAGGAGAACTACAGTTTTTCTTTTGAATTTAGTATTTGAGATGAGTTGTTGGGAC	11.03	9.54	10.28	10.4	7.85	6.9	9.92	10.05
-1.13	6.41	-0.18	6.5	0.1	6.32	0.1	0.311954	0.670266	0.256926	1.06786	TSPAN19	A_23_P2322	NM_001100917	ref|Homo sapiens tetraspanin 19 (TSPAN19), mRNA [NM_001100917]	GATGAGCCACTGAATGCAACTTACCTTGAGGGTTGTGAAAATAAAATCAGTGCATGGTAT	6.57	6.3	6.72	6.4	6.04	6.12	6.61	6.49
-1.18	6.25	-0.24	6.37	0.2	6.13	0.1	0.25063	0.621894	0.178584	0.936508	A_19_P00801153	A_19_P00801153	A_19_P00801153	Unknown	GGCTGTCTACAAATTCAAGCTAAAAGACTGTGTACAAATTCATTTGTGTGTCACAAAACA	6.06	6.22	6.4	6.81	5.9	5.98	6.11	6.52
-2.13	8.19	-1.09	8.73	0.2	7.65	0.3	0.00753956	0.121431	0.00105516	0.0683642	LEO1	A_33_P3270109	NM_001286430	ref|Homo sapiens Leo1, Paf1/RNA polymerase II complex component, homolog (S. cerevisiae) (LEO1), transcript variant 2, mRNA [NM_001286430]	CTGATTTAGGAAACGACTTATATTTTGTTAAACTGCCCAACTTTCTCAGTGTAGAGCCCA	8.91	8.44	9.24	8.34	7.59	7	7.51	8.48
1.15	7.03	0.2	6.93	0.1	7.13	0.5	0.634305	0.856273	0.322084	1.0967	lnc-GALNTL4-2	A_19_P00803334	lnc-GALNTL4-2:1	linc|LNCipedia lincRNA (lnc-GALNTL4-2), lincRNA [lnc-GALNTL4-2:1]	TGAATTGTAAACACATCATTAGACTTAAAGGCTGCCCTGAGATGGTGGCTGGAGGAGAAC	7.14	6.64	6.96	6.96	6.69	6.56	8.55	6.71
-2.26	15.16	-1.18	15.75	0.2	14.57	0.4	0.00785461	0.123725	0.00067518	0.0540279	HSP90AA1	A_23_P162874	NM_005348	ref|Homo sapiens heat shock protein 90kDa alpha (cytosolic), class A member 1 (HSP90AA1), transcript variant 2, mRNA [NM_005348]	GAAGACTTTAGTGTCAGTCACCAAAGAAGGCCTGGAACTTCCAGAGGATGAAGAAGAGAA	15.79	15.79	16.21	15.21	14.92	13.53	14.78	15.07
-1.12	7.96	-0.16	8.04	0.1	7.88	0.3	0.557466	0.81865	0.198598	0.974816	WRAP53	A_23_P55064	NM_018081	ref|Homo sapiens WD repeat containing, antisense to TP53 (WRAP53), transcript variant 1, mRNA [NM_018081]	TGCGAGGTCCGAGCCACATTTGCAAAAAAGCAGGGCCAGAGCGGCATCATCTCCTGCATA	7.8	8.21	8.28	7.87	7.54	7.37	8.6	8.01
1.08	6.33	0.11	6.28	0.1	6.39	0.2	0.646708	0.862058	0.362448	1.10492	DarkCorner	DarkCorner	DarkCorner			6.14	6.22	6.52	6.22	6.09	6.15	6.18	7.13
1.02	6.27	0.02	6.26	0.1	6.28	0.2	0.92444	0.975842	0.455778	1.10617	DarkCorner	DarkCorner	DarkCorner			6.19	5.94	6.44	6.46	6.04	5.96	6.21	6.89
-1.32	6.06	-0.4	6.27	0	5.86	0.1	0.00898316	0.131197	0.0865111	0.661581	DarkCorner	DarkCorner	DarkCorner			6.23	6.34	6.26	6.24	5.8	5.67	6.01	5.98
-1.31	6.19	-0.39	6.39	0.1	5.99	0.1	0.0301603	0.243416	0.0768183	0.620936	CCR2	A_23_P212354	NM_001123041	ref|Homo sapiens chemokine (C-C motif) receptor 2 (CCR2), transcript variant A, mRNA [NM_001123041]	ATGAAGTCATGCGTTTAATCACATTCGAGTGTTTCAGTGCTTCGCAGATGTCCTTGATGC	6.53	6.14	6.52	6.35	5.76	5.87	6.24	6.1
-1.35	7.09	-0.43	7.3	0.1	6.87	0.1	0.0140426	0.165268	0.0936482	0.691232	CTRL	A_24_P90900	NM_001907	ref|Homo sapiens chymotrypsin-like (CTRL), mRNA [NM_001907]	CCAGTACACAACACGCATCTCGCCAGTTTGCCTGGCATCCTCAAACGAGGCTCTGACTGA	7.28	7.51	7.36	7.06	6.8	7.01	6.68	6.99
-1.27	6.29	-0.34	6.46	0.1	6.12	0.1	0.0702443	0.365145	0.118525	0.776554	A_19_P00321731	A_19_P00321731	A_19_P00321731	Unknown	CCAAGGAGACTGAAAATCAGAAGGAATACATTTCCAGTGGAATTATAAAGGTCCTAAATT	6.39	6.7	6.51	6.24	5.85	6.08	6.47	6.07
-1.27	6.93	-0.35	7.11	0.1	6.75	0.2	0.11229	0.453796	0.0880119	0.667145	ENST00000441860	A_33_P3297452	ENST00000441860	ens|ribosomal protein L23a pseudogene 76 [Source:HGNC Symbol;Acc:HGNC:36555] [ENST00000441860]	AGGAGAAACAAGCTTGACCATCATGCCATCCATCGTCAGGCTCCCAACTGCCGAGTCCAC	7.13	7.49	6.85	6.95	6.53	6.8	7.18	6.5
-1.27	6.37	-0.35	6.55	0.2	6.2	0	0.0686937	0.36171	0.153648	0.875987	LINC00544	A_33_P3299160	NR_033889	ref|Homo sapiens long intergenic non-protein coding RNA 544 (LINC00544), long non-coding RNA [NR_033889]	TGATGCGTCCTGTGGGGTTATGCAAACAGTAATATCTCATTAAATATTCTGGTCTCTTGG	6.31	7.02	6.41	6.45	6.11	6.32	6.15	6.21
-1.27	10.17	-0.34	10.34	0.3	10	0.1	0.217366	0.591131	0.139322	0.83881	QSER1	A_33_P3235766	NM_001076786	ref|Homo sapiens glutamine and serine rich 1 (QSER1), mRNA [NM_001076786]	CCAGCGTTTTCATTTGGTCCATAACACAATGTATGGAAATGTGAAAGACAATTTTGTACA	10.28	11	10.41	9.68	10.05	10.24	9.71	10
-1.11	6.67	-0.15	6.74	0.1	6.59	0.1	0.435149	0.74957	0.321485	1.07668	A_19_P00331743	A_19_P00331743	A_19_P00331743	Unknown	TTTTTCCTCCTTCTGGGCCCATCACCTGGCTCGGAGCATGGAGCAGGTTGCTAACTTCTG	6.57	7.01	6.87	6.53	6.47	6.51	7.02	6.36
1.26	6.58	0.33	6.42	0.1	6.74	0.5	0.449238	0.757792	0.199937	0.992764	CELA3A	A_33_P3343727	ENST00000374663	ens|chymotrypsin-like elastase family, member 3A [Source:HGNC Symbol;Acc:HGNC:15944] [ENST00000374663]	TTAAGGACCATCACCACCAAACCTGTCTCCCTACAGAGGGGATGGCAGTGTTCAGGGAGG	6.53	6.52	6.22	6.39	6.44	6.12	8.2	6.21
-1.08	11.73	-0.11	11.79	0.3	11.68	0.2	0.732084	0.899872	0.27807	1.09483	RER1	A_23_P85392	NM_007033	ref|Homo sapiens retention in endoplasmic reticulum sorting receptor 1 (RER1), mRNA [NM_007033]	TTCTGGCCGATTCTGGTGATGTACTTCATCATGCTCTTCTGTATCACGATGAAGAGGCAA	11.14	12.65	11.86	11.49	11.19	11.95	11.76	11.81
1.13	12.71	0.17	12.62	0.3	12.79	0.1	0.540955	0.809388	0.180117	0.960459	PSMA7	A_23_P91468	NM_002792	ref|Homo sapiens proteasome (prosome, macropain) subunit, alpha type, 7 (PSMA7), mRNA [NM_002792]	GAAGAGACATTGTTGTTCTTGGTGTGGAGAAGAAGTCAGTGGCCAAACTGCAGGATGAAA	12.09	13.35	12.83	12.21	12.6	13.04	12.72	12.81
-1.39	6.28	-0.47	6.52	0.2	6.04	0.1	0.0419928	0.287135	0.0688123	0.587118	GFM1	A_33_P3262133	ENST00000312756	ens|G elongation factor, mitochondrial 1 [Source:HGNC Symbol;Acc:HGNC:13780] [ENST00000312756]	CCTTATGATCTCCTAGGCTGTAATAGTTTCTTAGACTTTCCTTGTTTCTCACGAGATTGA	6.31	7.14	6.32	6.3	5.97	6.12	5.92	6.16
1.71	12.2	0.78	11.81	0.3	12.59	0.1	0.0245974	0.219816	0.00845243	0.240751	CTSL	A_23_P94533	NM_001912	ref|Homo sapiens cathepsin L (CTSL), transcript variant 1, mRNA [NM_001912]	AAGACATGGATCATGGTGTGCTGGTGGTTGGCTACGGATTTGAAAGCACAGAATCAGATA	11.73	12.61	11.05	11.86	12.32	12.76	12.7	12.59
-1.82	9.35	-0.87	9.78	0.6	8.91	0.1	0.131632	0.485649	0.00575362	0.161687	HIST1H2BJ	A_24_P55148	NM_021058	ref|Homo sapiens histone cluster 1, H2bj (HIST1H2BJ), mRNA [NM_021058]	TGACACCGGCATTTCGTCCAAGGCCATGGGCATCATGAATTCGTTTGTGAACGACATTTT	8.93	10.2	11.36	8.64	8.64	9.04	9.05	8.92
1.16	8.22	0.22	8.11	0.2	8.33	0.2	0.421799	0.74169	0.174983	0.954089	CCDC120	A_23_P73540	NM_033626	ref|Homo sapiens coiled-coil domain containing 120 (CCDC120), transcript variant 3, mRNA [NM_033626]	TAAGCAAACCCACACAAGTTGTGTTTTCTATGATACCTGTCTGTGATTTTCGGAGCTGGG	7.94	8.77	7.69	8.06	7.82	8.71	8.43	8.38
1.18	6.52	0.24	6.4	0.1	6.64	0.5	0.591548	0.835409	0.279005	1.07961	DKFZp434L192	A_32_P150142	NR_026929	ref|Homo sapiens uncharacterized protein DKFZp434L192 (DKFZp434L192), long non-coding RNA [NR_026929]	AGTCTCCCCAAAAGTGACCACATCACCAGGCTCAGTTCCAGGAAGGCTGAGAAGTGCCCA	6.46	6.37	6.22	6.55	6.25	6.13	8.18	6.01
-1.12	6.26	-0.16	6.34	0	6.18	0.1	0.211519	0.585339	0.389221	1.07738	ERCC-00077_121	ERCC-00077_121	ERCC-00077_121			6.35	6.34	6.44	6.24	6.34	6	6.12	6.26
1.31	9.23	0.39	9.03	0.2	9.42	0.1	0.132372	0.486753	0.0880991	0.739751	PTPN3	A_23_P403898	NM_002829	ref|Homo sapiens protein tyrosine phosphatase, non-receptor type 3 (PTPN3), transcript variant 1, mRNA [NM_002829]	TCCGAATGTTTGGCCTTCTGAGAAAAGAGCTTCTAGTAATTGAACCATGGGAAACCCAGC	8.92	9.55	8.51	9.15	9	9.69	9.52	9.47
-1.11	6.35	-0.15	6.42	0.1	6.27	0.1	0.311367	0.669832	0.381593	1.07681	LOC101927156	A_33_P3275226	ENST00000414750	gb|zt60a09.r1 Soares_testis_NHT Homo sapiens cDNA clone IMAGE:726712 5', mRNA sequence [AA401793]	CAATAGTTCTAAAGCCTTAACAAATGATGTTGAAGCAAAATGAATAATGATTATTCCTAT	6.64	6.36	6.35	6.35	6.25	6.15	6.14	6.55
-1.09	6.04	-0.12	6.1	0.1	5.98	0.1	0.432541	0.748261	0.440475	1.07752	3xSLv1	3xSLv1	3xSLv1			6.35	6.05	6.1	5.89	6.13	5.73	5.96	6.09
-1.13	7.01	-0.17	7.1	0.1	6.92	0.2	0.334377	0.685001	0.424399	1.07607	A_19_P00328265	A_19_P00328265	A_19_P00328265	Unknown	TTTACTTTGGGCCTTCTCTTCTCCTCCTCACTAAGGCAATACATACGATTAGGTAAAAAA	7.05	7.11	7.24	6.98	7.09	7.15	6.47	6.98
1.26	11.46	0.34	11.29	0.1	11.63	0	0.0512536	0.316114	0.103991	0.793136	CSDE1	A_32_P73821	NM_001007553	ref|Homo sapiens cold shock domain containing E1, RNA-binding (CSDE1), transcript variant 1, mRNA [NM_001007553]	CCCTCCCGAAATCTGGAATACTTAGTTCTTTTGAGCTATTACACCAGTTTTAACAGCTTC	11.33	11.64	11.19	11	11.55	11.68	11.62	11.66
1.17	14.69	0.22	14.58	0.1	14.8	0	0.116484	0.461946	0.216835	1.01701	2009-09-01	A_23_P106973	NM_006640	ref|Homo sapiens septin 9 (SEPT9), transcript variant 3, mRNA [NM_006640]	AGGCTCTGTTCCTCAATGGCCTTTTGCTACGTGCCTCCCGAGAAATTTGTCTTTTTGTAT	14.47	14.84	14.52	14.48	14.71	14.84	14.91	14.74
1.3	6.62	0.38	6.43	0.1	6.81	0.3	0.209671	0.583669	0.102464	0.788945	LINC00630	A_19_P00322733	ENST00000416381	ens|long intergenic non-protein coding RNA 630 [Source:HGNC Symbol;Acc:HGNC:44263] [ENST00000416381]	TGAAGAAATTAGTTAATGCTGACATCCTATCACATAGGGTGGGTCCTGGACTCCGTCATG	6.57	6.44	6.29	6.41	7.49	6.08	7.17	6.49
1.96	8.11	0.97	7.63	0.2	8.59	0.3	0.0100409	0.13928	0.00259178	0.129952	EXOC1	A_23_P113972	NM_001024924	ref|Homo sapiens exocyst complex component 1 (EXOC1), transcript variant 3, mRNA [NM_001024924]	CGTGGCACAGGGCATAAGGGAGGAGGAAGTAAGTTACCAACTTGCATTTAACAAACAAGA	7.63	7.96	7.18	7.73	9.31	8.25	8.88	7.94
1.05	10.09	0.06	10.06	0.1	10.12	0.1	0.684907	0.879493	0.398708	1.10705	EMILIN2	A_23_P27315	NM_032048	ref|Homo sapiens elastin microfibril interfacer 2 (EMILIN2), mRNA [NM_032048]	ACTGTTCCCAAAGCTTGTTGGGCTCCTTAAATGGCATGTACAATTTAAGTGCAAAGACAG	10.15	10.08	10.23	9.76	10.28	10.18	9.84	10.19
-1.01	7	-0.02	7.01	0.1	6.99	0.2	0.934956	0.979189	0.451548	1.10541	A_19_P00802864	A_19_P00802864	A_19_P00802864	Unknown	AAAGCAAATTCCTTGTACAACAGACCTATGGCTCCCCTAGCCAGGACTTTTATCTCATGC	7	7.03	7.13	6.87	7.54	7.15	6.57	6.7
-1.06	6.16	-0.08	6.2	0.1	6.12	0.1	0.58508	0.832475	0.5268	1.08242	CHRDL2	A_23_P13548	ENST00000376332	ens|chordin-like 2 [Source:HGNC Symbol;Acc:HGNC:24168] [ENST00000376332]	GACCTAACAGTTGCAGATATGAGCTGTATAATTGTTGTTATTATATATTAATAAATAAGA	6.33	6.26	6.17	6.04	6.43	5.94	5.97	6.13
-1.22	7.2	-0.29	7.35	0.1	7.06	0.1	0.139565	0.497203	0.212458	1.00208	A_19_P00808186	A_19_P00808186	A_19_P00808186	Unknown	ATGACTTTCACCACGCCTCACTGCCTCTCCACATTGCTGTATTTTATTTGGGGACTTTTA	7.51	7.27	7.54	7.07	7.15	7.35	6.67	7.07
1.24	7.02	0.31	6.86	0.1	7.17	0.2	0.190871	0.56307	0.191845	0.978983	ATP6V0A4	A_23_P215111	NM_020632	ref|Homo sapiens ATPase, H+ transporting, lysosomal V0 subunit a4 (ATP6V0A4), transcript variant 1, mRNA [NM_020632]	GACTTAACCACGTCAGAGGAAGGACTTTGGCAAGTGATATTGTCTTCATGTGGGGTATTA	6.94	7.03	6.81	6.66	6.91	7	7.86	6.92
1.24	6.55	0.31	6.4	0	6.71	0.6	0.522705	0.798997	0.200749	0.993897	POM121L8P	A_24_P315346	NR_024583	ref|Homo sapiens POM121 transmembrane nucleoporin-like 8 pseudogene (POM121L8P), non-coding RNA [NR_024583]	GTCACTGTTGAAGACCTGGACCGGGAGAAGGAGGCAGCATTCCAGCGCATCAATAGTGCA	6.35	6.53	6.35	6.36	6.09	6.08	8.39	6.28
-1.15	7.1	-0.2	7.2	0.1	7	0.1	0.253301	0.623468	0.353056	1.07638	CF123899	A_19_P00319772	CF123899	gb|UI-HF-CH0.2-aus-e-05-0-UI.r1 NIH_MGC_216 Homo sapiens cDNA clone IMAGE:30574516 5', mRNA sequence [CF123899]	CAGTGTTTCTGCAAGCTGCTTTTCGTATGTTACATGGAGTCGATTCCTAACAGGTTGACT	7.29	7.07	7.4	7.02	7.09	7.17	6.61	7.11
1.01	6.37	0.01	6.37	0.1	6.37	0.1	0.949088	0.983525	0.620258	1.08586	LRRC38	A_23_P103877	NM_001010847	ref|Homo sapiens leucine rich repeat containing 38 (LRRC38), mRNA [NM_001010847]	ATATAATAGGCCTCAGCAACCTTGGGATGTTATACTGGGAACTAATAAACTCGTGTGCAA	6.48	6.34	6.4	6.24	6.25	6.2	6.71	6.34
1.2	6.47	0.26	6.34	0.1	6.6	0.6	0.602396	0.840549	0.218597	1.0192	ENST00000323223	A_33_P3226142	ENST00000323223	ens|transmembrane protein 78 [Source:HGNC Symbol;Acc:HGNC:32307] [ENST00000323223]	AAGAGAAAAATACAGAGTCAGAAACTGAGCCGAGTTCTATGGTGGTACAGAGTGAGGCCT	6.43	6.41	6.37	6.17	5.97	5.92	8.33	6.2
1.2	8.9	0.26	8.77	0.2	9.02	0.1	0.229434	0.603167	0.176018	0.954935	CSNK1G2	A_23_P56140	NM_001319	ref|Homo sapiens casein kinase 1, gamma 2 (CSNK1G2), mRNA [NM_001319]	CGATGAAACCAAATGCTGCTGTTTCTTCAAGAGGAGAAAGAGAAAATCGCTGCAGCGACA	8.49	9.15	9.01	8.42	8.79	9.12	9.28	8.91
-1	7.02	0	7.02	0	7.02	0.2	0.99178	0.997533	0.479095	1.1066	MAPK8	A_24_P286898	NM_001278547	ref|Homo sapiens mitogen-activated protein kinase 8 (MAPK8), transcript variant JNK1-b2, mRNA [NM_001278547]	TTTGAGAAGCTGTTAATCTTTTAGCTGAATAATGAAGTTAGACTGAATTACGTGTCTCCC	6.94	7.14	6.98	7.03	6.98	7.41	6.57	7.13
1.34	8.13	0.42	7.92	0.3	8.35	0.1	0.128049	0.480456	0.0720976	0.678586	SPRY2	A_23_P128698	NM_005842	ref|Homo sapiens sprouty homolog 2 (Drosophila) (SPRY2), mRNA [NM_005842]	AGAACTTGGTGACCCATGTATTGCATAAGCTAAAGCAACACAGACACTCCTAGGCAAAGT	8.01	8.53	7.23	7.92	8.17	8.43	8.58	8.2
-1.03	6.33	-0.04	6.35	0.1	6.31	0.1	0.799853	0.928859	0.50768	1.08585	TP53TG5	A_23_P120428	NM_014477	ref|Homo sapiens TP53 target 5 (TP53TG5), mRNA [NM_014477]	CGCATCTCCTCTGGGGAAAACAGTGCCTGCAATAAAACAAAACAAAATAATGAAGAGTTC	6.53	6.26	6.35	6.26	6.25	5.96	6.53	6.51
1.34	6.68	0.42	6.47	0	6.89	0.6	0.402386	0.729177	0.132741	0.867078	NRP2	A_24_P50801	NM_201264	ref|Homo sapiens neuropilin 2 (NRP2), transcript variant 6, mRNA [NM_201264]	AGCCCGGTGAGGAGTGGCTTCAGGTAGATCTGGGAACACCCAAGACAGTGAAAGGTGTCA	6.53	6.46	6.41	6.46	6.21	6.29	8.62	6.43
2.22	9.91	1.15	9.33	0.3	10.48	0.1	0.00225813	0.0664214	0.00072488	0.0634028	SKAP1	A_23_P100730	NM_003726	ref|Homo sapiens src kinase associated phosphoprotein 1 (SKAP1), transcript variant 1, mRNA [NM_003726]	AGAAGGAAACCTTGGGAGGAGGACATTACTGGTTGTTCTGGCTGGTTTGAAAAGCACAAA	9.67	9.51	8.43	9.7	10.4	10.58	10.67	10.28
1.13	8.75	0.18	8.66	0.1	8.84	0	0.268353	0.635331	0.238863	1.04073	TASP1	A_23_P120557	NM_017714	ref|Homo sapiens taspase, threonine aspartase, 1 (TASP1), mRNA [NM_017714]	TTGCTTCTCCGTGGATGAAATAGAAACTCCTCATTGTGTGACCAGGAATGGTTAAATCAT	8.72	9.01	8.51	8.41	8.83	8.93	8.79	8.79
1.49	9.86	0.58	9.57	0.1	10.15	0.2	0.0403189	0.28197	0.0304559	0.448758	CETN3	A_23_P7732	NM_004365	ref|Homo sapiens centrin, EF-hand protein, 3 (CETN3), transcript variant 2, mRNA [NM_004365]	ACATGAGTGATGAAGAACTTCGAGCTATGATAGAAGAATTTGACAAAGATGGTGATGGAG	9.65	9.88	9.59	9.17	9.49	10.48	10.26	10.38
1.04	6.46	0.06	6.43	0.1	6.49	0.4	0.872079	0.957162	0.309567	1.0915	ZNF847P	A_33_P3533377	DA571583	gb|DA571583 HEMBA1 Homo sapiens cDNA clone HEMBA1006880 5', mRNA sequence [DA571583]	GTTAGCTCTTGAGCAATAAGAGCTGACTCATTACAGGCTTTCCCACATTTATTAGATTTA	6.75	6.44	6.4	6.14	6.07	6.06	6.17	7.67
-1.15	6.79	-0.2	6.89	0.1	6.69	0.1	0.260032	0.628871	0.339616	1.0769	SLC41A2	A_23_P204801	NM_032148	ref|Homo sapiens solute carrier family 41 (magnesium transporter), member 2 (SLC41A2), mRNA [NM_032148]	TCAAGTTACCAAGGAAGAAAATACACGACAACCACTTATGGCTCTTTTTCAAAACTCTTA	7.13	6.89	6.89	6.65	6.75	6.97	6.37	6.68
-1	6.28	0	6.28	0.1	6.28	0.1	0.996972	0.999507	0.539211	1.10301	AF132204	A_33_P3333787	AF132204	gb|Homo sapiens PRO2259 mRNA, complete cds. [AF132204]	TTTACCTAGAACCTTCCACAATTTCCAGAAACTCCCTGCGCTCTCAGCAGTTAGATAGGA	6.57	6.18	6.38	5.98	6.31	6.42	6.19	6.2
1.32	6.92	0.4	6.72	0	7.12	0.4	0.241937	0.61478	0.152353	0.913684	LINC00963	A_19_P00802450	ENST00000419300	ens|long intergenic non-protein coding RNA 963 [Source:HGNC Symbol;Acc:HGNC:48716] [ENST00000419300]	TTGAGCTAAGTCTAAGCAAAAGGGGTGGTCAGGGCAGCAGCTGCTCCAAAACAGGGGCTG	6.8	6.71	6.69	6.67	6.74	6.94	8.23	6.58
-1.35	7.2	-0.43	7.41	0.1	6.98	0.2	0.0460187	0.300085	0.0971559	0.702145	lnc-RPL7L1-1	A_19_P00803329	lnc-RPL7L1-1:1	gb|Homo sapiens cDNA FLJ40915 fis, clone UTERU2005450. [AK098234]	TTCCCTACCTCGTATGTACTCCCACTCAGGAAAAGATCCTGAGACCTCTCTGTACCAGAT	7.62	7.51	7.28	7.23	7.26	7.14	6.5	7.03
-1.14	6.24	-0.19	6.34	0	6.15	0.1	0.204201	0.578635	0.276445	1.07795	DMP1	A_23_P133153	NM_004407	ref|Homo sapiens dentin matrix acidic phosphoprotein 1 (DMP1), transcript variant 1, mRNA [NM_004407]	TGGGTCAGGAAGAGTGGGAGAAAGAAATTCCTCTTTACGTAGATACTTTTTAGCTTTATT	6.33	6.37	6.38	6.27	6	5.94	6.43	6.24
1.09	6.43	0.12	6.37	0.1	6.49	0.4	0.718639	0.894525	0.350177	1.10642	ERCC-00069_99	ERCC-00069_99	ERCC-00069_99			6.46	6.14	6.22	6.65	6.13	6.19	7.54	6.09
1.34	9.05	0.42	8.84	0.1	9.25	0	0.0067972	0.11538	0.0674617	0.657353	CLHC1	A_33_P3274105	ENST00000403506	ens|clathrin heavy chain linker domain containing 1 [Source:HGNC Symbol;Acc:HGNC:26453] [ENST00000403506]	TCAAGTACATTATCAGCTGGCCCCTGGCTCCTGGCTGTGACCTCCCTTCGCTTGAACTGA	8.93	9	8.74	8.68	9.26	9.23	9.32	9.22
1.25	8.43	0.32	8.27	0.1	8.59	0.1	0.0305661	0.244964	0.121453	0.83701	HERC5	A_23_P110196	NM_016323	ref|Homo sapiens HECT and RLD domain containing E3 ubiquitin protein ligase 5 (HERC5), mRNA [NM_016323]	TGTCCTGAAAGTTGGAATGAAAGAGACCCTATAAGAGCACTGACATGTTTCAGTGTCCTC	8.4	8.38	8.23	8.09	8.67	8.63	8.61	8.44
1.21	6.68	0.27	6.54	0.1	6.81	0.5	0.531182	0.803472	0.270675	1.07194	A_19_P00325781	A_19_P00325781	A_19_P00325781	Unknown	GAAGTATTTATTAAGACTGCTTTGTTCCCAGACCCCACAGCCAGCGAGGGGAGGGCTCCC	6.67	6.53	6.4	6.57	6.41	6.29	8.3	6.26
-1.02	13.92	-0.03	13.94	0.2	13.91	0.1	0.861789	0.952635	0.54253	1.10172	EBNA1BP2	A_23_P103631	NM_006824	ref|Homo sapiens EBNA1 binding protein 2 (EBNA1BP2), transcript variant 2, mRNA [NM_006824]	AAGACTCGCAATTTCACGACACACTTTGATCCCTTCTGTTGGTGTCATGTTGTAAACATT	13.99	14	14.27	13.5	14.01	14.03	13.77	13.83
2.98	11.15	1.57	10.37	0.4	11.94	0.1	0.00241551	0.0685944	2.033e-05	0.00735632	LIPA	A_23_P97860	NM_000235	ref|Homo sapiens lipase A, lysosomal acid, cholesterol esterase (LIPA), transcript variant 2, mRNA [NM_000235]	TATAATTACTTTAGCTGCACTAACAGTACAATGCTTGTTAATGGTTAATATAGGCAGGGC	11.43	10.61	9.35	10.08	11.95	12.14	12.04	11.64
-1.04	12.68	-0.05	12.71	0.1	12.65	0	0.690277	0.881468	0.629125	1.08296	CDK11A	A_33_P3227264	NM_024011	ref|Homo sapiens cyclin-dependent kinase 11A (CDK11A), transcript variant 1, mRNA [NM_024011]	GACTCGGAACTCCTCGTCTTACTTTGTGCTCCATGTTTTGTTTTTGTATTTTGGTTTGTA	12.68	12.94	12.68	12.52	12.61	12.7	12.59	12.72
1.08	7.11	0.11	7.06	0.1	7.17	0.2	0.592051	0.835657	0.268543	1.07172	SCYL2	A_33_P3292829	NM_017988	ref|Homo sapiens SCY1-like 2 (S. cerevisiae) (SCYL2), mRNA [NM_017988]	CAACCTTTGCAAATCTTATAGACTACCCATCCATGAAAAACGCTTTGATACCAAGAATTA	7.43	7.03	7	6.77	7.26	7.45	6.7	7.27
-1.01	6.37	-0.02	6.38	0.1	6.36	0.1	0.922626	0.975346	0.516749	1.08423	ERCC-00109_120	ERCC-00109_120	ERCC-00109_120			6.67	6.22	6.31	6.3	6.34	6.29	6.72	6.09
1.07	6.37	0.09	6.33	0.1	6.42	0.2	0.6959	0.883979	0.471719	1.10628	A_19_P00323165	A_19_P00323165	A_19_P00323165	Unknown	GCTTCCTGATTTATCTGGTCTTGATTAACTTTACTAGCAGGTGGGGCATGAATCTTGACA	6.72	6.14	6.24	6.21	6.09	6.29	7.07	6.24
-1.11	6.27	-0.15	6.34	0.1	6.19	0.2	0.460353	0.76379	0.257877	1.0692	ERCC-00157_60	ERCC-00157_60	ERCC-00157_60			6.7	6.28	6.29	6.1	6.04	6.06	6.67	5.99
-1.02	6.28	-0.03	6.3	0	6.27	0.2	0.897351	0.966434	0.340743	1.0813	LINC01257	A_33_P3301884	NR_026670	ref|Homo sapiens long intergenic non-protein coding RNA 1257 (LINC01257), long non-coding RNA [NR_026670]	TGCTCCAATCAAAGCCATGTCACCTGCGTTGTCCAGTGAAACGTCAGTGGACAGGCGCTG	6.31	6.3	6.19	6.39	6.13	5.92	6.98	6.04
-1.1	6.26	-0.14	6.33	0	6.19	0.1	0.335193	0.68536	0.361929	1.0766	ERCC-00042_60	ERCC-00042_60	ERCC-00042_60			6.39	6.22	6.43	6.27	6.21	5.98	6.44	6.13
-1.03	6.58	-0.05	6.61	0	6.56	0.1	0.778598	0.920632	0.482255	1.07893	CA5BP1	A_33_P3316064	ENST00000380336	ens|carbonic anhydrase VB pseudogene 1 [Source:HGNC Symbol;Acc:HGNC:29544] [ENST00000380336]	AATACACAGTTAATTTTAGAAACAAAGGCTGGGCATGATTCCATCCTAAGCAGCAATTCT	6.72	6.62	6.54	6.55	6.55	6.42	6.96	6.32
-1.1	6.26	-0.13	6.33	0.1	6.2	0.1	0.404089	0.729919	0.360041	1.07642	ANXA13	A_23_P60009	NM_001003954	ref|Homo sapiens annexin A13 (ANXA13), transcript variant 2, mRNA [NM_001003954]	ACCGCCTTTGTCAAGAGCACATTCCAAATCAAACTTGCAAATGAGACTCCCGCACGAAAA	6.43	6.3	6.44	6.14	6.31	6.02	6.47	5.98
1.43	8.54	0.52	8.28	0.2	8.8	0.1	0.0402182	0.281576	0.0498571	0.572017	RBMX2	A_23_P255153	NM_016024	ref|Homo sapiens RNA binding motif protein, X-linked 2 (RBMX2), mRNA [NM_016024]	AGCTCAGATGCACATTCTAGCTGGTATAATGGGCGTTCTGAAGGGCGTAGTTATAGAAGT	7.97	8.79	7.98	8.4	8.69	8.75	9.17	8.59
1.3	10.57	0.38	10.38	0.2	10.76	0.1	0.0573425	0.33234	0.097746	0.772643	TUBA4A	A_23_P84448	NM_006000	ref|Homo sapiens tubulin, alpha 4a (TUBA4A), transcript variant 1, mRNA [NM_006000]	AATTGTCTCCTCCATCACAGCTTCTCTGCGCTTTGACGGGGCCCTCAATGTGGACCTCAC	10.01	10.67	10.63	10.19	10.61	10.86	10.86	10.7
-1.16	6.13	-0.21	6.23	0.1	6.02	0.1	0.175132	0.545357	0.243841	1.05222	ERCC-00060_190	ERCC-00060_190	ERCC-00060_190			6.43	6.22	6.22	6.06	5.85	6	6.3	5.95
-1.17	6.22	-0.22	6.33	0.1	6.11	0	0.095286	0.420724	0.294613	1.07656	LOC100192426	A_33_P3258462	NR_024419	ref|Homo sapiens uncharacterized LOC100192426 (LOC100192426), long non-coding RNA [NR_024419]	CACTGTTGGTTTCAGATTCTCTACTCTACAACATCAGAAAAGAATCTATTTTTGGTGAGA	6.31	6.37	6.49	6.14	6.17	6.12	6.06	6.07
-1.11	6.55	-0.15	6.63	0.1	6.48	0.1	0.396694	0.725607	0.422347	1.07903	ZNFX1	A_33_P3243248	ENST00000469991	ens|zinc finger, NFX1-type containing 1 [Source:HGNC Symbol;Acc:HGNC:29271] [ENST00000469991]	AATTTATGGTGTCAAGGCTCCTTCTGTCCTTTTCGGGCTTCCATTTCTCCAGCAGCATTT	6.46	6.92	6.71	6.41	6.7	6.67	6.26	6.28
-1.12	6.22	-0.16	6.31	0.1	6.14	0	0.246063	0.618589	0.391818	1.07724	VSX1	A_33_P3342300	NM_001256272	ref|Homo sapiens visual system homeobox 1 (VSX1), transcript variant 4, mRNA [NM_001256272]	ACCAGGGCATTGTTCTGACTTTTCTGGACTTCCTCAACCCAAAATGCCTTGAAGAAAAAA	6.39	6.5	6.27	6.06	6.17	6.15	6.21	6.04
1.59	8.38	0.67	8.04	0.2	8.71	0.1	0.0141023	0.165629	0.0152606	0.323586	LRRC37BP1	A_33_P3253427	NR_015341	ref|Homo sapiens leucine rich repeat containing 37B pseudogene 1 (LRRC37BP1), non-coding RNA [NR_015341]	TGGATTTCTCCGTTGTGTTCATCTTTTTCCAGTGCCATCAACCACCTCAAAGACACTGGT	7.59	8.63	8.1	7.86	8.74	8.97	8.52	8.62
-1.07	6.23	-0.1	6.28	0	6.18	0.1	0.397657	0.726237	0.475851	1.07631	NDN	A_23_P106405	NM_002487	ref|Homo sapiens necdin, melanoma antigen (MAGE) family member (NDN), mRNA [NM_002487]	AATACATTGAGAAAGTTTCCATCTTATTCTTTTATATGGGACTGATGATGTGTGTTGGGG	6.31	6.26	6.29	6.24	6.13	6.15	6.34	6.09
2.11	8.56	1.08	8.03	0.3	9.1	0.1	0.0052437	0.10135	0.00125508	0.0884116	APOBEC3C	A_23_P120931	NM_014508	ref|Homo sapiens apolipoprotein B mRNA editing enzyme, catalytic polypeptide-like 3C (APOBEC3C), mRNA [NM_014508]	TTGGGAAAACTTTGTGTACAATGATAATGAGCCATTCAAGCCTTGGAAGGGATTAAAAAC	7.62	8.98	7.52	7.98	9	9.25	9.23	8.93
1.02	6.92	0.03	6.9	0.1	6.93	0	0.831813	0.941472	0.522984	1.10277	TBC1D31	A_33_P3346348	NM_001145088	ref|Homo sapiens TBC1 domain family, member 31 (TBC1D31), transcript variant 2, mRNA [NM_001145088]	GACGGTACATTGCATCTATTATGGAAAATGGAAGTCTAAACATATATTCAGTTCAGGCTT	6.64	6.85	7.22	6.9	6.98	6.98	6.88	6.89
2.01	9.11	1.01	8.6	0.1	9.61	0.1	0.0001471	0.0218541	0.00228325	0.121856	PRRC2A	A_24_P641130	NM_080686	ref|Homo sapiens proline-rich coiled-coil 2A (PRRC2A), transcript variant 1, mRNA [NM_080686]	GGATTTCTCCACAATGCAAGCTACAGAGCTGGGGAAGTTGCCGGCTGGAGGAGTTCTCTA	8.37	8.71	8.6	8.73	9.4	9.61	9.98	9.45
-1.15	6.74	-0.2	6.83	0.1	6.64	0.1	0.298204	0.659426	0.344602	1.07572	AK130532	A_33_P3324894	AK130532	gb|Homo sapiens cDNA FLJ27022 fis, clone SLV06258. [AK130532]	ATCTGTCCTCTCCATGAGTCTTTCCATTCACCTTCTTGTCCCAACTATGACTAAAGGGGA	6.8	7.05	6.98	6.5	6.72	6.64	6.27	6.91
1.27	6.48	0.35	6.3	0.1	6.65	0.1	0.0511708	0.315942	0.12846	0.854535	SPICE1	A_33_P3388006	NM_144718	ref|Homo sapiens spindle and centriole associated protein 1 (SPICE1), mRNA [NM_144718]	GTATTTCACCTGAAAAGATGTCTAGAGATTGAAAGAAAACATGCTGGGCATATGATTTGA	6.6	6.18	6.26	6.17	6.5	6.59	6.94	6.56
-1.09	6.17	-0.12	6.23	0	6.1	0.1	0.378694	0.714458	0.41317	1.07624	KCNK18	A_23_P115932	NM_181840	ref|Homo sapiens potassium channel, two pore domain subfamily K, member 18 (KCNK18), mRNA [NM_181840]	GTTGGTGCAAAACAGGCTGATTGACATATACAAAAATGTTATGCTATTCTTTGCAAAAGG	6.23	6.32	6.21	6.15	5.9	6	6.15	6.36
-1.14	6.33	-0.19	6.42	0.1	6.23	0.2	0.313762	0.671109	0.247444	1.05691	MSC	A_23_P256948	NM_005098	ref|Homo sapiens musculin (MSC), mRNA [NM_005098]	CCACCGCTTAAATCGGACTGGAACTCACTTGATGGGATTATTCGTTAAATGCGAGTGTTT	6.35	6.44	6.32	6.58	6.09	5.8	6.51	6.53
1.94	7.75	0.96	7.28	0.1	8.23	0.2	0.00091538	0.0440293	0.00302925	0.140066	MAGEA4	A_24_P185945	NM_002362	ref|Homo sapiens melanoma antigen family A, 4 (MAGEA4), transcript variant 2, mRNA [NM_002362]	AGGTGGATGAGTTGGCTCATTTTCTGCTCCGCAAGTATCGAGCCAAGGAGCTGGTCACAA	7.51	7.26	7.25	7.09	7.95	8.17	8.79	8.01
1.1	6.63	0.14	6.56	0.1	6.7	0.1	0.384068	0.717481	0.41941	1.09535	MEG3	A_19_P00322254	ENST00000523671	ens|maternally expressed 3 (non-protein coding) [Source:HGNC Symbol;Acc:HGNC:14575] [ENST00000523671]	AGAGGCTCCACAGATTGGGCCCCACTGGATCATTGAACCCCTGTTCCCTGAGTTCTAGAG	6.65	6.44	6.68	6.46	6.64	6.51	7.05	6.58
1.08	6.41	0.12	6.35	0.1	6.46	0.4	0.743813	0.905208	0.357135	1.10647	ENST00000577087	A_33_P3240249	ENST00000577087	gb|Homo sapiens cDNA FLJ43724 fis, clone TESOP2007688. [AK125712]	AATTGGTGTCTTAAAACCATTATCATCTGTGTCATGAGTCTGTGCGGCGAGTTGGGTGGT	6.39	6.22	6.59	6.19	6.09	6	7.65	6.12
1	6.64	0	6.64	0.1	6.64	0.1	0.999478	0.999878	0.538986	1.1032	FAM168B	A_33_P3397147	NM_001009993	ref|Homo sapiens family with sequence similarity 168, member B (FAM168B), mRNA [NM_001009993]	GCAGCAGCTCCTGCCTATTCTCCTAACATGTATCCTGGAGCGAATCCTACCTTCCAAACA	6.8	6.28	6.85	6.62	6.82	6.73	6.3	6.69
3.27	10	1.71	9.14	0.1	10.85	0.1	2.97e-06	0.00515595	8.26e-06	0.00464286	UGP2	A_23_P253046	NM_006759	ref|Homo sapiens UDP-glucose pyrophosphorylase 2 (UGP2), transcript variant 1, mRNA [NM_006759]	AATAGAGTTTTCTGCAGTATGCTTTTAGTCTAAGAAAAGCACAGATGGTGCAATACTTTC	9.27	9.16	8.81	9.34	10.88	11.03	10.99	10.51
1.45	13.97	0.54	13.7	0.2	14.24	0	0.0360734	0.266741	0.0400619	0.516044	NPC2	A_23_P48717	NM_006432	ref|Homo sapiens Niemann-Pick disease, type C2 (NPC2), mRNA [NM_006432]	TTCTCAGTGGTTGTCTCATGTCTCTTTTTCTGTCTTAGGTGGTTTCATTAAATGCAGCAC	14.2	13.71	13.07	13.83	14.27	14.31	14.27	14.11
-1.24	6.2	-0.31	6.35	0.1	6.04	0.1	0.0695636	0.363585	0.161711	0.896158	PYGO1	A_32_P530933	NM_015617	ref|Homo sapiens pygopus family PHD finger 1 (PYGO1), mRNA [NM_015617]	CTAACCCCGATTTGGCATCTAATTTTGTTCCTGGAAATAATTCAAATTTTACTTCTCCGT	6.35	6.08	6.62	6.36	6.21	5.92	5.87	6.16
1.09	6.39	0.12	6.33	0.1	6.45	0	0.409929	0.733901	0.367872	1.08859	ENST00000473333	A_33_P3421183	ENST00000473333	ens|general transcription factor IIi [Source:HGNC Symbol;Acc:HGNC:4659] [ENST00000473333]	GGAGGATTACACTACAAGTTTAATTCTGCAGGTTTCTTTGAAAAGAACCAAACTGTATGA	6.45	6.03	6.59	6.24	6.46	6.51	6.36	6.47
1.87	8.87	0.9	8.41	0.2	9.32	0.1	0.00160851	0.0564645	0.00409108	0.162652	GOLT1A	A_24_P280846	NM_198447	ref|Homo sapiens golgi transport 1A (GOLT1A), mRNA [NM_198447]	CTCGGCATGTTCCTGGAAACCTACGGATTCTTCAGCCTCTTTAAGGGCTTTTTCCCTGTC	8.51	8.19	8.02	8.94	9.42	9.46	9.33	9.07
1.53	7.88	0.62	7.57	0.3	8.19	0.3	0.0810388	0.3918	0.0297405	0.444562	GEMIN8	A_24_P156576	NM_017856	ref|Homo sapiens gem (nuclear organelle) associated protein 8 (GEMIN8), transcript variant 3, mRNA [NM_017856]	CATCCACAAAAGAAGACCAAGCTTTGTCCAAAGAGGAAGAGATGGAGACTGAGTCAGATG	7.32	7.07	8.29	7.62	7.93	8.12	8.92	7.78
-2.43	7.4	-1.28	8.04	1	6.76	0.1	0.148017	0.510588	0.00196551	0.0922355	L2HGDH	A_33_P3345549	NM_024884	ref|Homo sapiens L-2-hydroxyglutarate dehydrogenase (L2HGDH), mRNA [NM_024884]	GTTGTTGTTGTTGATGTTGTTAATTGCTTGTATTTTCTGCTTATGGGAAGGATCTCACAT	7.1	7.1	11.01	6.96	6.92	6.79	6.57	6.77
1.79	8.91	0.84	8.49	0.2	9.33	0.1	0.00535159	0.102414	0.00672383	0.212038	AGAP1	A_23_P108404	NM_001037131	ref|Homo sapiens ArfGAP with GTPase domain, ankyrin repeat and PH domain 1 (AGAP1), transcript variant 1, mRNA [NM_001037131]	CCCTATGATGGTGTGTGTCAAATCAGTTGTAGCTAATCTGTCCAGGGAGAATACTGGCTT	8.22	7.99	8.95	8.8	9.05	9.36	9.61	9.31
-1.14	6.27	-0.19	6.37	0.1	6.17	0.1	0.243359	0.615834	0.28725	1.07716	KCND3	A_23_P692	NM_004980	ref|Homo sapiens potassium channel, voltage gated Shal related subfamily D, member 3 (KCND3), transcript variant 1, mRNA [NM_004980]	AGCAGATGTTTGAGCAGAACTGCATGGAGAGTTCAATGCAGAACTACCCATCCACAAGAA	6.46	6.18	6.7	6.12	6.09	6.08	6.32	6.2
-1.22	6.57	-0.28	6.71	0.1	6.43	0.1	0.10434	0.438885	0.181328	0.941643	FXYD2	A_19_P00328880	ENST00000514385	ens|FXYD domain containing ion transport regulator 2 [Source:HGNC Symbol;Acc:HGNC:4026] [ENST00000514385]	TCCTCCCCCAACTGATAAGTAAGTACTAAGAAGGTCAATCTTGAATTAGCTATATAATAC	6.83	6.41	6.91	6.7	6.57	6.62	6.18	6.34
1.51	7.53	0.59	7.23	0.3	7.82	0.1	0.0306593	0.245267	0.0390959	0.50933	RCAN3	A_23_P391275	NM_013441	ref|Homo sapiens RCAN family member 3 (RCAN3), transcript variant 1, mRNA [NM_013441]	TAAATTATGATTTACTCTGTGCTGTTTCCAAATTGGGACCAGGAGAGAAATATGAACTTC	6.85	6.75	7.7	7.63	7.67	7.79	7.93	7.9
1.37	6.73	0.46	6.5	0.1	6.96	0.4	0.233578	0.607317	0.106798	0.800772	TRIM9	A_33_P3383836	NM_015163	ref|Homo sapiens tripartite motif containing 9 (TRIM9), transcript variant 1, mRNA [NM_015163]	TTAGGAAAAGACGACAAAGCTTGGGCAATGTATGTGGACAATAACCGGAGCTGGTTCATG	6.65	6.24	6.7	6.41	6.5	6.42	8.17	6.75
-1.13	6.2	-0.17	6.29	0.1	6.11	0.1	0.220476	0.594207	0.350293	1.07691	OR5I1	A_23_P150467	NM_006637	ref|Homo sapiens olfactory receptor, family 5, subfamily I, member 1 (OR5I1), mRNA [NM_006637]	ATCATCATCTCCTACTTTTTCATTCTTCTCTCAGTCTTAAAGATCCGCTCTTTCAGTGGG	6.33	6.26	6.4	6.15	6.09	5.96	6.03	6.37
1.24	7.93	0.32	7.77	0.1	8.09	0.3	0.340224	0.688893	0.222454	1.02414	APOM	A_23_P42265	NM_019101	ref|Homo sapiens apolipoprotein M (APOM), transcript variant 1, mRNA [NM_019101]	TTCATCTAAGTCCCCAGATGGGTACAATGGGAGCTGAGTTGTTGGAGGGAGAAGCTGGAG	7.59	7.56	7.86	8.09	7.71	7.79	9.12	7.73
1.14	6.41	0.19	6.31	0.2	6.5	0.5	0.66019	0.868758	0.290352	1.08427	lnc-NCKAP1L-1	A_33_P3364631	lnc-NCKAP1L-1:1	linc|LNCipedia lincRNA (lnc-NCKAP1L-1), lincRNA [lnc-NCKAP1L-1:1]	GCCATAATGACTGATTTCACCCATGAGCCAATTGCAGAGGCAACAGAAGACCAGTGCACC	6.31	6.14	6.74	6.06	6.11	6.04	7.94	5.93
1.17	8.43	0.22	8.32	0.3	8.55	0	0.433246	0.748576	0.2297	1.03024	IFT46	A_23_P116207	NM_020153	ref|Homo sapiens intraflagellar transport 46 (IFT46), transcript variant 1, mRNA [NM_020153]	AGAGTACATTGACATGATCTGTGCCATTCTAGACATCCCTGTCTACAAGAGTCGGATCCA	7.74	7.82	8.86	8.87	8.51	8.6	8.51	8.58
-1.11	6.78	-0.15	6.85	0.2	6.7	0.2	0.541882	0.810102	0.274103	1.08588	RNF144B	A_24_P406060	NM_182757	ref|Homo sapiens ring finger protein 144B (RNF144B), mRNA [NM_182757]	CTTATCCAGGTTTGCAAATGTACATGTTCATTTGAATGTAAATCACCATTTCTTGGAACC	6.55	6.5	7.12	7.25	7.06	6.79	6.18	6.79
1.16	10.52	0.21	10.41	0.3	10.62	0.1	0.400465	0.728003	0.248214	1.04952	ELOF1	A_23_P130689	NM_032377	ref|Homo sapiens elongation factor 1 homolog (S. cerevisiae) (ELOF1), mRNA [NM_032377]	GTATCTGTCAGAACCCGTGGATGTGTACAGTGATTGGATAGACGCCTGCGAGGCGGCCAA	10.04	9.89	10.95	10.76	10.42	10.75	10.64	10.69
1.37	6.54	0.46	6.31	0.1	6.76	0.5	0.346785	0.693813	0.0992221	0.777674	RAX2	A_23_P56146	NM_032753	ref|Homo sapiens retina and anterior neural fold homeobox 2 (RAX2), mRNA [NM_032753]	CACCCAATGTCACCGCACACCAGGCAGTGGGGACACGGCAGTAAGCACAAGAAAGATTTT	6.41	5.96	6.35	6.51	6.04	6.15	8.35	6.51
1.05	8.1	0.06	8.07	0.2	8.14	0.1	0.781962	0.921704	0.369344	1.10545	MAP3K2	A_33_P3415440	NM_006609	ref|Homo sapiens mitogen-activated protein kinase kinase kinase 2 (MAP3K2), mRNA [NM_006609]	CTTAAATGCACAATTGATTCTTCTATACTGTAATGCTTCTTTGCTGACGCTGGAAAATGG	7.68	7.73	8.61	8.27	8.4	8.17	7.83	8.14
1.04	5.97	0.06	5.94	0.1	5.99	0	0.680454	0.877601	0.499778	1.10459	3xSLv1	3xSLv1	3xSLv1			6.21	5.89	5.92	5.74	5.95	5.96	6.09	5.98
-1.04	6.26	-0.06	6.29	0	6.23	0.1	0.662688	0.869843	0.607972	1.08151	A_19_P00319023	A_19_P00319023	A_19_P00319023	Unknown	CCGGCTCCTACTGTCTCCCTAGGAGACCGTGGGTCCCACCAGCTTTTATTTTCTATTCAG	6.25	6.26	6.38	6.27	6.26	6.26	5.95	6.46
-1.28	6.42	-0.36	6.6	0.4	6.24	0.1	0.332586	0.68427	0.0618732	0.558322	OR52J3	A_33_P3289401	NM_001001916	ref|Homo sapiens olfactory receptor, family 52, subfamily J, member 3 (OR52J3), mRNA [NM_001001916]	TATGGGGTGAGGACCAAACAGATTCGAGAACGAGTGCTCTATGTTTTTACTAAAAAATAA	6.19	6.22	6.19	7.79	6.04	6.08	6.55	6.28
-1.53	6.87	-0.61	7.18	0.2	6.57	0.1	0.0385638	0.27582	0.021713	0.322196	CECR7	A_33_P3262625	NR_015352	ref|Homo sapiens cat eye syndrome chromosome region, candidate 7 (non-protein coding) (CECR7), long non-coding RNA [NR_015352]	CACTGAGTTTTTCCTCCATTGTTGTAAAACATGTGTTTTGCTCTTGTGTGTAAAATGACT	6.96	6.67	7.83	7.25	6.75	6.62	6.14	6.75
-1.04	6.37	-0.06	6.4	0	6.34	0.2	0.755427	0.910379	0.360729	1.07746	GLP2R	A_33_P3398406	NM_004246	ref|Homo sapiens glucagon-like peptide 2 receptor (GLP2R), mRNA [NM_004246]	AACAAATGGGAATAAGAAAATCTGGTGGATCATCCGAGGACCCATGATGCTCTGTGTAAC	6.46	6.34	6.44	6.36	6.21	6.08	6.91	6.16
-2.05	9.84	-1.03	10.35	0.4	9.32	0.7	0.148206	0.510861	0.00150518	0.0798568	RB1	A_23_P204850	NM_000321	ref|Homo sapiens retinoblastoma 1 (RB1), mRNA [NM_000321]	GTGCCAGAATTTTAGGAACTTCAGAGATCGTGTATTGAGATTTCTTAAATAATGCTTCAG	10.23	9.35	10.99	10.85	9.41	7.29	10.23	10.34
1.2	7.62	0.26	7.48	0.3	7.75	0.1	0.320934	0.676071	0.196343	0.986192	SNCA	A_23_P29939	NM_007308	ref|Homo sapiens synuclein, alpha (non A4 component of amyloid precursor) (SNCA), transcript variant 4, mRNA [NM_007308]	TGACAGATGTTCCATCCTGTACAAGTGCTCAGTTCCAATGTGCCCAGTCATGACATTTCT	7.95	7.22	6.83	7.94	7.88	7.71	7.61	7.79
1.4	10.21	0.49	9.96	0.3	10.45	0.2	0.131385	0.485412	0.0563019	0.606305	SUN3	A_23_P329962	NM_001030019	ref|Homo sapiens Sad1 and UNC84 domain containing 3 (SUN3), transcript variant 1, mRNA [NM_001030019]	AGGCAAGCACATCTAGAAGAGTTGGTACAGAAGGCCATGCCACATGTCCAGAATATTCAA	10.51	9.16	9.96	10.22	10.5	9.95	10.76	10.59
1.62	7.14	0.7	6.79	0.1	7.48	0.1	0.00126858	0.0509828	0.0120133	0.286789	PTPRR	A_23_P47924	NM_002849	ref|Homo sapiens protein tyrosine phosphatase, receptor type, R (PTPRR), transcript variant 1, mRNA [NM_002849]	TCTTGTGAATGGACTGTCAGCTGTTAAACTGTTCCTGTTTTGAAGTGCTATTACCTTTCT	6.87	6.53	6.82	6.92	7.76	7.42	7.24	7.52
1.07	8.87	0.09	8.82	0.3	8.92	0.2	0.758205	0.911775	0.371051	1.10494	THOC5	A_23_P109470	NM_001002878	ref|Homo sapiens THO complex 5 (THOC5), transcript variant 1, mRNA [NM_001002878]	TGAGCGACTATGTACTTGAGCTAGGTCACCCCTATTTGTGGGTGCAGAAGCTGGGTGGCC	9.28	8.02	9.16	8.84	8.76	8.52	9.4	8.98
-1.16	10.76	-0.21	10.86	0.3	10.65	0.3	0.558954	0.819402	0.11469	0.764389	TNPO3	A_33_P3370132	NM_012470	ref|Homo sapiens transportin 3 (TNPO3), transcript variant 1, mRNA [NM_012470]	TAAAAGGTTTGCCAAAGGAAACAACCGTGGGAGCCGTCACAGTGACACACAAACAACTTA	11.33	9.9	11.09	11.12	10.68	9.93	11.09	10.9
1.17	6.31	0.23	6.19	0.1	6.42	0.5	0.592841	0.836032	0.270878	1.07214	LOC730159	A_33_P3286121	NM_001195190	ref|Homo sapiens uncharacterized LOC730159 (LOC730159), mRNA [NM_001195190]	CCTTCCTCTAAGAAAATTAAGCACTGCAAATTAAAGAAGAAGAGTAAAGAAGAAGGAGCC	6.31	6.05	6.35	6.06	5.7	6.06	7.89	6.06
-1.08	6.26	-0.11	6.32	0.1	6.21	0.1	0.508597	0.791311	0.408076	1.07624	ENST00000390423	A_33_P3247890	ENST00000390423	ens|T cell receptor alpha variable 1-2 [Source:HGNC Symbol;Acc:HGNC:12102] [ENST00000390423]	TAAAGGGTACAGTTACCTCCTTTTGAAGGAGCTCCAGATGAAAGACTCTGCCTCTTACCT	6.67	6.14	6.26	6.21	6.23	5.96	6.39	6.26
-1.44	15.17	-0.52	15.43	0.4	14.91	0.5	0.336117	0.686016	0.0242303	0.341601	COX7C	A_23_P110811	NM_001867	ref|Homo sapiens cytochrome c oxidase subunit VIIc (COX7C), mRNA [NM_001867]	AGCCTCTGGAAGTGGATCAAACTAGAACTCATATGCCATACTAGATATGTTTGTCAATAA	15.88	14.26	15.74	15.83	15.19	13.47	15.41	15.56
-1.39	7.46	-0.47	7.69	0.2	7.22	0.2	0.0705141	0.365674	0.0424382	0.457009	A_33_P3341731	A_33_P3341731	A_33_P3341731	Unknown	TCGCGACGGCCTCCGAGACGCCAGCTGCCCCTTCTCGGCTGTGTGGCTTCGACTTCCTGA	7.93	7.25	7.73	7.87	6.98	6.77	7.61	7.52
-1.02	6.38	-0.02	6.39	0.1	6.37	0.1	0.893384	0.965163	0.519554	1.08938	ERCC-00083_214	ERCC-00083_214	ERCC-00083_214			6.41	6.28	6.31	6.57	6.25	6.12	6.38	6.74
-1.03	6.48	-0.04	6.5	0.1	6.46	0.1	0.7733	0.918526	0.584861	1.08497	ENST00000607718	A_19_P00332432	ENST00000607718	gb|602285130F1 NIH_MGC_86 Homo sapiens cDNA clone IMAGE:4372734 5', mRNA sequence [BG112755]	GCTACCTGTTAAAATTCACCCTGTACTCTTGAAAGCAAACGTGCATCTAAATAAACTAAA	6.67	6.26	6.52	6.57	6.51	6.42	6.2	6.71
1.01	6.19	0.02	6.18	0	6.2	0.1	0.899865	0.967409	0.586432	1.09598	TXLNGY	A_23_P96658	NR_045128	ref|Homo sapiens taxilin gamma pseudogene, Y-linked (TXLNGY), transcript variant 1, non-coding RNA [NR_045128]	ATGCCCTAAAGTTAATACCAGCAGTCATATTTTATCAGATGTAAATCTGGATGTAAGCTC	6.27	6.05	6.22	6.17	5.92	6.19	6.27	6.4
-1.05	6.85	-0.06	6.88	0.1	6.81	0.2	0.791105	0.925483	0.297102	1.08601	GSTCD	A_23_P110288	NM_024751	ref|Homo sapiens glutathione S-transferase, C-terminal domain containing (GSTCD), transcript variant 2, mRNA [NM_024751]	AAGCAGCAACAGTTGAACAACCTTGTCTATGTGGTAACAAATCAGGCCAAACCTGGTGAC	7.1	6.5	6.88	7.03	6.56	6.39	7.4	6.91
-1.04	6.25	-0.05	6.28	0.1	6.22	0.2	0.772112	0.918044	0.405321	1.08421	ACSS1	A_23_P120594	NM_032501	ref|Homo sapiens acyl-CoA synthetase short-chain family member 1 (ACSS1), transcript variant 1, mRNA [NM_032501]	TGTTGGCTGCAGGGTACACAAATACTGAGTGGTGGTCTTTTGTTACAGGCTTAGCAACAA	6.12	6.22	6.49	6.27	5.92	5.96	6.64	6.37
-1.18	6.22	-0.24	6.33	0.1	6.1	0.1	0.118056	0.465164	0.223988	1.02068	IGSF11	A_23_P398189	NM_152538	ref|Homo sapiens immunoglobulin superfamily, member 11 (IGSF11), transcript variant 1, mRNA [NM_152538]	TCTTCTCAGATTTGTTTCCTAGATTACTTATGATACTCATCCCATGTCTCAATAAGAGTG	6.25	6.12	6.44	6.53	6.04	6	6.06	6.29
-1.29	10.17	-0.37	10.35	0.3	9.99	0.4	0.364275	0.705008	0.063729	0.566624	EGFL8	A_23_P424582	NM_030652	ref|Homo sapiens EGF-like-domain, multiple 8 (EGFL8), transcript variant 1, mRNA [NM_030652]	GGCAGGTTGCCTGGGCAAGAACTGCTTCAATTCCTTAACAAATGCAACCACCAACACCCA	10.81	9.51	10.45	10.65	9.84	9.05	10.4	10.65
1.15	6.92	0.2	6.82	0.1	7.02	0.4	0.568501	0.82434	0.33434	1.09938	ABCC8	A_23_P24774	NM_000352	ref|Homo sapiens ATP-binding cassette, sub-family C (CFTR/MRP), member 8 (ABCC8), transcript variant 2, mRNA [NM_000352]	CATCCTGAGTGCAGACCTGGTGATCGTCCTGAAGCGGGGTGCCATCCTTGAGTTCGATAA	6.91	6.44	6.87	7.06	6.8	6.7	8.12	6.46
-1.73	7	-0.79	7.4	0.3	6.61	0.2	0.0254044	0.223539	0.00294493	0.114836	ABLIM2	A_33_P3381666	NM_001130088	ref|Homo sapiens actin binding LIM protein family, member 2 (ABLIM2), transcript variant 7, mRNA [NM_001130088]	TGACAGGAAAGAGTGAAGACACAGAAGCTTGGAAATGATGATGTGTTAAAGAATCACTTT	7.81	6.56	7.66	7.56	6.17	6.42	7.05	6.79
-3.13	10.9	-1.64	11.73	0.1	10.08	0.5	0.00291631	0.0757039	1.445e-05	0.00636364	A_19_P00328337	A_19_P00328337	A_19_P00328337	Unknown	GTGACCCTGCCCTCTCCAGCTCCTCTGCCCATCACCTGCAGGCCCAGCTACACACCTACA	12.07	11.61	11.59	11.64	9.62	8.99	10.65	11.07
-1.35	6.63	-0.43	6.85	0.1	6.42	0.1	0.036072	0.266741	0.0649771	0.572869	LMAN1	A_24_P159702	NM_005570	ref|Homo sapiens lectin, mannose-binding, 1 (LMAN1), mRNA [NM_005570]	CATCAGGTTTATTTTGTAACCAAAGTCTTTTTTAGAGGTCAGACTTCCTAATCAAAGGCC	7.05	6.44	6.96	6.95	6.25	6.34	6.35	6.74
1.06	6.32	0.09	6.27	0.1	6.36	0.4	0.806924	0.931244	0.247447	1.05685	RUNX1T1	A_23_P216307	NM_004349	ref|Homo sapiens runt-related transcription factor 1; translocated to, 1 (cyclin D-related) (RUNX1T1), transcript variant 1, mRNA [NM_004349]	TGGTAGTAAAACACAGAGGGCCAGTAACGGGTCGTAATGACTTATTGTGGATAACAAAGA	6.31	5.91	6.32	6.55	6	6.06	7.5	5.88
1.17	6.51	0.23	6.39	0.1	6.62	0.1	0.237834	0.611278	0.259328	1.06262	lnc-ZNF33A-2	A_33_P3329750	lnc-ZNF33A-2:1	linc|LNCipedia lincRNA (lnc-ZNF33A-2), lincRNA [lnc-ZNF33A-2:1]	CCTGTTAGACACAAGCCAAGAGAAGGAAAGGTGTGCTTGAATTCATTCACGATCATGCAT	6.6	6.12	6.29	6.56	6.25	6.55	6.87	6.83
-1.85	9.47	-0.89	9.92	0.4	9.03	0.6	0.152059	0.51612	0.00272818	0.110917	CRIPT	A_33_P3251989	NM_014171	ref|Homo sapiens cysteine-rich PDZ-binding protein (CRIPT), mRNA [NM_014171]	GACCAAGAACACAAGGAGCATCCATATGGCCAAATAAATACACTGAATTTTAGAAAAACA	10.77	8.88	9.73	10.29	8.71	7.58	9.85	9.97
1.12	6.36	0.16	6.28	0.1	6.44	0.3	0.582422	0.831413	0.424753	1.10648	ERCC-00154_60	ERCC-00154_60	ERCC-00154_60			6.19	6.2	6.37	6.37	6.21	6.27	7.37	5.91
1.08	6.29	0.12	6.23	0.1	6.35	0.2	0.518982	0.797098	0.459672	1.1065	ERCC-00059_120	ERCC-00059_120	ERCC-00059_120			6.46	6.2	6.08	6.17	6.17	6.15	6.8	6.26
1.2	6.43	0.27	6.3	0.1	6.56	0.4	0.440776	0.753063	0.296797	1.086	ZAP70	A_24_P169234	NM_001079	ref|Homo sapiens zeta-chain (TCR) associated protein kinase 70kDa (ZAP70), transcript variant 1, mRNA [NM_001079]	GTGTCCACCCGAACTGTACGCACTCATGAGTGACTGCTGGATCTACAAGTGGGAGGATCG	6.39	6.1	6.19	6.51	6.21	6.22	7.69	6.13
1.05	6.78	0.08	6.74	0.1	6.82	0.6	0.888849	0.963464	0.077715	0.624816	A_33_P3351276	A_33_P3351276	A_33_P3351276	Unknown	CCCCTGTGGCCTGCATAGAGCGGCGCTGCCTGCGGAGGCGATGGGGGAGAAGAAGGATGG	6.85	6.55	6.62	6.95	6.38	6.02	8.68	6.18
-2.32	10.07	-1.22	10.68	0.4	9.46	0.5	0.0433723	0.291433	0.00033203	0.0366842	UTP11L	A_23_P11774	NM_016037	ref|Homo sapiens UTP11-like, U3 small nucleolar ribonucleoprotein (yeast) (UTP11L), mRNA [NM_016037]	GAGTCGTCGAAAACGTTGACGTGTTATAGATAAGCCTTGTCATTCTGTATCAAAAATCTG	11.13	9.55	11.18	10.86	9.32	8.11	10.1	10.31
1.04	6.7	0.06	6.67	0	6.73	0.3	0.828286	0.940219	0.425326	1.10069	RPSA	A_19_P00323431	BC010054	gb|Homo sapiens ribosomal protein SA, mRNA (cDNA clone IMAGE:3845335). [BC010054]	GGCGCTGCTGTTCCGATGGTGTCTTTGATGTTGGGCTGATGAGGTCTGGTTCCTCTAGCT	6.64	6.66	6.77	6.61	6.59	6.51	7.57	6.24
1.22	6.42	0.28	6.28	0.1	6.56	0.4	0.391891	0.722579	0.288396	1.08223	ADAMTSL4	A_23_P115011	NM_019032	ref|Homo sapiens ADAMTS-like 4 (ADAMTSL4), transcript variant 1, mRNA [NM_019032]	CAAACGTGTATCACTTTTCAAAAAGAGGTTACACAGACTGAGAAGGACAAGACCTGTTTC	6.27	6.08	6.38	6.39	6.17	6.29	7.64	6.14
1.05	6.36	0.07	6.32	0.1	6.4	0.2	0.745239	0.905834	0.499506	1.10305	TRIM55	A_23_P123402	NM_184086	ref|Homo sapiens tripartite motif containing 55 (TRIM55), transcript variant 3, mRNA [NM_184086]	AGAGGTAGAAAATGTTCAAACAGAGTTTCCAGGAGAAGATGAAAACCCAGAAAAAGCTTC	6.35	6.08	6.41	6.46	6.07	6.42	7.04	6.07
1.21	6.58	0.28	6.44	0.1	6.71	0.2	0.200225	0.573951	0.227427	1.02921	AGER	A_33_P3396008	NM_001206954	ref|Homo sapiens advanced glycosylation end product-specific receptor (AGER), transcript variant 8, mRNA [NM_001206954]	AGTAGGTGCTCAAAACATCACAGCCCGGATTGGCGAGCCACTGGTGCTGAAGTGTAAGGG	6.76	6.18	6.26	6.55	6.5	6.64	7.2	6.53
-1.42	8.21	-0.5	8.46	0.7	7.96	0.3	0.442022	0.753693	0.0175022	0.289145	HIST1H2AE	A_23_P59045	NM_021052	ref|Homo sapiens histone cluster 1, H2ae (HIST1H2AE), mRNA [NM_021052]	CCTAAGAAGACGGAGAGCCACCATAAGGCCAAGGGCAAGTGAAATGATTACTAGTCAAAT	8.39	7.07	10.37	8.01	7.5	7.43	8.8	8.1
-1.15	6.25	-0.2	6.35	0	6.15	0	0.108257	0.446431	0.329399	1.07658	ERCC-00077_121	ERCC-00077_121	ERCC-00077_121			6.35	6.34	6.41	6.29	6.09	6.29	6.1	6.13
-1.02	11.31	-0.02	11.32	0.1	11.3	0.1	0.884675	0.961921	0.546716	1.08779	ENST00000569087	A_19_P00331302	ENST00000569087	Unknown	GACTCCCTGGCATCTTCCAGTTTCCCGCTACTTGTTTTATGTATTATTTTATGTCTGTGT	11.61	11.33	11.28	11.06	11.26	11.23	11.58	11.12
-1.56	11.73	-0.64	12.05	0.1	11.41	0.1	0.00259931	0.0711404	0.0102193	0.218604	EMP2	A_23_P106682	NM_001424	ref|Homo sapiens epithelial membrane protein 2 (EMP2), mRNA [NM_001424]	TTCCGGAGCTGGGTTGCTTCTGCTGCAGTACAGAATCCACATTCAGATAACCATTTTGTA	12.23	11.75	12.18	12.03	11.61	11.28	11.54	11.2
-1.13	6.22	-0.18	6.31	0.1	6.13	0	0.20847	0.582478	0.325686	1.07834	PHYHIPL	A_33_P3240492	NM_032439	ref|Homo sapiens phytanoyl-CoA 2-hydroxylase interacting protein-like (PHYHIPL), transcript variant 1, mRNA [NM_032439]	ATCATGCTCTTTTCCATACATCAACATAAACAGTCTTTGGATACTAAATAAACTTTCCCT	6.53	6.05	6.35	6.3	6.15	6.19	6.08	6.12
-1.04	6.23	-0.05	6.26	0	6.21	0.1	0.716374	0.89369	0.480876	1.07757	IL2	A_23_P30122	NM_000586	ref|Homo sapiens interleukin 2 (IL2), mRNA [NM_000586]	CTAAATTTAGCTCAAAGCAAAAACTTTCACTTAAGACCCAGGGACTTAATCAGCAATATC	6.29	6.2	6.22	6.33	6.15	5.96	6.54	6.18
-1.2	6.17	-0.26	6.3	0.1	6.04	0.1	0.110604	0.450786	0.207909	0.993346	SYNPR	A_23_P80718	NM_144642	ref|Homo sapiens synaptoporin (SYNPR), transcript variant 2, mRNA [NM_144642]	TTTAGCACAAAACAGCCTTGTGTCTTAGATGATATCTGTAACCAGTTTCTGAATCCCGTT	6.57	6.26	6.26	6.1	5.85	5.96	6.08	6.26
-1.5	7.2	-0.59	7.5	0.1	6.91	0.2	0.0206347	0.200366	0.0243606	0.342516	LEPROT	A_33_P3214785	AK094801	gb|Homo sapiens cDNA FLJ37482 fis, clone BRAWH2013941. [AK094801]	GGAGTGAAAAGAGAGATGGGGTTGGATTTTTGGTCAACTCCAACTTTAAGAGATTCAGAG	7.7	7.14	7.78	7.37	6.85	6.44	7.2	7.13
-1.05	6.31	-0.07	6.35	0.1	6.28	0.1	0.633278	0.855846	0.505	1.07727	ERCC-00164_60	ERCC-00164_60	ERCC-00164_60			6.46	6.1	6.52	6.3	6.17	6.22	6.4	6.32
-1.77	13.89	-0.82	14.3	0.4	13.48	0.6	0.202801	0.576778	0.00493061	0.149355	EIF4H	A_32_P168886	NM_022170	ref|Homo sapiens eukaryotic translation initiation factor 4H (EIF4H), transcript variant 1, mRNA [NM_022170]	CATTATGTGGTGTAATCAAACCCGAGGCTTTCAGATGACCTACTTACATCTTCAATGTGG	14.87	13.12	14.56	14.67	13.66	11.71	14.11	14.43
-1.21	6.46	-0.27	6.59	0.3	6.32	0.1	0.331781	0.683801	0.106134	0.736031	LOC100131654	A_33_P3253465	AK124891	gb|Homo sapiens cDNA FLJ42901 fis, clone BRHIP3011241. [AK124891]	CCCTTCTTCTCAAAAGCACCATGGGTCAGGATTAGAGGGTCTGTTTGTTCTCTGATCTAA	6.19	6.18	6.64	7.37	6.28	6.06	6.55	6.41
-1.63	11.3	-0.7	11.65	0.2	10.95	0.4	0.11902	0.466218	0.0140684	0.257325	MESDC1	A_23_P99891	NM_022566	ref|Homo sapiens mesoderm development candidate 1 (MESDC1), mRNA [NM_022566]	ACTTGGTGTGGAAAGAGTATGAATTTGCCATGTGATTTGCAAATGGGGGGAAGCTACTGT	12.19	11.19	11.5	11.72	10.89	9.73	11.47	11.69
-1.42	6.63	-0.5	6.88	0.1	6.37	0.1	0.00783205	0.123532	0.0446691	0.47073	A_19_P00325042	A_19_P00325042	A_19_P00325042	Unknown	GATAGTCCTCTCTCTTCTTGCTCCCATTTGTATACAGTATGCATGCCTGATGCTATCTGG	6.89	6.64	7.11	6.87	6.61	6.29	6.16	6.44
-1.03	6.55	-0.04	6.57	0.1	6.53	0.2	0.838735	0.944205	0.350337	1.08914	DPCR1	A_23_P122508	NM_080870	ref|Homo sapiens diffuse panbronchiolitis critical region 1 (DPCR1), mRNA [NM_080870]	AGGGACTGAGGGCAGAGTCTCTGGGTTTCAGGACAGCATTATGTTATTTCCATTCACTAT	6.75	6.34	6.47	6.72	6.25	6.12	7.03	6.71
-2.28	8.98	-1.19	9.58	0.1	8.39	0.4	0.00595723	0.108023	0.00046256	0.0429646	A_19_P00328352	A_19_P00328352	A_19_P00328352	Unknown	GCCACACCCCTTGTCCCCTCTCCACATGCCTCAAAGTTGTGGCTGAAGGTGGATGATCTT	9.91	9.61	9.49	9.31	8.05	7.53	8.76	9.21
1	6.26	0	6.26	0.1	6.26	0.1	0.990374	0.997103	0.5926	1.09144	SERPINA4	A_23_P25720	NM_006215	ref|Homo sapiens serpin peptidase inhibitor, clade A (alpha-1 antiproteinase, antitrypsin), member 4 (SERPINA4), transcript variant 3, mRNA [NM_006215]	CTACGGATGGATTACAAAGGAGACGCAACCGTGTTTTTCATTCTCCCTAACCAAGGCAAA	6.17	6.1	6.45	6.32	6.04	6.15	6.32	6.53
1.01	6.58	0.02	6.57	0.1	6.59	0.2	0.924393	0.97583	0.495563	1.09658	PPP4R1L	A_19_P00808367	NR_003505	ref|Homo sapiens protein phosphatase 4, regulatory subunit 1-like (pseudogene) (PPP4R1L), non-coding RNA [NR_003505]	ACAATGAAGAAGACTTCCTCACGGTAATGGAGATTGTAGTCAGATTGTCAGAAGATGCAG	6.72	6.22	6.6	6.73	6.47	6.22	7.02	6.64
-1.14	6.33	-0.19	6.42	0.2	6.23	0.1	0.378368	0.714139	0.221067	1.01613	ERCC-00075_180	ERCC-00075_180	ERCC-00075_180			6.14	6.16	6.8	6.59	5.9	6.08	6.52	6.44
1.33	6.57	0.41	6.36	0.1	6.77	0.5	0.38778	0.719821	0.136095	0.876259	TNP1	A_23_P165504	NM_003284	ref|Homo sapiens transition protein 1 (during histone to protamine replacement) (TNP1), mRNA [NM_003284]	TCACAAGGGAGTCAAGAGAGGTGGCAGCAAAAGAAAATACCGTAAGGGCAACCTGAAAAG	6.31	6.05	6.57	6.53	6.28	6.17	8.35	6.28
-1.01	6.61	-0.02	6.62	0.1	6.6	0.3	0.951132	0.98425	0.236886	1.04025	A_19_P00329408	A_19_P00329408	A_19_P00329408	Unknown	AAGATTGAGAATATGACACACCCATGCTTCCAGGACCTACTGAGAAGGGATTTAGAGCCT	6.72	6.22	6.81	6.74	6.36	6.12	7.54	6.4
-1.01	6.49	-0.01	6.49	0.1	6.48	0.2	0.95603	0.985949	0.373827	1.09958	ZNF233	A_33_P3388822	NM_181756	ref|Homo sapiens zinc finger protein 233 (ZNF233), transcript variant 1, mRNA [NM_181756]	TTCATCTGGAACTCATATCTTCATGTTCATCAGAGGATCCACACGGGAGAGAAACCCTAT	6.31	6.22	6.89	6.56	6.25	6.04	7.1	6.53
-2.19	12.26	-1.13	12.83	0.2	11.69	0.7	0.0968507	0.42404	0.00136798	0.0766459	CCNB1	A_23_P122197	NM_031966	ref|Homo sapiens cyclin B1 (CCNB1), mRNA [NM_031966]	GGACACCAACTCTACAACATTACCTGTCATATACTGAAGAATCTCTTCTTCCAGTTATGC	13.05	12.34	12.73	13.18	12.11	9.56	12.44	12.67
1.18	6.38	0.24	6.26	0.1	6.5	0.4	0.475693	0.772731	0.183969	0.966917	DarkCorner	DarkCorner	DarkCorner			6.03	6.16	6.24	6.62	6.09	6.22	6.14	7.55
-1.24	6.24	-0.32	6.39	0.1	6.08	0	0.0337234	0.257375	0.144749	0.854413	DarkCorner	DarkCorner	DarkCorner			6.31	6.22	6.61	6.44	6	6.04	6.09	6.18
-1.41	6.04	-0.5	6.29	0.1	5.8	0.1	0.00376409	0.0856385	0.0452512	0.473457	DarkCorner	DarkCorner	DarkCorner			6.23	6.42	6.38	6.14	5.73	5.67	6	5.79
-1.32	7.62	-0.4	7.82	0.1	7.42	0.4	0.245729	0.61831	0.025618	0.352253	CITED1	A_23_P73526	NM_004143	ref|Homo sapiens Cbp/p300-interacting transactivator, with Glu/Asp-rich carboxy-terminal domain, 1 (CITED1), transcript variant 1, mRNA [NM_004143]	CAAGGCTCTGAAATGCCAACAACGTCGAGGCCTGCACTTGATGTCAAGGGTGGCACCTCA	7.75	8.11	7.8	7.59	6.98	7.13	8.49	7.07
-1.96	10.61	-0.97	11.1	0.1	10.13	0.1	0.00037009	0.0302293	0.00097259	0.0658602	AP2A2	A_24_P932418	NM_012305	ref|Homo sapiens adaptor-related protein complex 2, alpha 2 subunit (AP2A2), transcript variant 2, mRNA [NM_012305]	CGGCGCTGCAGAGGGGCCCTCAGTGTGGCACTCCTCGTCAAAGAAAAATAAAGGCTAGAA	11.16	11.4	11.06	10.78	9.76	10.3	10.2	10.25
-1.33	7.59	-0.41	7.8	0.1	7.39	0.3	0.15369	0.518443	0.114606	0.764234	RAP2B	A_33_P3303121	NM_002886	ref|Homo sapiens RAP2B, member of RAS oncogene family (RAP2B), mRNA [NM_002886]	GAAAGGCCCTTACTCAAATCTCCATTTTCATTTTTAATGCTTCCTGGACTTCAGTTATTT	7.98	8.11	7.54	7.56	7.67	7.8	6.64	7.43
-1.06	6.75	-0.09	6.8	0.2	6.71	0.2	0.708905	0.889938	0.351265	1.09652	CYP4A11	A_24_P191013	NM_000778	ref|Homo sapiens cytochrome P450, family 4, subfamily A, polypeptide 11 (CYP4A11), mRNA [NM_000778]	CTCCTCTCCATTTATGGCCTTCACCACAACCCAAAAGTGTGGCCCAACCCAGAGGTGTTT	6.65	6.94	7.3	6.3	6.5	6.69	7.15	6.49
-1.77	12.56	-0.82	12.97	0.2	12.15	0	0.00400275	0.0885345	0.00498841	0.150024	DEF8	A_23_P88893	NM_017702	ref|Homo sapiens differentially expressed in FDCP 8 homolog (mouse) (DEF8), transcript variant 2, mRNA [NM_017702]	AGAGAGACCAAAGTTCCTGCCTCCGCTGGGCTCACATTCAGATGTGAGCTATCCAGTGTG	12.73	13.21	13.49	12.47	12.02	12.15	12.26	12.18
-1.25	15.84	-0.33	16	0.2	15.68	0.1	0.112732	0.454584	0.151036	0.868725	ENST00000471205	A_33_P3255782	ENST00000471205	tc|RS10_HUMAN (P46783) 40S ribosomal protein S10, partial (80%) [THC2600290]	TCATGAAGGCCATGCAGTCTTCCAAGTCCCGGGGCTATGTGAAGGAACAGTTTGCTTGGA	16.13	16.45	15.69	15.74	15.51	15.81	15.79	15.59
-1.3	6.74	-0.38	6.93	0.1	6.54	0.1	0.0500038	0.312839	0.138443	0.835834	A_19_P00808747	A_19_P00808747	A_19_P00808747	Unknown	TATGCCTGACTTTTCCACTCTGTCAACAGCCTCTTTTCTGGAGTATCTCCCAGTGATCAT	6.87	7.14	7.05	6.66	6.8	6.64	6.18	6.56
1.09	7.15	0.13	7.09	0.2	7.22	0.1	0.480261	0.775788	0.296388	1.08601	ZSCAN21	A_23_P111865	NM_145914	ref|Homo sapiens zinc finger and SCAN domain containing 21 (ZSCAN21), mRNA [NM_145914]	TCAGACCTTCTTAAACATCAGAGAATGCACACAGAAGAGGCGCCATATCAGTGCAAAGAT	7.08	7.54	6.87	6.87	7.06	7.34	7.26	7.21
1.42	8.38	0.5	8.13	0.3	8.63	0.1	0.128027	0.480456	0.0411844	0.523226	SPAG4	A_23_P132027	NM_003116	ref|Homo sapiens sperm associated antigen 4 (SPAG4), mRNA [NM_003116]	CGATTTCGCGGTCTTTGGCCTCCAGGTTTATGATGAAACTGAAGTTTCCTTGGGGAAATT	8.08	8.92	7.34	8.18	8.53	8.65	8.99	8.36
-1.09	7.42	-0.13	7.48	0.3	7.35	0.3	0.69257	0.882435	0.342257	1.10543	COMMD2	A_23_P40782	NM_016094	ref|Homo sapiens COMM domain containing 2 (COMMD2), mRNA [NM_016094]	GAGCTCAAAGCTCATGATTTCTGAACTGGATTTCCAAGACTCTGTTTTTGTTCTGGGATT	7.36	8.19	7.47	6.92	7.56	7.68	6.57	7.6
-1.49	8.03	-0.57	8.32	0.4	7.75	0.3	0.194269	0.567505	0.0142302	0.258856	IL1RN	A_33_P3246833	NM_173843	ref|Homo sapiens interleukin 1 receptor antagonist (IL1RN), transcript variant 4, mRNA [NM_173843]	TGCAAAGTTCCCTACTTCCTGTGACTTCAGCTCTGTTTTACAATAAAATCTTGAAAATGC	8.49	9.21	7.33	8.25	8.12	8.14	6.87	7.85
1.46	6.76	0.54	6.49	0.2	7.03	0.6	0.319557	0.67508	0.0478019	0.56059	A_19_P00322411	A_19_P00322411	A_19_P00322411	Unknown	CACAGTGTTATGAGTGCTGAGGGACAGAGCGGGGAGATGAGGATTCCAAGAATGAATAGA	6.33	6.89	6.1	6.65	6.4	6.39	8.83	6.53
-1.05	7.55	-0.07	7.59	0.2	7.52	0.2	0.802954	0.929796	0.415524	1.10146	TRDMT1	A_23_P115636	NM_004412	ref|Homo sapiens tRNA aspartic acid methyltransferase 1 (TRDMT1), mRNA [NM_004412]	AAGGGACAGGGTCTGTGTTACAGACTGCAGAGGATGTGCAGGTTGAGAATATCTACAAAT	7.4	8.3	7.2	7.45	7.42	7.46	7.97	7.23
-1.1	6.21	-0.14	6.28	0.1	6.14	0	0.244484	0.617148	0.391398	1.07775	RIMKLB	A_23_P361841	NM_020734	ref|Homo sapiens ribosomal modification protein rimK-like family member B (RIMKLB), transcript variant 1, mRNA [NM_020734]	TCTCCAATGAACATTGAAATCTTCCTGTATATGTTACCAATAAGAAAACTACCCTGGAAC	6.39	6.16	6.21	6.39	6.15	6.15	6.17	6.1
-1.01	6.19	-0.02	6.2	0	6.19	0.1	0.873404	0.957652	0.624078	1.0813	ABI3BP	A_33_P3411980	AL833204	gb|Homo sapiens mRNA; cDNA DKFZp667H216 (from clone DKFZp667H216). [AL833204]	TCAAGTCCTGAAGTACCTCAGAACAAATCGGGTAAATGTATGAATCCTTGGCTTAAGTAG	6.14	6.18	6.19	6.3	6.31	6.12	6.3	6.01
-1.08	6.35	-0.12	6.41	0.1	6.29	0	0.34296	0.691023	0.486795	1.07684	A1CF	A_23_P104224	NM_138933	ref|Homo sapiens APOBEC1 complementation factor (A1CF), transcript variant 3, mRNA [NM_138933]	GACAGCTATTCTTGTACAAAATAACTATTCCTGCTCTAGCCAGCCAGAATCCTGCAATCC	6.53	6.46	6.41	6.22	6.31	6.36	6.26	6.24
-1.13	11.35	-0.18	11.44	0.2	11.26	0.1	0.387816	0.719834	0.408433	1.0798	SEMA4C	A_23_P114057	NM_017789	ref|Homo sapiens sema domain, immunoglobulin domain (Ig), transmembrane domain (TM) and short cytoplasmic domain, (semaphorin) 4C (SEMA4C), mRNA [NM_017789]	CCTAGGAGGAGGGCTCCTAACAGTGTAACTTATTGTGTCCCCGCGTATTTATTTGTTGTA	11.21	12.04	11.28	11.22	11.28	11.4	11.06	11.28
1.11	9.01	0.15	8.94	0.3	9.09	0.1	0.574922	0.82737	0.207551	1.00282	CD82	A_23_P1782	NM_002231	ref|Homo sapiens CD82 molecule (CD82), transcript variant 1, mRNA [NM_002231]	CATCAGGGTTCTCTTAGCAACTCAGAGAAAAATGCTCCCCACAGCGTCCCTGGCGCAGGT	8.96	9.66	8.47	8.67	9.18	9.22	9.27	8.69
1.16	6.78	0.21	6.67	0.1	6.88	0.1	0.126149	0.477945	0.205907	1.00226	LOC102724738	A_33_P3261914	XR_426195	ref|PREDICTED: Homo sapiens tricarboxylate transport protein, mitochondrial-like (LOC102724738), misc_RNA [XR_426195]	TTATTGTGAGCCCTGGGCCTGTGATTCATTTTCTACGTCATGCGACACTGCGCCCCGCCT	6.6	6.82	6.72	6.55	7.01	6.94	6.71	6.88
1.59	6.82	0.67	6.48	0.1	7.15	0.6	0.204397	0.578911	0.0296413	0.444027	ENST00000382488	A_19_P00320173	ENST00000382488	Unknown	AATGAGGATGGAGAGAAACTGAGGCTGGCCTGAGATGTCCTGAGGAATGAGCTGGCACCA	6.7	6.49	6.19	6.56	6.59	6.68	8.88	6.46
1.01	6.38	0.01	6.38	0.1	6.39	0.2	0.960202	0.987292	0.439934	1.10177	C2orf57	A_23_P324419	NM_152614	ref|Homo sapiens chromosome 2 open reading frame 57 (C2orf57), mRNA [NM_152614]	CAGGCAGGTTCAAGACGCAAGGACAAGTCAGAGTCTAGTGGTTTTCCCAAGTCACCTCCT	6.43	6.47	6.15	6.45	6.52	6.04	6.97	6.01
1.3	9.86	0.38	9.67	0.3	10.05	0	0.141148	0.499726	0.0787564	0.705614	ESPN	A_23_P12405	NM_031475	ref|Homo sapiens espin (ESPN), mRNA [NM_031475]	GCCTCATTTCTTATCCCCGCCAAGGGTTTCCTCTCAGTCATTTGTTTACCAGAAACATGA	9.72	10.31	9.06	9.6	9.95	10.15	10.1	10
3.09	9.56	1.63	8.75	0.3	10.38	0.1	0.0005519	0.03525	1.826e-05	0.00732484	COL13A1	A_23_P1331	NM_080801	ref|Homo sapiens collagen, type XIII, alpha 1 (COL13A1), transcript variant 5, mRNA [NM_080801]	GAGGTCCATGATATTTGCTAAGCTAGGTGTGTCTAAGAGTATTTTAAACCCTTATGGATT	9.19	9.07	7.71	9.03	10.29	10.63	10.49	10.09
1.13	11.43	0.17	11.35	0.2	11.52	0.1	0.449112	0.757716	0.274917	1.07482	ITGA7	A_23_P128084	NM_002206	ref|Homo sapiens integrin, alpha 7 (ITGA7), transcript variant 2, mRNA [NM_002206]	AGGAGGTTGTGTCACTGACTCAGGCTGCTCCTTCTCTAGTTTCCCCTCTCATCTGACCTT	11.61	11.73	10.71	11.33	11.61	11.55	11.61	11.31
1.36	6.52	0.44	6.3	0.1	6.74	0.7	0.442319	0.753805	0.0266621	0.424008	ZNF662	A_33_P3364904	NM_207404	ref|Homo sapiens zinc finger protein 662 (ZNF662), transcript variant 1, mRNA [NM_207404]	TATCTGTCCTCTGTGTGGCACATAGGAAAATGTGAGACCTAGAATTATAGCAACTTTTTT	6.52	6.34	6.22	6.14	8.7	5.83	6.33	6.12
1.23	14.44	0.3	14.28	0.2	14.59	0	0.158173	0.524655	0.139616	0.884731	ETFB	A_23_P107653	NM_001014763	ref|Homo sapiens electron-transfer-flavoprotein, beta polypeptide (ETFB), transcript variant 2, mRNA [NM_001014763]	AAGCCAAGAAGAAGAAGATCGAGGTGATCAAGCCTGGGGACCTGGGTGTGGACCTGACCT	14.52	14.67	13.75	14.2	14.6	14.66	14.62	14.47
1.26	9.16	0.34	9	0.2	9.33	0.1	0.0957597	0.421806	0.10678	0.800736	ABI2	A_24_P933418	NM_005759	ref|Homo sapiens abl-interactor 2 (ABI2), transcript variant 3, mRNA [NM_005759]	TGGTGTTAAGGTGGTAATTTCCCCCATATAAGATTTAGAATCACTGAGTTTGAGCTAGAT	8.66	9.44	8.87	9.01	9.42	9.51	9.28	9.12
-1.08	6.33	-0.11	6.38	0.1	6.28	0.1	0.497602	0.785807	0.381876	1.07646	CMKLR1	A_23_P105465	NM_004072	ref|Homo sapiens chemokine-like receptor 1 (CMKLR1), transcript variant 2, mRNA [NM_004072]	GGACACCCAAGGATATGTCTTCTGAAGATCAAGGCAAGAACCTCTTTAGCATCCACCAAT	6.57	6.1	6.44	6.42	6.31	6.08	6.51	6.21
-1.09	6.25	-0.12	6.31	0.1	6.18	0.1	0.39983	0.727734	0.379896	1.07637	lnc-RHOXF2-1	A_33_P3287233	lnc-RHOXF2-1:3	ref|PREDICTED: Homo sapiens uncharacterized LOC101928969 (LOC101928969), mRNA [XM_006710260]	GTCACTATACCTGAAAAAACTTATTTGGCAGGGCAGCCATTCTACAATCTGCTTCAAGAG	6.06	6.28	6.41	6.48	6.31	5.98	6.29	6.16
-1.58	8.73	-0.66	9.06	0.1	8.4	0.1	0.00107976	0.0472874	0.01743	0.288481	FAM212B	A_24_P336577	NM_019099	ref|Homo sapiens family with sequence similarity 212, member B (FAM212B), transcript variant 1, mRNA [NM_019099]	AATCCCTCTGACATCTCCACTGCCCCCAAAGACCTCCGTTGAACATTCTGTATGGAAAAG	8.92	9.17	9.29	8.86	8.53	8.41	8.24	8.43
-1.19	6.23	-0.25	6.36	0	6.11	0	0.0591967	0.337404	0.226675	1.02455	ERCC-00158_78	ERCC-00158_78	ERCC-00158_78			6.41	6.44	6.22	6.36	6.17	6.12	6.17	5.98
-1.05	6.27	-0.07	6.31	0.1	6.23	0	0.588082	0.833751	0.538136	1.0789	LOC100130657	A_33_P3367889	AK126078	gb|Homo sapiens cDNA FLJ44090 fis, clone TESTI4041903. [AK126078]	ATGGAAGAAAGTGTTTAGCAATGCTTTCTTGAGACAGGATCTCGTTCTGTCACCCAGGGT	6.6	6.26	6.22	6.14	6.17	6.24	6.26	6.26
1.64	7.21	0.71	6.86	0.1	7.57	0.4	0.0728908	0.371449	0.0173328	0.344882	ENST00000458378	A_33_P3412556	ENST00000458378	ens|peptidylprolyl isomerase A (cyclophilin A) pseudogene 28 [Source:HGNC Symbol;Acc:HGNC:39902] [ENST00000458378]	ATCTGTACTGCCAAAACTGAGTGGTGGGCCAGCAGCCAGGTGGTCTTTGCAAGGTGCAAG	7.08	6.91	6.85	6.59	7.11	7.28	8.77	7.11
1.01	6.22	0.01	6.21	0.1	6.22	0.2	0.957578	0.986392	0.52391	1.10092	DUX3	A_23_P158257	NM_012148	ref|Homo sapiens double homeobox 3 (DUX3), mRNA [NM_012148]	AAGGCGAATGATACTCCTTTCGACCCCGAGTCAAAGCGATGCCCTGCGAGCCTGCTTTGA	6.1	6.26	6.38	6.1	5.95	5.92	6.64	6.38
-1.07	6.45	-0.1	6.5	0.1	6.4	0.2	0.682545	0.878712	0.285182	1.08147	ERCC-00084_121	ERCC-00084_121	ERCC-00084_121			6.82	6.59	6.41	6.17	6.15	6.08	7.06	6.31
1.11	7.21	0.15	7.13	0.1	7.28	0.2	0.441666	0.753585	0.23759	1.03942	ARFRP1	A_33_P3242743	NM_001267549	ref|Homo sapiens ADP-ribosylation factor related protein 1 (ARFRP1), transcript variant 8, mRNA [NM_001267549]	CCTCCCAGTAGCTGTGCAACTACAACCAGTTTTATGAAAAAGCTTTATAAAAATAAGCTT	7.03	6.97	7.33	7.2	7.49	7.45	6.76	7.43
1.42	9.63	0.51	9.38	0.2	9.88	0.1	0.0218758	0.206715	0.0525494	0.587285	PLCG2	A_23_P106675	NM_002661	ref|Homo sapiens phospholipase C, gamma 2 (phosphatidylinositol-specific) (PLCG2), mRNA [NM_002661]	GAGTCAGCAACAGCAAGTTTTACTCATAGAAGCTGGGGTATGTGTGTAAGGGTATTGTGT	9.54	9.57	8.89	9.51	9.73	9.82	10.16	9.83
-1.1	6.47	-0.14	6.54	0.1	6.4	0.1	0.268323	0.635287	0.435875	1.07652	CA5B	A_33_P3316052	ENST00000380319	ens|carbonic anhydrase VB, mitochondrial [Source:HGNC Symbol;Acc:HGNC:1378] [ENST00000380319]	TCCATGATAGTATTGACCTCTTTGTGAGCAATGGCATGGAACTCATTGATCTTAACTTTT	6.67	6.41	6.59	6.48	6.53	6.36	6.28	6.41
-1.12	6.28	-0.16	6.36	0.1	6.2	0.1	0.300861	0.661099	0.309959	1.07693	THC2684598	A_19_P00327448	THC2684598	tc|AF250348 heterodisulfide reductase subunit A {Carboxydothermus hydrogenoformans} (exp=-1; wgp=0; cg=0), partial (4%) [THC2684598]	GAGAGACAAGGAAAAAATGAGGAACACTTTTCTCACGCATAAATATTCACTGGTTTTTGA	6.55	6.14	6.26	6.48	6.04	6.08	6.32	6.36
1.21	7.78	0.28	7.64	0.2	7.92	0.1	0.235127	0.608718	0.123435	0.841194	L3MBTL3	A_23_P311885	NM_032438	ref|Homo sapiens l(3)mbt-like 3 (Drosophila) (L3MBTL3), transcript variant 1, mRNA [NM_032438]	CGTTTTGGAAGGATTCCTTTTTCTGTAGAATACTTTGCCTCGATATATAAGCATACAGAT	8.21	7.54	7.27	7.54	8	8.1	7.52	8.07
-1.04	6.26	-0.05	6.28	0.1	6.23	0.1	0.737151	0.902361	0.459177	1.07853	ERCC-00018_67	ERCC-00018_67	ERCC-00018_67			6.46	6.22	6.15	6.29	6.09	6.04	6.6	6.18
1.41	6.72	0.5	6.47	0.1	6.97	0.5	0.248869	0.620789	0.0379105	0.501039	LOC101927322	A_33_P3288614	NM_001289967	ref|Homo sapiens uncharacterized LOC101927322 (LOC101927322), mRNA [NM_001289967]	GAGGATCTGTTACCTGCATGTGCCAATTATGGAAATAAAATCTTCTAGTCTTTACTGGAA	6.64	6.5	6.35	6.39	6.66	6.62	6.23	8.38
1.3	7.79	0.38	7.6	0.2	7.99	0.3	0.228567	0.601916	0.107036	0.801128	ENST00000566567	A_19_P00321253	ENST00000566567	gb|Homo sapiens, clone IMAGE:3867049, mRNA. [BC009060]	ACTCCTCTGACCTGAACTGCTTCCGAGTTTGCTTCTCAGAACCAAGAGGGGCTGGCTCTG	7.42	7.71	8.02	7.26	7.53	7.43	8.65	8.33
1.48	6.5	0.57	6.21	0.1	6.78	0.7	0.334836	0.685099	0.0493444	0.569141	LOC101928600	A_19_P00812904	NR_109904	ref|Homo sapiens uncharacterized LOC101928600 (LOC101928600), long non-coding RNA [NR_109904]	GTCAATGTGCAGGAGAACTTGCAAGAGGAAGTGGCTAACAGAGACAGGAGTCAGCTGGGT	6.29	6.01	6.29	6.27	6.07	6	8.8	6.27
1.25	6.39	0.33	6.23	0.1	6.55	0.5	0.440375	0.752893	0.189395	0.97557	POM121L2	A_33_P3308476	NM_033482	ref|Homo sapiens POM121 transmembrane nucleoporin-like 2 (POM121L2), mRNA [NM_033482]	ATTTTCCATTGGCGCAAAATCAAAAACCCCAAAGAATCGGGAGAAAGGGCATTCCCGAAG	6.19	6.5	6.21	6.02	6	6	7.96	6.26
-1.03	10.06	-0.04	10.08	0.1	10.04	0	0.804714	0.930516	0.583044	1.09733	MARVELD2	A_23_P401675	ENST00000454295	ens|MARVEL domain containing 2 [Source:HGNC Symbol;Acc:HGNC:26401] [ENST00000454295]	GGACCCCCCAAATGGAACAACTTCACTTTCTCTTTTATGTATTGAGCCCTGTGTTAACAT	10.17	10.39	10.04	9.72	9.99	10.14	9.97	10.05
-1.11	6.36	-0.15	6.44	0.1	6.29	0.1	0.327489	0.680343	0.352349	1.07723	ITLN1	A_23_P95790	NM_017625	ref|Homo sapiens intelectin 1 (galactofuranose binding) (ITLN1), mRNA [NM_017625]	TCCTCCCAACCATGAGATCCCAAGGATGGAGAACAACTTACCCAGTAGCTAGAATGTTAA	6.43	6.62	6.38	6.33	6.32	6.12	6.59	6.13
1.93	11.64	0.94	11.17	0.2	12.11	0	0.00091835	0.0440503	0.00294509	0.138825	CCNH	A_23_P30338	NM_001239	ref|Homo sapiens cyclin H (CCNH), transcript variant 1, mRNA [NM_001239]	ACGTCTCAAAGAAATCCAAACATGAGGAGGAAGAATGGACTGATGACGACCTGGTAGAAT	11.15	11.57	10.6	11.34	12.1	12.11	12.19	12.05
1.11	7.55	0.15	7.47	0.1	7.62	0.2	0.424882	0.743619	0.225547	1.02756	HCG18	A_33_P3280993	NR_102326	ref|Homo sapiens HLA complex group 18 (non-protein coding) (HCG18), transcript variant 3, long non-coding RNA [NR_102326]	TATGCATCTGACAAGGGGCTAATATCTAGCATCTATAAGGAATTTAAACACAGTTACAGG	7.55	7.62	7.51	7.22	7.66	7.85	7.15	7.84
1.33	6.66	0.41	6.45	0.1	6.86	0.6	0.448506	0.757437	0.124336	0.842772	BTBD19	A_24_P550924	NM_001136537	ref|Homo sapiens BTB (POZ) domain containing 19 (BTBD19), mRNA [NM_001136537]	TGGAAGAGCAGAACCGGCAGGAACCACTCATCCCGGTGGAGCAGATTGTGGAGGCGTGGA	6.48	6.28	6.35	6.68	6.29	6.24	8.73	6.18
-1.24	6.24	-0.32	6.4	0.1	6.08	0.1	0.0458986	0.299752	0.133373	0.820325	KCNK18	A_23_P115932	NM_181840	ref|Homo sapiens potassium channel, two pore domain subfamily K, member 18 (KCNK18), mRNA [NM_181840]	GTTGGTGCAAAACAGGCTGATTGACATATACAAAAATGTTATGCTATTCTTTGCAAAAGG	6.64	6.18	6.31	6.46	5.97	6	6.14	6.21
1.68	7.13	0.75	6.76	0.1	7.51	0.3	0.0275833	0.232615	0.0131315	0.299844	A_19_P00326174	A_19_P00326174	A_19_P00326174	Unknown	TCTCTAAATTTTTAAAACCCCCCATCCCTGAGGGAGGCAGCGTAGAAACAGAGAAGAGAA	6.94	6.79	6.66	6.65	7.06	7.21	8.46	7.3
1.2	7.16	0.26	7.03	0.1	7.3	0.4	0.451225	0.758727	0.297193	1.086	A_19_P00807483	A_19_P00807483	A_19_P00807483	Unknown	ACCCCCACCTGAATCCCCTCTATGAAGCTTAATGAGCTTAAAGGAGCATCGGAGCTGGGG	7.08	7.2	6.91	6.95	6.94	6.99	8.45	6.8
-1.19	6.25	-0.25	6.37	0.1	6.13	0.1	0.112855	0.454887	0.204929	0.987122	LOC100126448	A_33_P3537861	EF565113	gb|Homo sapiens isolate HA_003373 chromosome X unknown mRNA. [EF565113]	GGGGCCAAAAACTTAGGCATAAATAGTGTTTTCCATTACTTCAAAATACCATCAATCACA	6.35	6.24	6.32	6.57	5.85	6.29	6.18	6.18
-1.03	6.83	-0.04	6.85	0	6.81	0.1	0.791583	0.925716	0.6388	1.08759	A_19_P00332176	A_19_P00332176	A_19_P00332176	Unknown	AGTGATCTCTTAGAGTGATTAACATTTCATGGAGCCTCCCAGCCACCTTTCTGTGTAGGT	6.82	6.92	6.74	6.92	6.91	7.05	6.54	6.75
-1.16	6.36	-0.21	6.46	0.1	6.25	0.1	0.23268	0.606635	0.233044	1.03426	HSFX1	A_23_P96497	NM_016153	ref|Homo sapiens heat shock transcription factor family, X linked 1 (HSFX1), mRNA [NM_016153]	CTTCCGAAAACGGCGTCAATGCACTTTCAGGACCTTCACCCGCATTTTCTCCGCAAAAAG	6.78	6.28	6.4	6.4	6.42	6.44	6.22	5.91
-1.44	7.91	-0.52	8.17	0.2	7.65	0.2	0.0504532	0.314009	0.0386353	0.436744	SART1	A_33_P3299435	NM_005146	ref|Homo sapiens squamous cell carcinoma antigen recognized by T cells (SART1), mRNA [NM_005146]	GTACACCCACATACTTCTCAGATGGCTCCCACATTTTAAGATTTTAAAAATGAAACCAAA	8.49	8.1	8.37	7.72	7.83	8.07	7.17	7.51
-1.23	6.22	-0.29	6.37	0.1	6.07	0.1	0.105377	0.440945	0.187131	0.95115	GSDMA	A_23_P152605	NM_178171	ref|Homo sapiens gasdermin A (GSDMA), mRNA [NM_178171]	AGCTCCGCAACCCACTAAGCCCATCTGCTGATGCTTAAATTTTCTTTACTTTTCTTTTCT	6.75	6.26	6.35	6.1	6	6.19	5.9	6.21
1.03	6.4	0.04	6.38	0.1	6.42	0.2	0.839197	0.944273	0.541599	1.10253	ERCC-00035_90	ERCC-00035_90	ERCC-00035_90			6.78	6.22	6.22	6.3	6.34	6.13	6.92	6.3
-1.19	6.18	-0.25	6.31	0.1	6.06	0.1	0.110492	0.450525	0.209357	0.996708	TMEM231	A_33_P3373384	NM_001077416	ref|Homo sapiens transmembrane protein 231 (TMEM231), transcript variant 1, mRNA [NM_001077416]	GCAGAGACTTTTCCTCTGTTGAACTGAGGAACACACTGTGCATTTCTTCCTTCTGTTGTG	6.53	6.16	6.32	6.21	5.8	6.13	6.18	6.12
-1.25	6.16	-0.32	6.32	0.1	6	0.1	0.0448283	0.296256	0.138276	0.835464	ENST00000518355	A_33_P3398712	ENST00000518355	gb|DB201663 TRACH2 Homo sapiens cDNA clone TRACH2011388 5', mRNA sequence [DB201663]	AAGTCTCTGCAGGAAGTAGAGTTATTTTCTCAGCACCACATCTGAGCGCATCTTCTAAGG	6.48	6.26	6.32	6.21	6.15	5.78	6.17	5.9
1.37	6.5	0.46	6.28	0.1	6.73	0.6	0.398994	0.727099	0.0948839	0.763046	CALCA	A_23_P301846	NM_001033952	ref|Homo sapiens calcitonin-related polypeptide alpha (CALCA), transcript variant 2, mRNA [NM_001033952]	GGTGGCTTTCCTTGTGGCAGAGGATGTCTCAAACTTCAGATGGGAGGAAAGAGAGCAGGA	6.57	6.3	6.15	6.08	6.13	6.15	8.57	6.07
-1.11	6.26	-0.15	6.34	0.1	6.19	0.2	0.44977	0.758083	0.288068	1.07629	XIST	A_19_P00319151	NR_001564	ref|Homo sapiens X inactive specific transcript (non-protein coding) (XIST), long non-coding RNA [NR_001564]	AAATGAAGTTGTGATGAATAAATCTGCTTTTATGCAGACACAAGGAATTAAGTGGCTTCG	6.5	6.44	6.38	6.02	6.29	5.96	6.61	5.88
1.98	13.06	0.99	12.57	0.2	13.56	0.1	0.00134175	0.0520922	0.00222005	0.12063	E1A_r60_a107	(+)E1A_r60_a107	E1A_r60_a107			12.42	12.82	12.95	12.09	13.27	13.9	13.58	13.47
1.06	6.35	0.09	6.3	0.1	6.39	0.1	0.567617	0.824045	0.482654	1.10606	CHRM4	A_33_P3367850	NM_000741	ref|Homo sapiens cholinergic receptor, muscarinic 4 (CHRM4), mRNA [NM_000741]	TAAAAAGACCTTCCGGCACCTGCTGCTGTGCCAGTATCGGAACATCGGCACTGCCAGGTA	6.23	6.24	6.52	6.22	6.41	6.24	6.72	6.2
-1.1	6.82	-0.13	6.88	0.1	6.75	0.2	0.481687	0.776662	0.258265	1.0694	lnc-EIF2AK4-4	A_33_P3244991	lnc-EIF2AK4-4:1	gb|Homo sapiens cDNA FLJ33932 fis, clone CTONG2017798. [AK091251]	GGGGGGAAGGGGCTGAACTAAGAAAAAGCGGACCTATGATTACTGCTGTTTTCATTTTTT	7.01	6.68	7	6.84	6.62	6.55	7.26	6.56
-1.2	6.17	-0.26	6.3	0.1	6.05	0.1	0.118169	0.465202	0.210872	0.999165	LOC90834	A_24_P213715	NR_026993	ref|Homo sapiens uncharacterized protein BC001742 (LOC90834), long non-coding RNA [NR_026993]	TTCTACAGAAATGCTCTATTTACAAATTTACATAATTTCCTTTGGAAATAGATTTAAAAA	6.57	6.1	6.29	6.26	6.23	6.19	5.87	5.9
-1.04	6.23	-0.06	6.26	0.1	6.2	0.1	0.708258	0.889521	0.48852	1.07978	APC	A_23_P70213	NM_000038	ref|Homo sapiens adenomatous polyposis coli (APC), transcript variant 3, mRNA [NM_000038]	AACAATTGAAGAAGACTGTTGCCACTTAACCATTCCATGCGTTGGCACTTATCTATTCCT	6.27	5.96	6.4	6.41	6.25	6.36	6.23	5.98
1.06	6.45	0.08	6.41	0.1	6.49	0.3	0.746625	0.906557	0.512746	1.10301	ERCC-00033_60	ERCC-00033_60	ERCC-00033_60			6.57	6.47	6.41	6.17	6.17	6.24	7.29	6.26
-1.02	6.83	-0.03	6.85	0.2	6.82	0.3	0.908584	0.970256	0.302804	1.09677	DKK4	A_23_P94275	NM_014420	ref|Homo sapiens dickkopf WNT signaling pathway inhibitor 4 (DKK4), mRNA [NM_014420]	ACCCAGTCCAGGAAAACCAACCCAAAAGGAAGCCAAGTATTAAGAAATCACAAGGCAGGA	6.52	7.29	6.6	6.99	6.53	6.59	7.63	6.52
2.02	9.3	1.01	8.79	0.3	9.8	0.1	0.00703877	0.117392	0.00191057	0.111822	NADSYN1	A_23_P35848	NM_018161	ref|Homo sapiens NAD synthetase 1 (NADSYN1), mRNA [NM_018161]	TTCTGCAAACTCCTCGGCATGTGGAGACACATCTGCACCCCGAGACAGGTCGCTGACAAA	8.19	9.57	8.27	9.13	9.7	9.84	9.95	9.73
1.66	9.29	0.73	8.92	0.3	9.66	0.1	0.0203111	0.198589	0.0105348	0.268708	AGL	A_23_P200298	NM_000028	ref|Homo sapiens amylo-alpha-1, 6-glucosidase, 4-alpha-glucanotransferase (AGL), transcript variant 4, mRNA [NM_000028]	TAGATTTTTAACAGGTGTCATTTGACTAAACGTTTCGGTAGAATGCTTCATACTTGAGTG	8.34	9.72	8.86	8.77	9.76	9.78	9.48	9.6
1.07	6.59	0.1	6.54	0.1	6.64	0.2	0.590775	0.834991	0.292936	1.08396	ENST00000604239	A_19_P00800116	ENST00000604239	Unknown	GACCAGCTTCAATTACGCTGCATAATTTACATGTCTTTTCCCTCTTTCCCAGGTAACTCA	6.39	6.47	6.77	6.53	6.78	6.8	6.13	6.85
-1.06	6.2	-0.08	6.24	0.1	6.16	0.2	0.638019	0.857482	0.390231	1.08111	PIRT	A_33_P3246663	NM_001101387	ref|Homo sapiens phosphoinositide-interacting regulator of transient receptor potential channels (PIRT), mRNA [NM_001101387]	GGGAGAATTTGATCTAACCCGAAGCCTAAAGGAATCAATGTAATGTTGAATTGTATTCTA	6.35	6.1	6.26	6.24	5.85	5.96	6.31	6.51
-1.02	6.39	-0.03	6.4	0.1	6.37	0.1	0.817263	0.935316	0.630024	1.08158	lnc-ELF2-2	A_33_P3268726	lnc-ELF2-2:3	linc|LNCipedia lincRNA (lnc-ELF2-2), lincRNA [lnc-ELF2-2:3]	GTTTTCATCTAGGAGGTGGCTTGAGATGGATTCATGGCAAATCACAATAAATTATTTATC	6.53	6.47	6.38	6.22	6.41	6.29	6.5	6.29
1.05	6.31	0.08	6.28	0	6.35	0.3	0.782908	0.921975	0.454329	1.10227	TRIM55	A_23_P123402	NM_184086	ref|Homo sapiens tripartite motif containing 55 (TRIM55), transcript variant 3, mRNA [NM_184086]	AGAGGTAGAAAATGTTCAAACAGAGTTTCCAGGAGAAGATGAAAACCCAGAAAAAGCTTC	6.27	6.34	6.34	6.15	6.11	5.87	7.24	6.18
1.89	14.11	0.92	13.65	0.2	14.57	0	0.00117725	0.0492941	0.00344957	0.150235	ZFP36L1	A_33_P3417865	NM_004926	ref|Homo sapiens ZFP36 ring finger protein-like 1 (ZFP36L1), transcript variant 1, mRNA [NM_004926]	GGAGAGACTTGATTTTGGTGCTAAAGTTCCCCAGTTCATATGTGACATCTTTTTAAAAAA	14.23	13.51	13.28	13.6	14.63	14.6	14.63	14.43
-1.15	6.17	-0.2	6.27	0	6.07	0	0.0991829	0.429096	0.319936	1.07608	A_19_P00812176	A_19_P00812176	A_19_P00812176	Unknown	ATTATGCATTCAATTGCTTAGTTCTTATCCATGAAATCTTTATATGAGTTACTGTTTGTC	6.31	6.22	6.32	6.21	6	6.15	6.05	6.07
1.27	8.89	0.34	8.72	0	9.06	0.1	0.0148329	0.169616	0.121249	0.836798	RNF115	A_19_P00806976	ENST00000582693	ens|ring finger protein 115 [Source:HGNC Symbol;Acc:HGNC:18154] [ENST00000582693]	ATTGTACATAACCTTTAGGGTCTTTGTTTCCCTGAGTTCTCTGGTATGGGGCACTGTTGG	8.75	8.66	8.7	8.76	9	9.13	9.19	8.92
1.8	11.21	0.85	10.78	0.1	11.63	0	0.00043422	0.0323279	0.0060215	0.199374	FLII	A_23_P4425	NM_002018	ref|Homo sapiens flightless I homolog (Drosophila) (FLII), transcript variant 1, mRNA [NM_002018]	GACATCATGTTGCTAGACAATGGCCAAGAGGTCTACATGTGGGTGGGGACCCAGACTAGC	10.65	10.55	10.72	11.21	11.6	11.65	11.73	11.56
1.21	6.52	0.27	6.39	0	6.66	0.3	0.309321	0.667885	0.281705	1.08069	MAPK12	A_33_P3250055	AK308768	gb|Homo sapiens cDNA, FLJ98809. [AK308768]	GCCTCCCGCCTGACTTGCAGAGGTCAAGTCAGTGGCCTCTGGGAAGGTGCTAAATACCAT	6.33	6.36	6.52	6.35	6.39	6.49	7.5	6.27
1.2	6.38	0.27	6.24	0.1	6.51	0.3	0.402772	0.729336	0.305243	1.08955	ETG08_142674	ETG08_142674	ETG08_142674			6.14	6.2	6.38	6.24	6.09	6.17	7.55	6.22
1.14	7.27	0.19	7.18	0.1	7.36	0.1	0.266475	0.634083	0.27452	1.06856	LOC100133616	A_24_P256404	AK093202	gb|Homo sapiens cDNA FLJ35883 fis, clone TESTI2008929. [AK093202]	TCAGGAGTGACAAATAGATAAACAGACTGAGTTAAGAGACTTGAAACTGATCCACAGCTA	7.32	6.81	7.31	7.27	7.45	7.49	7.13	7.38
1.43	8.84	0.51	8.59	0.2	9.1	0.1	0.0315624	0.248238	0.0499719	0.572395	ERP29	A_33_P3226425	NM_001034025	ref|Homo sapiens endoplasmic reticulum protein 29 (ERP29), transcript variant 2, mRNA [NM_001034025]	TGGCGGCAGCGGCCTGCACACCAAGGGCGCCCTTCCCCTGGATACGGTCACTTTCTACAA	8.71	8.02	8.84	8.77	8.81	9.2	9.12	9.28
1.09	6.39	0.12	6.33	0.1	6.45	0.3	0.647873	0.862606	0.445535	1.10643	IL4	A_23_P213706	NM_000589	ref|Homo sapiens interleukin 4 (IL4), transcript variant 1, mRNA [NM_000589]	GAAGCCAACCAGAGTACGTTGGAAAACTTCTTGGAAAGGCTAAAGACGATCATGAGAGAG	6.27	6.1	6.61	6.33	6.25	6.02	7.25	6.28
-1.15	7.2	-0.2	7.3	0.2	7.1	0.1	0.341553	0.689725	0.292835	1.076	ENST00000456932	A_33_P3420914	ENST00000456932	ens|chondroitin sulfate proteoglycan 4 pseudogene 8 [Source:HGNC Symbol;Acc:HGNC:48359] [ENST00000456932]	CCAGCAGAAATTCTACTGAGTGGCTCCGTCCCCCACACCACAGTTCTGACTGTCTCAGAG	7.31	6.92	7.78	7.18	7.34	7.2	6.85	7.01
1.49	9.79	0.58	9.5	0.2	10.08	0	0.0106042	0.142475	0.036874	0.492509	EDEM3	A_24_P208045	NM_025191	ref|Homo sapiens ER degradation enhancer, mannosidase alpha-like 3 (EDEM3), mRNA [NM_025191]	TTTAGAGGGGGGTAGAATTTAGTAAATATTCCAGCCGGTCGTTTTATGCACAAGGCTTCA	9.46	9.3	9.23	10.02	10.13	10.16	10.03	9.98
-1.11	10.44	-0.15	10.51	0.1	10.36	0	0.341831	0.689973	0.350705	1.07661	LRP6	A_33_P3306948	NM_002336	ref|Homo sapiens low density lipoprotein receptor-related protein 6 (LRP6), mRNA [NM_002336]	GCCCTTGTCCACTTATTCACTTCCCTCCTTTTGTAAAATAAGTGCTTTAATTATAAACTG	10.44	10.2	10.81	10.59	10.44	10.45	10.29	10.26
-2.1	6.72	-1.07	7.25	0.9	6.18	0	0.195663	0.568733	0.00548225	0.157289	C2orf71	A_33_P3232498	NM_001029883	ref|Homo sapiens chromosome 2 open reading frame 71 (C2orf71), mRNA [NM_001029883]	CCCAAGGGGGAAGGGAGGACAGTTTTTCTTTGTTCTGCTTTTTGTTTTAATAAAAATTAT	6.39	6.18	10.06	6.39	6.13	6.08	6.26	6.26
1.99	8.34	0.99	7.84	0.2	8.83	0.1	0.00090501	0.0437249	0.00217972	0.119469	RAB5B	A_23_P410998	NM_002868	ref|Homo sapiens RAB5B, member RAS oncogene family (RAB5B), transcript variant 1, mRNA [NM_002868]	TTTTTACAAGTGGAAGAACTAGGATGGCTTTCCAAAGTCTTCTAGAAATGAAGTTCTTTC	7.6	7.41	8.02	8.35	8.68	8.91	8.94	8.8
1.17	7.1	0.23	6.98	0.1	7.21	0.1	0.254167	0.624154	0.192958	0.980215	VPRBP	A_24_P26177	NM_014703	ref|Homo sapiens Vpr (HIV-1) binding protein (VPRBP), transcript variant 1, mRNA [NM_014703]	AAACCTATAGCAACCATTGATGTGAAACGGAACATCTTTGACCTGTGTACAGACACCAAA	6.93	6.62	7.24	7.15	7.27	7.44	6.8	7.34
1.24	6.79	0.31	6.64	0.1	6.94	0.2	0.159288	0.526053	0.205558	1.00195	WFDC2	A_23_P218675	NM_006103	ref|Homo sapiens WAP four-disulfide core domain 2 (WFDC2), mRNA [NM_006103]	CTGGCCAGATGAAATGCTGCCGCAATGGCTGTGGGAAGGTGTCCTGTGTCACTCCCAATT	6.45	6.56	6.64	6.9	6.87	6.72	7.51	6.68
1.31	9.36	0.39	9.17	0.3	9.56	0.1	0.166494	0.535257	0.0931368	0.755945	PTGFRN	A_33_P3307197	NM_020440	ref|Homo sapiens prostaglandin F2 receptor inhibitor (PTGFRN), mRNA [NM_020440]	CTGCAGAATTTTCCGTAGACAAAGAAAGGATCTTGTGTATTTTTGTCCATATCCAATGTT	8.69	8.86	9.28	9.85	9.72	9.73	9.16	9.63
1.53	15	0.62	14.69	0.3	15.31	0.2	0.0855708	0.401468	0.0261299	0.419893	ENST00000438548	A_24_P33552	ENST00000438548	ens|ribosomal protein L23a pseudogene 46 [Source:HGNC Symbol;Acc:HGNC:35894] [ENST00000438548]	AGAAGAAGGCATACGTTCAACTGCCTCCTGATTACAATGCTTTGGATGTTGCCAACAAAA	14.13	14.29	14.76	15.6	15.57	15.62	15.18	14.87
1.1	6.41	0.14	6.34	0.1	6.48	0.2	0.501337	0.787494	0.393049	1.1073	TM4SF5	A_23_P27107	NM_003963	ref|Homo sapiens transmembrane 4 L six family member 5 (TM4SF5), mRNA [NM_003963]	CTCCTGCCTGGAGATAGTACTGTGTGGGATCCAGCTGGTGAACGCGACCATTGGTGTCTT	6.1	6.1	6.52	6.65	6.39	6.19	6.96	6.4
-1.08	6.23	-0.11	6.28	0.1	6.17	0.1	0.491073	0.782002	0.465696	1.08116	LINC01539	A_19_P00319318	ENST00000589293	ens|long intergenic non-protein coding RNA 1539 [Source:HGNC Symbol;Acc:HGNC:51307] [ENST00000589293]	TGTACTTACATTAGCCCTTTCTGGCTAGAGCTTCATGTCTCACCCACTGTCTGTTCACTT	6.27	6.47	6.47	5.91	6.25	6.12	6.04	6.28
-1.15	7.63	-0.2	7.74	0.2	7.53	0.3	0.537975	0.807462	0.21293	1.00288	CDKAL1	A_23_P44781	NM_017774	ref|Homo sapiens CDK5 regulatory subunit associated protein 1-like 1 (CDKAL1), mRNA [NM_017774]	GAAACTGGAAAACTGGATTTGTCGAAAACTAATTGTGCCCATTTTCTCACATTTTTGATC	7.6	7.17	8.26	7.9	7.77	7.91	6.65	7.79
1.16	6.37	0.21	6.26	0	6.47	0.4	0.504736	0.789132	0.367894	1.106	DEFB105B	A_23_P380871	NM_001040703	ref|Homo sapiens defensin, beta 105B (DEFB105B), mRNA [NM_001040703]	CATTTCCATCAGGTGAGTTTGCTGTCTGTGAGTCGTGCAAGCTTGGTCGGGGAAAATGCA	6.29	6.26	6.32	6.17	6.23	6	7.52	6.14
1.01	6.35	0.01	6.35	0.1	6.36	0	0.931077	0.977867	0.58095	1.09779	LINC01510	A_19_P00318415	NR_120506	ref|Homo sapiens long intergenic non-protein coding RNA 1510 (LINC01510), long non-coding RNA [NR_120506]	ACTCATTGCAGAGAGGAATTGATGAAGTCAACAGCTGCTGGAAAAACTTCTTTTTCCTTA	6.43	6.37	6.49	6.1	6.34	6.42	6.39	6.29
2.03	11.58	1.02	11.07	0.3	12.09	0.1	0.00258251	0.0708113	0.00197424	0.113336	BCKDHA	A_33_P3302305	NM_000709	ref|Homo sapiens branched chain keto acid dehydrogenase E1, alpha polypeptide (BCKDHA), transcript variant 1, mRNA [NM_000709]	TCACCTGTTGTTACAGTGCCTTCTCCCAGGGGCTGGGTGAGGGCACATTCAGGACTAGAA	11.3	10.95	10.43	11.61	12.11	12.12	12.35	11.78
1.09	6.31	0.12	6.25	0	6.37	0.1	0.325436	0.679244	0.4301	1.08345	TPTE2P5	A_32_P101570	NR_038258	ref|Homo sapiens transmembrane phosphoinositide 3-phosphatase and tensin homolog 2 pseudogene 5 (TPTE2P5), transcript variant 1, non-coding RNA [NR_038258]	AAGGGTAAGCTAACTTCCCGTGTAATTTACCACAAATGATATGGTCACGGCGCTCACTGT	6.19	6.26	6.19	6.35	6.31	6.22	6.55	6.4
-1.09	6.22	-0.13	6.29	0.1	6.16	0.1	0.320408	0.675754	0.41977	1.07704	ERCC-00060_190	ERCC-00060_190	ERCC-00060_190			6.14	6.3	6.4	6.3	6.15	6.26	6.24	5.99
-1.05	6.25	-0.07	6.28	0.1	6.21	0.1	0.63509	0.856439	0.491903	1.0772	TWIST1	A_33_P3414591	NM_000474	ref|Homo sapiens twist family bHLH transcription factor 1 (TWIST1), mRNA [NM_000474]	AAGCTGAGCAAGATTCAGACCCTCAAGCTGGCGGCCAGGTACATCGACTTCCTCTACCAG	6.31	6.22	6.44	6.15	6.09	6.08	6.48	6.21
1.88	9	0.91	8.55	0.1	9.46	0.1	0.00100562	0.04585	0.00437945	0.169099	NFKB2	A_23_P202156	NM_001288724	ref|Homo sapiens nuclear factor of kappa light polypeptide gene enhancer in B-cells 2 (p49/p100) (NFKB2), transcript variant 3, mRNA [NM_001288724]	GGCCACACGCCTCTTGACCTCACTTGCAGCACCAAGGTGAAGACCTTGCTGCTAAATGCT	8.59	8.49	8.2	8.91	9.19	9.43	9.84	9.38
1.06	6.32	0.09	6.27	0.1	6.36	0.2	0.687656	0.880113	0.503289	1.10424	C8orf88	A_24_P683011	NM_001190972	ref|Homo sapiens chromosome 8 open reading frame 88 (C8orf88), mRNA [NM_001190972]	AGTAGCATTTTAAGAACAGATGAATTTAAGTTTGGACATCTGCAAATGAGGTGGATCTAG	6.1	6.37	6.26	6.36	6.28	5.96	6.98	6.22
-1.41	9.32	-0.5	9.56	0.2	9.07	0.1	0.058967	0.336734	0.0383365	0.435005	PPM1B	A_23_P209269	NM_001033557	ref|Homo sapiens protein phosphatase, Mg2+/Mn2+ dependent, 1B (PPM1B), transcript variant 5, mRNA [NM_001033557]	TTATTTTTAGAAGTTGTGAGATATTGGATGTGTGGCTATTTTTCCTTTCTCTGTATTCTT	9.46	8.98	10.08	9.74	9.09	8.77	9.18	9.22
-1.15	6.19	-0.2	6.28	0.1	6.09	0.1	0.159639	0.526501	0.27718	1.07638	ERCC-00067_104	ERCC-00067_104	ERCC-00067_104			6.43	6.22	6.15	6.33	6.13	5.87	6.24	6.1
-1.4	7.29	-0.48	7.53	0.3	7.05	0.2	0.109358	0.448369	0.0285334	0.37327	SULT1C2	A_33_P3245238	NM_176825	ref|Homo sapiens sulfotransferase family, cytosolic, 1C, member 2 (SULT1C2), transcript variant 2, mRNA [NM_176825]	GCACTGGCAATTCCAAACAATGTCAGTGTTAAAATGCTTCTCCCTGAAAAAGAGAAAAAA	7.68	6.82	7.52	8.11	7.32	6.99	6.61	7.27
-1.44	8.9	-0.53	9.16	0.3	8.63	0.2	0.126344	0.478136	0.0231661	0.333618	SPEN	A_23_P12053	NM_015001	ref|Homo sapiens spen family transcriptional repressor (SPEN), mRNA [NM_015001]	CAGAGGAAATCTTATTTTCATATTCAGACTTTGTATTGCCCACTCATTTGTATAAGTGCG	9.4	8.21	9.66	9.36	8.64	8.15	8.8	8.93
-1.19	6.3	-0.25	6.43	0.2	6.17	0	0.247532	0.619775	0.149882	0.866199	SCD5	A_23_P354965	NM_024906	ref|Homo sapiens stearoyl-CoA desaturase 5 (SCD5), transcript variant 2, mRNA [NM_024906]	CATACAGCACTCTATAGGAGATATTCCATTTATAAAAACTTTAGGTTCTAAAAACCTGTA	6.31	6.01	6.35	7.03	6.28	6.17	6.08	6.16
1.1	8.49	0.13	8.43	0.1	8.56	0.1	0.393214	0.723411	0.383288	1.09534	SYNGR3	A_33_P3381899	NM_004209	ref|Homo sapiens synaptogyrin 3 (SYNGR3), mRNA [NM_004209]	TGTTCCCATCCCATGTCCCTGTGGGTAGTGACTGTCTCGTTTCTGTCATGGTGGTGCGTC	8.76	8.23	8.33	8.39	8.43	8.52	8.75	8.54
-1.22	6.35	-0.29	6.49	0.1	6.21	0.1	0.118627	0.465712	0.181454	0.941677	SFXN1	A_24_P394420	NM_022754	ref|Homo sapiens sideroflexin 1 (SFXN1), mRNA [NM_022754]	ATTTCATAGATAATATATTTAATATGACAGATTATGTTTCAACTCTGTAGATGTTTAACG	6.68	6.16	6.74	6.39	6.21	6.1	6.07	6.46
-2.02	8.42	-1.01	8.93	0.4	7.91	0.3	0.0467987	0.302742	0.00124349	0.0735996	TATDN2	A_23_P57819	NM_014760	ref|Homo sapiens TatD DNase domain containing 2 (TATDN2), mRNA [NM_014760]	TACTTTTCTCTCTAGGATTTAGATTATCATTTATGTGCTGTTGCACAGTGAAACCTCACC	9.24	7.75	9.76	8.96	7.83	7.21	7.87	8.74
-1.51	9.21	-0.6	9.51	0.3	8.91	0.6	0.306887	0.665714	0.0185698	0.297797	WDR26	A_24_P36868	NM_025160	ref|Homo sapiens WD repeat domain 26 (WDR26), transcript variant 1, mRNA [NM_025160]	GGGAATAGATCCACAAAAGCATGTATGTACTTACAAACCAAGCTGTAGAGATCAAGAAAA	9.81	8.54	9.75	9.96	8.95	7.24	9.8	9.66
-2.52	8.47	-1.33	9.14	0.4	7.81	0.6	0.0552129	0.326457	0.00010687	0.0197361	RAB4A	A_24_P122682	NM_004578	ref|Homo sapiens RAB4A, member RAS oncogene family (RAB4A), transcript variant 1, mRNA [NM_004578]	TAGAAGAGGCTTTTGTACAGTGTGCAAGAAAAATACTTAACAAAATCGAATCAGGTGAGC	9.28	8.08	9.3	9.9	6.93	7.01	7.64	9.64
-2.3	9.48	-1.2	10.08	0.5	8.88	0.5	0.0714683	0.368088	0.00026105	0.0322353	ZNF248	A_33_P3219720	ENST00000485560	ens|zinc finger protein 248 [Source:HGNC Symbol;Acc:HGNC:13041] [ENST00000485560]	TTCAAGGCTGCAGTGAGCTGTGAATCATACCACTGTGGTACAGCCCAGGCAACAGAGCCA	10.7	8.59	10.76	10.26	8.67	7.54	9.6	9.71
-2.14	9.24	-1.1	9.79	0.1	8.69	0.4	0.0131735	0.159082	0.00105961	0.0683009	LINC01006	A_19_P00809902	NR_103858	ref|Homo sapiens long intergenic non-protein coding RNA 1006 (LINC01006), long non-coding RNA [NR_103858]	GCATGCATATCTGGTCCCTCCAACCCCCTCCCTATTGAGGTGCAATAAAGGCCCATGTTT	10	9.6	9.88	9.68	8.24	7.79	9.11	9.62
-2.21	7.33	-1.15	7.91	0.3	6.76	0.4	0.0167391	0.180046	0.00046764	0.0431818	C2orf69	A_23_P142918	NM_153689	ref|Homo sapiens chromosome 2 open reading frame 69 (C2orf69), mRNA [NM_153689]	TAGAGCTCTATTAAAAAGGAAACAGATTCCATAGATCTAAGTCAATGTTTCTCCAGAAGC	8.05	7.07	8.49	8.01	6.67	6.26	6.3	7.8
-1.59	7.02	-0.67	7.35	0.3	6.68	0.2	0.0484436	0.308073	0.0125594	0.242918	THC2667880	A_33_P3415843	THC2667880	tc|BT006801 carnitine acetyltransferase {Homo sapiens} (exp=-1; wgp=0; cg=0), partial (18%) [THC2667880]	GTCTACACCAATGTTTGGTGTGCTTTTCTATTTGCATCTCATACTTCAATACACAGATTT	7.43	6.59	8	7.38	6.85	6.61	6.22	7.05
-1.02	11.5	-0.02	11.51	0.4	11.48	0.2	0.957861	0.986437	0.185574	0.94829	E1A_r60_a135	(+)E1A_r60_a135	E1A_r60_a135			12.1	10.34	12.16	11.42	11.08	11.13	11.87	11.87
-1.05	6.47	-0.07	6.5	0.1	6.43	0.2	0.713537	0.892139	0.424812	1.08668	lnc-THUMPD1-1	A_24_P917759	lnc-THUMPD1-1:1	linc|LNCipedia lincRNA (lnc-THUMPD1-1), lincRNA [lnc-THUMPD1-1:1]	GAAGGCCAATGCCAGTGTCATGACACTGCTCTTCACAAACAACTGAGGACTTCTAGAAAT	6.39	6.3	6.81	6.51	6.25	6.32	6.22	6.93
-1.22	10.99	-0.29	11.13	0.3	10.84	0.1	0.28531	0.649449	0.103015	0.724615	CBX7	A_23_P250735	NM_175709	ref|Homo sapiens chromobox homolog 7 (CBX7), mRNA [NM_175709]	TCTCAGCACAAGAGCGCTTCCTTTGCACAGAATGAGCTTCGAGCTTTGTTCAGACTAAAT	11.68	10.39	11.13	11.32	10.85	10.62	10.88	11.04
-1.45	10.59	-0.53	10.85	0.2	10.32	0.4	0.184982	0.556563	0.030571	0.385511	STT3A	A_23_P104734	NM_152713	ref|Homo sapiens STT3A, subunit of the oligosaccharyltransferase complex (catalytic) (STT3A), transcript variant 2, mRNA [NM_152713]	ATTGGCTGGTCAGGATATACAAGGTAAAGGACCTGGATAATCGAGGCTTGTCAAGGACAT	11.24	10.15	10.98	11.04	10.14	9.34	10.88	10.91
-1.63	10.04	-0.71	10.4	0.4	9.69	0.7	0.342255	0.69032	0.00827013	0.19383	YY1AP1	A_23_P103661	NM_139118	ref|Homo sapiens YY1 associated protein 1 (YY1AP1), transcript variant 2, mRNA [NM_139118]	GAAGATGCTACAGAGGAAATCAGTGGATTTCTTTGAGCTAGGAGAATAAGAGTCTGGAGA	10.97	9.1	10.71	10.82	9.56	7.65	10.72	10.84
-1.39	8.55	-0.48	8.79	0.5	8.31	0.4	0.366004	0.706064	0.0186844	0.298042	CR2	A_33_P3281985	NM_001006658	ref|Homo sapiens complement component (3d/Epstein Barr virus) receptor 2 (CR2), transcript variant 1, mRNA [NM_001006658]	GTACAATTCAGGCTTTGGATGTTTCTTTAGCAGTTTTGTGATAAGTTCTAGTTGCTTGTA	9.85	8.38	7.64	9.31	8.4	7.29	8.57	8.99
-1.96	10.52	-0.97	11	0.3	10.03	0.3	0.0394012	0.278722	0.00137259	0.0766992	ITGB3BP	A_23_P23765	NM_014288	ref|Homo sapiens integrin beta 3 binding protein (beta3-endonexin) (ITGB3BP), transcript variant 2, mRNA [NM_014288]	AGTATACAGGCTTTGGAGGGCAGTAGAGAGCTTGAAAATCTCATTGGAATCTCCTGTGCA	11.52	10.03	11.09	11.36	9.86	9.13	10.45	10.68
-1.07	10.22	-0.1	10.27	0.2	10.17	0.2	0.723733	0.896607	0.245652	1.05418	2002-08-01	A_23_P112159	NM_012154	ref|Homo sapiens argonaute RISC catalytic component 2 (AGO2), transcript variant 1, mRNA [NM_012154]	TTCCAGAATGCCTTCCGTCCCAGATTTCAAACTTGGATTTTGAACTGCAGACCTGTATGA	10.64	9.78	10.2	10.46	9.88	9.64	10.63	10.54
1.08	9.99	0.11	9.94	0.3	10.05	0.1	0.716466	0.893734	0.308127	1.09021	LIF	A_24_P122137	NM_002309	ref|Homo sapiens leukemia inhibitory factor (LIF), transcript variant 1, mRNA [NM_002309]	CATTTCCCTGCAGATGGTACAGATGTTCCTGCCTTAGAGTCATCTCTAGTTCCCCACCTC	10.55	9.69	9.24	10.28	10	9.64	10.23	10.31
1.38	6.44	0.46	6.21	0	6.67	0.5	0.295981	0.657972	0.113046	0.816325	FABP3	A_24_P62783	NM_004102	ref|Homo sapiens fatty acid binding protein 3, muscle and heart (FABP3), mRNA [NM_004102]	TCGATGAGACAACAGCAGATGACAGGAAGGTCAAGTCCATTGTGACACTGGATGGAGGGA	6.19	6.3	6.26	6.1	6.17	6.26	8.16	6.1
1.22	6.44	0.29	6.3	0.1	6.59	0.4	0.427373	0.744947	0.269511	1.07212	CTD-3080P12.3	A_19_P00319655	NR_109911	ref|Homo sapiens uncharacterized LOC101928857 (CTD-3080P12.3), long non-coding RNA [NR_109911]	ACAGTCGCCCCGTGCTCATTGTGCCGGATGTTTCCACAGCCACAGAGACGGTGCGTGAAG	6.46	6.18	6.12	6.44	6.25	6.22	7.79	6.1
-1.02	6.09	-0.02	6.1	0	6.08	0.1	0.851301	0.948826	0.657336	1.08564	SLC8A1	A_24_P136866	NM_021097	ref|Homo sapiens solute carrier family 8 (sodium/calcium exchanger), member 1 (SLC8A1), transcript variant A, mRNA [NM_021097]	CCACCTTTTCAATGGGATTTCATCTGTTAGTTACTGTGAGTCTCTTATTTTCCCATGTGG	6.1	6.1	6.04	6.17	6.11	6.32	5.93	5.95
-1.04	6.15	-0.05	6.18	0.1	6.13	0.1	0.705526	0.888198	0.575603	1.08026	LINC00336	A_33_P3227736	NR_027908	ref|Homo sapiens long intergenic non-protein coding RNA 336 (LINC00336), long non-coding RNA [NR_027908]	CCCATTAATGGCTATGTAAATGTGAACCACGATTTTCATCATATTATGTATGCTATCACC	6.12	6.22	6	6.36	6.13	6.31	6.04	6.03
-1.19	6.3	-0.25	6.43	0.1	6.18	0.1	0.108231	0.446431	0.241808	1.04826	NXF5	A_23_P114353	NM_032946	ref|Homo sapiens nuclear RNA export factor 5 (NXF5), transcript variant 1, mRNA [NM_032946]	TTGTTCTGTGTATTTGCCCCACTCATGATCACCGTTTATTTTCATAATAAACAGTGACGT	6.33	6.46	6.65	6.27	6.31	6.31	6.15	5.95
-1.04	6.3	-0.06	6.33	0.1	6.27	0	0.659848	0.868653	0.571534	1.0797	GRM5	A_24_P83899	NM_000842	ref|Homo sapiens glutamate receptor, metabotropic 5 (GRM5), transcript variant b, mRNA [NM_000842]	CTGTATCCCGTCGTCTCCCAAATATGACACTCTTATCATAAGAGATTACACTCAGAGCTC	6.55	6.37	6.14	6.24	6.25	6.37	6.29	6.16
-1.87	14.26	-0.9	14.71	0.1	13.81	0.2	0.00128374	0.0512324	0.00233787	0.10203	CBX3	A_23_P31315	NM_016587	ref|Homo sapiens chromobox homolog 3 (CBX3), transcript variant 2, mRNA [NM_016587]	GCGTTGGAAGAGTTGTTGGGGGTTTTTTGCATCCATAGCACTGGTTACTTTGAACAAATA	14.91	14.33	14.89	14.72	13.77	13.39	13.93	14.14
1.19	6.42	0.25	6.29	0.1	6.54	0.5	0.528799	0.802179	0.296742	1.08605	SLC27A3	A_33_P3281537	XM_005244852	ref|PREDICTED: Homo sapiens solute carrier family 27 (fatty acid transporter), member 3 (SLC27A3), transcript variant X2, mRNA [XM_005244852]	AACAACTTAGAAGACAGACATAACCCTGGGATTCAGGGAAGGCGCGAGCACCGCCCAGGA	6.21	6.24	6.24	6.48	5.95	6.22	7.89	6.12
1.17	6.36	0.22	6.25	0.1	6.48	0.3	0.421188	0.741371	0.344247	1.10226	FUBP3	A_24_P940477	XM_006717313	ref|PREDICTED: Homo sapiens far upstream element (FUSE) binding protein 3 (FUBP3), transcript variant X3, mRNA [XM_006717313]	AATACAGTTGTGACTCAGCCGGTATGGGAGTAATGACGGTCCTGTGGTATTTCCCGCACC	6.31	6.18	6.12	6.4	6.29	6.26	7.34	6.01
-1.04	6.37	-0.06	6.4	0	6.34	0.1	0.715168	0.892992	0.498964	1.07812	ERCC-00156_158	ERCC-00156_158	ERCC-00156_158			6.43	6.5	6.38	6.27	6.28	6.19	6.7	6.2
1.06	10.43	0.08	10.39	0.3	10.47	0	0.763933	0.914193	0.390393	1.1072	NEK6	A_23_P216920	NM_014397	ref|Homo sapiens NIMA-related kinase 6 (NEK6), transcript variant 2, mRNA [NM_014397]	AGCCCGACAGTCTCTCCATATGCAGCCTTTCCTCTGTACTTTTCTCCATGGTTGAAATAA	10.92	10.42	9.51	10.68	10.55	10.38	10.5	10.44
-2.02	10.72	-1.02	11.23	0.3	10.21	0.5	0.0713213	0.36787	0.00180783	0.0888065	LTV1	A_23_P122624	NM_032860	ref|Homo sapiens LTV1 ribosome biogenesis factor (LTV1), mRNA [NM_032860]	TGAACTTGAAGAAGAATGTTGAGGGTCTAAAGCTATAGACAGTGGAGCATACAGGGCAAG	11.69	10.28	11.55	11.4	9.93	8.93	10.74	11.26
1.45	7.07	0.53	6.81	0.1	7.34	0.7	0.401007	0.728153	0.0458689	0.549903	lnc-CTU2-4	A_19_P00805168	lnc-CTU2-4:1	linc|LNCipedia lincRNA (lnc-CTU2-4), lincRNA [lnc-CTU2-4:1]	TCCCAGGAGCTGGTCCAGGCGGGGCACAATATGCAGGCAGATCTGGAGGGCGAGATGGGC	6.92	6.41	6.94	6.95	6.64	6.77	9.5	6.45
-1.06	6.29	-0.08	6.33	0.1	6.25	0.1	0.608969	0.844091	0.390978	1.07576	XLOC_l2_010591	A_33_P3214570	TCONS_l2_00020436	linc|BROAD Institute lincRNA (XLOC_l2_010591), lincRNA [TCONS_l2_00020436]	AACCTGACACAATGGAGTCACAAAAAGCATGTGTCAAATGAATGAATAAAGAATCAGCAC	6.23	6.22	6.34	6.54	6.13	6.32	6.54	6.01
-1.45	11.92	-0.53	12.18	0.1	11.65	0.1	0.00276397	0.0732899	0.0357562	0.420422	URM1	A_33_P3499174	NM_001265582	ref|Homo sapiens ubiquitin related modifier 1 (URM1), transcript variant 3, mRNA [NM_001265582]	ATACTTGATGGCGCGAATGTCCGTTTTCTCTCCCTTCCCACCTCCTGCAGGAAGCAGGAC	12.16	12.24	12.33	12	11.83	11.51	11.72	11.54
1.06	6.34	0.08	6.3	0.1	6.38	0.3	0.744599	0.905624	0.438674	1.10254	ERCC-00147_344	ERCC-00147_344	ERCC-00147_344			6.33	6.01	6.34	6.53	6.09	6.24	7.15	6.06
1.02	6.2	0.03	6.19	0	6.22	0	0.814028	0.9338	0.618482	1.09002	HOXD1	A_23_P120243	NM_024501	ref|Homo sapiens homeobox D1 (HOXD1), mRNA [NM_024501]	TTTTTTCTTTAAAAAAGCGGTTTCTACCTCTCTATGTGCCTGAGTGATGATACAATCGCT	6.14	6.14	6.22	6.26	6.21	6.29	6.24	6.13
-1.03	6.4	-0.04	6.41	0.1	6.38	0.1	0.803302	0.929923	0.49153	1.08018	ZBTB26	A_23_P71830	ENST00000373654	ens|zinc finger and BTB domain containing 26 [Source:HGNC Symbol;Acc:HGNC:23383] [ENST00000373654]	CTCACAGTGGATTTTGATTCTTTTGCATGTACAACAGTCACAGACTCTAAAGGGTGTCAG	6.39	6.26	6.44	6.57	6.34	6.08	6.68	6.4
-1.28	11.36	-0.36	11.54	0.1	11.18	0.1	0.0363429	0.267594	0.112637	0.758492	BAHD1	A_23_P117928	NM_014952	ref|Homo sapiens bromo adjacent homology domain containing 1 (BAHD1), transcript variant 1, mRNA [NM_014952]	AGGAGGTAGGGTCTTGGCTGCCCCGAACTTAAATGCTTTTGAAATCTCTTAGATGTGGAA	11.63	11.64	11.38	11.5	11.2	10.85	11.4	11.27
-1.31	7.14	-0.39	7.33	0.2	6.94	0.1	0.123247	0.473607	0.0875764	0.665686	MGA	A_33_P3330323	NM_001080541	ref|Homo sapiens MGA, MAX dimerization protein (MGA), transcript variant 2, mRNA [NM_001080541]	CTACTTGTACTTTGAAAGTATGATGACTTGTGCTCGAGTTCGAGTATATGAGCGAAAAAA	7.81	6.8	7.6	7.11	6.94	6.81	6.79	7.23
1.46	6.55	0.54	6.28	0.1	6.83	0.4	0.181271	0.552162	0.0667354	0.653918	ERCC-00039_95	ERCC-00039_95	ERCC-00039_95			6.53	6.01	6.38	6.21	6.35	6.42	8.12	6.42
-1.34	7.54	-0.43	7.75	0.2	7.33	0.2	0.119677	0.467555	0.0568639	0.533054	SNORA74B	A_33_P3222367	NR_002988	ref|Homo sapiens small nucleolar RNA, H/ACA box 74B (SNORA74B), small nucleolar RNA [NR_002988]	CCCGAGAGTGTGCTAAGCATTCACTTTGGCTGCTTAGTTCTAGTCTGGGAGCAGACAGAG	8.41	7.44	7.47	7.69	7.71	6.91	7.41	7.27
-1.14	6.33	-0.19	6.43	0.1	6.24	0.1	0.298247	0.659447	0.212996	1.00304	LINC00052	A_23_P382094	NR_026869	ref|Homo sapiens long intergenic non-protein coding RNA 52 (LINC00052), long non-coding RNA [NR_026869]	CCCAGAGGAAGTCAAAGATATGGACACTCTAAGACTCAGAAGAACTTTCTCAGGCATTCA	6.31	6.1	6.51	6.79	6.15	6.13	6.48	6.18
1.14	6.39	0.19	6.3	0.1	6.49	0.4	0.601378	0.840041	0.353601	1.10365	C11orf88	A_32_P225345	NM_207430	ref|Homo sapiens chromosome 11 open reading frame 88 (C11orf88), transcript variant 1, mRNA [NM_207430]	CCTTCCGTATAAACCAAAAGCCAAAGAACACAAAGCAAAGAAAGTGGTATCAGAGTCAGA	6.1	6.12	6.41	6.57	6.04	6.04	7.65	6.21
1.01	6.41	0.01	6.4	0.1	6.41	0.1	0.933293	0.978655	0.596298	1.08704	SPINK1	A_23_P214079	NM_003122	ref|Homo sapiens serine peptidase inhibitor, Kazal type 1 (SPINK1), mRNA [NM_003122]	GGAAACGCCAGACTTCTATCCTCATTCAAAAATCTGGGCCTTGCTGAGAACCAAGGTTTT	6.31	6.18	6.59	6.53	6.31	6.32	6.68	6.34
-1.02	6.22	-0.03	6.24	0.1	6.21	0.1	0.823258	0.938041	0.534079	1.08451	ERCC-00104_60	ERCC-00104_60	ERCC-00104_60			6.23	6.01	6.34	6.39	6.09	6.06	6.2	6.48
-1.9	8.7	-0.93	9.17	0.2	8.24	0.2	0.00499035	0.0990146	0.00262132	0.108605	PIGX	A_33_P3242388	NM_001166304	ref|Homo sapiens phosphatidylinositol glycan anchor biosynthesis, class X (PIGX), transcript variant 1, mRNA [NM_001166304]	AGATTGTGGCTTGGAATGTGGTTCAGCCATTTACTCACTTATACAAATATTCAGAAGTGT	9.5	8.8	9.46	8.92	8.44	7.67	8.16	8.69
-1.11	6.42	-0.16	6.5	0.1	6.35	0.1	0.294483	0.656775	0.370111	1.07622	XLOC_l2_013461	A_33_P3490449	TCONS_l2_00025978	linc|BROAD Institute lincRNA (XLOC_l2_013461), lincRNA [TCONS_l2_00025978]	AAAGGTTCAAAAAGTATTGAAGGGGCCTCTAGGGACCCTCAACCTGCTTTTCCTTACTTC	6.37	6.3	6.77	6.57	6.39	6.27	6.24	6.48
-1.49	13.55	-0.58	13.84	0.2	13.26	0.2	0.0364136	0.267783	0.034167	0.409848	EIF4G2	A_23_P104892	NM_001418	ref|Homo sapiens eukaryotic translation initiation factor 4 gamma, 2 (EIF4G2), transcript variant 1, mRNA [NM_001418]	AAGCAGAGGCAGTCTATTGCAAGGGACCTTCTTTGCTGCCAGTTATCATAGGCTGTTTTA	13.83	13.54	14.28	13.69	13.32	12.68	13.36	13.68
-1.23	6.54	-0.3	6.69	0	6.39	0.1	0.0542902	0.324013	0.194918	0.968529	THC2612740	A_19_P00324546	THC2612740	Unknown	GGCTCTGCTCCTCACATTAAATCTTGAAAGATGTGAATTTCATTACCTCTTAGTTACATA	6.75	6.64	6.66	6.7	6.46	6.53	6.05	6.51
-1.24	6.37	-0.31	6.52	0	6.22	0.1	0.0490559	0.309709	0.155493	0.88084	ANPEP	A_23_P88626	NM_001150	ref|Homo sapiens alanyl (membrane) aminopeptidase (ANPEP), mRNA [NM_001150]	CAAGGTCTGGTCTGGGACTTTGTCCAGAGCAACTGGAAGAAGCTTTTTAACGATTATGGT	6.53	6.46	6.54	6.55	5.95	6.17	6.27	6.46
-2.75	9.5	-1.46	10.23	0.1	8.77	0.6	0.014924	0.170057	0.00012116	0.0210193	KEAP1	A_23_P119141	NM_203500	ref|Homo sapiens kelch-like ECH-associated protein 1 (KEAP1), transcript variant 1, mRNA [NM_203500]	TTTGTTTCTTGGGCAAAAATACAGTCCAATGGGGAGTATCATTGTTTTTGTACAAAAACC	10.06	10.19	10.61	10.07	8.83	7.16	9.3	9.81
-1.41	11.32	-0.49	11.57	0.2	11.07	0.6	0.349861	0.695701	0.0488197	0.492546	CHMP5	A_23_P83278	NM_016410	ref|Homo sapiens charged multivesicular body protein 5 (CHMP5), transcript variant 1, mRNA [NM_016410]	CATTGCTCTTTTATTTTTTCCATTAAGAGACTCATTGCTTGGGAAATGCTTTCTTCGTAC	12.11	11.11	11.41	11.64	11.37	9.39	11.87	11.65
1.58	6.85	0.66	6.52	0.1	7.18	0.6	0.234151	0.607845	0.027775	0.432212	SNORA60	A_33_P3465703	BF304636	gb|601888042F1 NIH_MGC_17 Homo sapiens cDNA clone IMAGE:4121819 5', mRNA sequence [BF304636]	TAAGTGATTGGAATTTTGGGACATTGGATTCTTGGGAGTGGTGGTGGAAAAGGGACACGG	6.7	6.5	6.4	6.48	6.4	6.29	8.97	7.05
1.19	6.26	0.25	6.13	0.1	6.38	0.2	0.318184	0.674021	0.214281	1.01295	DarkCorner	DarkCorner	DarkCorner			5.97	6.01	6.32	6.24	6.09	6.15	6.17	7.11
-1.19	9.09	-0.26	9.22	0.2	8.96	0.1	0.192999	0.565735	0.236549	1.04014	KMT2E	A_24_P196704	NM_182931	ref|Homo sapiens lysine (K)-specific methyltransferase 2E (KMT2E), transcript variant 1, mRNA [NM_182931]	ATACTGCATTTCAGCATACTCCAACATCAATTACTTTAACTGCTTCAAGAGTTTCCAAAG	9.26	9.44	9.43	8.74	8.9	9.12	8.74	9.09
-1.31	6.26	-0.39	6.46	0.1	6.07	0.1	0.0118632	0.150959	0.0918888	0.684908	lnc-PRB1-1	A_32_P112752	lnc-PRB1-1:5	linc|LNCipedia lincRNA (lnc-PRB1-1), lincRNA [lnc-PRB1-1:5]	GGCACTTCTTAGCTGTGTCTCATCGAGTACGGGCTCAATAAATAATTGAATTTTGAGAGT	6.39	6.53	6.61	6.32	5.92	6.02	6.22	6.1
-1.09	6.25	-0.12	6.31	0.1	6.19	0.1	0.34072	0.689231	0.442955	1.07654	HBS1L	A_24_P29594	NM_006620	ref|Homo sapiens HBS1-like translational GTPase (HBS1L), transcript variant 1, mRNA [NM_006620]	AACCATTTAAGTATGTACAAATAAGTTAATAGTGTAAATGTAGGTGTAAAATACAATGCA	6.23	6.5	6.22	6.3	6.02	6.22	6.28	6.24
-1.49	12.29	-0.57	12.57	0.3	12	0.1	0.0505225	0.314126	0.026758	0.361767	NDUFA6	A_24_P23245	NM_002490	ref|Homo sapiens NADH dehydrogenase (ubiquinone) 1 alpha subcomplex, 6, 14kDa (NDUFA6), mRNA [NM_002490]	TTCTGGTCATTAAGGGAAAGATCGAACTGGAAGAAACAATTAAAGTATGGAAGCAGCGGA	12.72	13.04	12.76	11.77	11.77	12.1	12.07	12.07
-1.19	10.25	-0.25	10.37	0.3	10.13	0.1	0.455584	0.76127	0.100427	0.714793	ETFDH	A_23_P61447	NM_004453	ref|Homo sapiens electron-transferring-flavoprotein dehydrogenase (ETFDH), transcript variant 1, mRNA [NM_004453]	AAGGTGGAGGAGGACCTGCTTACAATGGAATGTAAACTGCAGCTAGCCAGTTTCTTTCAA	10.78	10.99	9.46	10.27	9.78	10.34	10.41	9.98
-1.09	14.35	-0.13	14.41	0.2	14.29	0	0.581646	0.830881	0.371484	1.10167	ENST00000422772	A_24_P246692	ENST00000422772	Unknown	TTATCCTCATTGATCCATTCTATGAAGTTATCAGAAGAAATCCTGACACCCAGTCGATCA	14.69	14.96	13.98	14.03	14.19	14.38	14.32	14.27
-1.14	6.68	-0.19	6.78	0.1	6.59	0	0.176388	0.54656	0.37542	1.07783	A_19_P00800896	A_19_P00800896	A_19_P00800896	Unknown	TGTCCAAAAAACAACATGACACAACTGCGGGTCGAGAGCCAGTTTTAGTTTGTCCCATAA	6.67	7.02	6.82	6.6	6.57	6.65	6.53	6.61
-1.6	13.21	-0.68	13.55	0.1	12.87	0	0.00118202	0.0493628	0.0126791	0.244333	RAE1	A_33_P3443165	NM_001015885	ref|Homo sapiens ribonucleic acid export 1 (RAE1), transcript variant 2, mRNA [NM_001015885]	TATTGGAAAAGCGTCTGTGAGCCCCGTGCTGTATTTTGTAATAAAGTCTTTTGCAGATTG	13.49	13.85	13.59	13.26	12.82	12.99	12.84	12.85
-1.16	6.26	-0.22	6.37	0	6.16	0.1	0.0936939	0.418532	0.299581	1.07612	LOC100132078	A_33_P3278764	NR_046085	ref|Homo sapiens uncharacterized LOC100132078 (LOC100132078), long non-coding RNA [NR_046085]	GGGCTCTGGTTTTGTTCTCTAGAAGAGGTGATCCATCATTAAAAATCTATTAAACATGCA	6.43	6.41	6.31	6.35	6.31	6.02	6.1	6.2
1.07	11	0.09	10.95	0.4	11.05	0.1	0.808157	0.931861	0.169642	0.944762	AKR1B1	A_23_P258190	NM_001628	ref|Homo sapiens aldo-keto reductase family 1, member B1 (aldose reductase) (AKR1B1), mRNA [NM_001628]	GTGATCCCCAAGTCTGTGACACCAGAACGCATTGCTGAGAACTTTAAGGTCTTTGACTTT	10.6	12.14	10.1	10.98	10.69	11.19	11.1	11.21
1.38	9.38	0.46	9.15	0.3	9.61	0	0.107126	0.443959	0.0526078	0.587625	ING4	A_23_P48070	NM_016162	ref|Homo sapiens inhibitor of growth family, member 4 (ING4), transcript variant 1, mRNA [NM_016162]	AGGGACGTGGTCTTGCCCACTGTCCTTTTGCCTCCATGCTGAGGTCGGTGCTGTATTTCA	9.07	9.85	8.45	9.25	9.65	9.66	9.65	9.5
1.18	6.51	0.23	6.39	0.1	6.63	0.4	0.542581	0.810167	0.283399	1.08172	ZNF385D	A_23_P113748	NM_024697	ref|Homo sapiens zinc finger protein 385D (ZNF385D), mRNA [NM_024697]	TGGCAATAGCTCATGTCCTTCTACTGAGACCGAGGAAGAAAAGGCAAAACGGCTTCTTTA	6.53	6.63	6.08	6.33	6.34	6.19	7.89	6.1
-1.02	8.64	-0.03	8.66	0.4	8.63	0.1	0.930742	0.977803	0.352926	1.1034	RRM2B	A_23_P20225	NM_015713	ref|Homo sapiens ribonucleotide reductase M2 B (TP53 inducible) (RRM2B), transcript variant 1, mRNA [NM_015713]	TGCTCCTTTGTAAAAAGTTAAAGATTTGAAAGAGAATCTCATATTCCCGAGGCATTAGGA	8.56	9.57	7.78	8.72	8.73	8.89	8.48	8.42
-1.09	6.57	-0.13	6.63	0.1	6.5	0.1	0.320181	0.675475	0.464982	1.07659	KLF8	A_33_P3335498	NM_001159296	ref|Homo sapiens Kruppel-like factor 8 (KLF8), transcript variant 2, mRNA [NM_001159296]	AGCAGATCTTACATGTCATTCACACTATCCCCTCAGTCAGTCTGCCAAATAAGATGGGTG	6.52	6.8	6.59	6.62	6.56	6.65	6.44	6.36
-1.1	6.32	-0.13	6.39	0.1	6.25	0	0.300622	0.661006	0.44033	1.0763	A_19_P00331182	A_19_P00331182	A_19_P00331182	Unknown	TGCACACAGAAATGGGCTCTGGTGGTAAATGAGAAACATGTTTCAGCCATATCACCTTGG	6.21	6.53	6.51	6.3	6.31	6.24	6.28	6.18
-1.16	6.78	-0.21	6.88	0.1	6.67	0.1	0.130665	0.484242	0.33061	1.07674	LPAR3	A_23_P436048	NM_012152	ref|Homo sapiens lysophosphatidic acid receptor 3 (LPAR3), mRNA [NM_012152]	CTGCGGATCTACGTGTACGTCAAGAGGAAAACCAACGTCTTGTCTCCGCATACAAGTGGG	7	6.99	6.72	6.82	6.66	6.77	6.5	6.76
1.34	11.79	0.42	11.57	0.3	12	0.1	0.124037	0.474941	0.069878	0.669503	VEGFB	A_23_P1594	NM_003377	ref|Homo sapiens vascular endothelial growth factor B (VEGFB), transcript variant VEGFB-186, mRNA [NM_003377]	TGTCTCAGTTTCTAACCACTCTGTGCAAGTAAGCATCTTACAACTGGCTCTTCCTCCCCT	11.28	12.27	11.02	11.74	11.8	12.06	12.06	12.08
1.29	7.69	0.36	7.5	0.1	7.87	0.2	0.0873921	0.405243	0.105262	0.796849	RNF207	A_33_P3316978	NM_207396	ref|Homo sapiens ring finger protein 207 (RNF207), mRNA [NM_207396]	CACACTGTGGTTGAGTGAAATCAAGTGCAGTTTTATTTAAGAACTGGAAAGAATAATCAG	7.53	7.64	7.4	7.45	7.47	8.36	7.69	7.96
1.03	7.33	0.04	7.31	0.2	7.35	0.1	0.811047	0.932738	0.410969	1.10523	PHC1	A_33_P3378644	NM_004426	ref|Homo sapiens polyhomeotic homolog 1 (Drosophila) (PHC1), mRNA [NM_004426]	TTAAAGAAGAACATCTTATGAGTGCCATGAACATCAAGCTGGGCCCTGCCCTCAAGATCT	7.33	7.74	7.07	7.11	7.43	7.46	7.31	7.22
1.14	9.89	0.19	9.8	0.1	9.98	0.1	0.238424	0.611744	0.224804	1.02641	NKRF	A_23_P11214	NM_017544	ref|Homo sapiens NFKB repressing factor (NKRF), transcript variant 2, mRNA [NM_017544]	GAAGCTTGAACTGTTTGTTCTTGGTGCCTTGCAGAGAGACTCACAGCAACTCTCCATTAT	9.7	10.15	9.77	9.57	10.03	10.1	9.94	9.87
1.1	11.91	0.14	11.85	0.1	11.98	0	0.39765	0.726237	0.311694	1.08762	ENST00000403866	A_24_P307486	ENST00000403866	ens|peptidylprolyl isomerase A (cyclophilin A) pseudogene 9 [Source:HGNC Symbol;Acc:HGNC:9272] [ENST00000403866]	AAGGATTTGATTATAAATGTTCCTCCTTTCACAGAATTATTCCAGGGTTTATGTGTCAGG	11.91	12.2	11.55	11.72	11.87	12.04	12.01	12.02
2.29	10.12	1.19	9.52	0.4	10.72	0.1	0.00878049	0.12956	0.000467	0.0503596	OASL	A_23_P139786	NM_003733	ref|Homo sapiens 2'-5'-oligoadenylate synthetase-like (OASL), transcript variant 1, mRNA [NM_003733]	GTTTCCAGCCAGTTAGTTTTCTCTGGGAGACTTCTCTGTACATTTCTGCCATGTACTCCA	9.96	10.25	8.35	9.54	10.71	10.85	10.81	10.51
1.14	6.39	0.19	6.3	0.1	6.49	0.1	0.239922	0.61314	0.233559	1.03407	A_19_P00330864	A_19_P00330864	A_19_P00330864	Unknown	TATTTCTTAAGTTTCTCTTGTAGTGAACTGGAGTTTATCTCTCTGCTTCTGGGAGAGGTA	6.39	6.3	6.38	6.14	6.72	6.32	6.25	6.66
1.06	7.76	0.08	7.72	0.2	7.8	0.2	0.764154	0.914207	0.257916	1.06035	APPL2	A_23_P105747	NM_018171	ref|Homo sapiens adaptor protein, phosphotyrosine interaction, PH domain and leucine zipper containing 2 (APPL2), transcript variant 1, mRNA [NM_018171]	GATTTCCGAAGGCTGACAATCGTTTGTGGAATGTAATCTTGATGCCTTGATACTGAGACT	7.75	8.21	7.15	7.75	8.25	7.91	7.22	7.82
1.1	11.43	0.13	11.36	0.1	11.49	0.1	0.438121	0.751371	0.29645	1.08593	SRSF11	A_23_P11664	NM_004768	ref|Homo sapiens serine/arginine-rich splicing factor 11 (SRSF11), transcript variant 1, mRNA [NM_004768]	GCCTCTGAGGGAGTCCAACTGTATACCTGCATCAGTGTCATTCCTTTGTGTGATTTCTTA	11.54	11.66	11.01	11.24	11.65	11.51	11.32	11.49
1.11	7.47	0.15	7.4	0.1	7.55	0.3	0.633797	0.855972	0.235917	1.03787	PCED1A	A_23_P17471	NM_022760	ref|Homo sapiens PC-esterase domain containing 1A (PCED1A), transcript variant 1, mRNA [NM_022760]	TGGTGATCATCAACTCCTGCCTCTGGGATCTCTCCAGATATGGTCGCTGCTCAATGGAGA	7.71	7.42	7.14	7.31	8.52	7.43	7.07	7.17
1.04	6.41	0.05	6.39	0	6.44	0.2	0.800737	0.929123	0.440684	1.10625	SDR9C7	A_23_P371758	NM_148897	ref|Homo sapiens short chain dehydrogenase/reductase family 9C, member 7 (SDR9C7), mRNA [NM_148897]	CTATCGGACAGCCATTCTCGGCAAGGAGAACCTGGAGTCACGCATGCGAAAGCTTTGGGA	6.35	6.37	6.37	6.46	6.98	6.15	6.55	6.07
-1.13	9.89	-0.18	9.98	0.2	9.8	0.1	0.362757	0.704131	0.312599	1.07662	JMJD4	A_33_P3306113	NM_023007	ref|Homo sapiens jumonji domain containing 4 (JMJD4), transcript variant 1, mRNA [NM_023007]	TTTCTGTCTGCTCTGTTCAGTGAATCATGTGAAGTGCTTGCAAAGGCAGCTTTACACAGT	9.51	10.14	10.33	9.96	9.85	9.96	9.52	9.87
2.98	10.63	1.58	9.84	0.3	11.42	0.4	0.00601651	0.108628	2.001e-05	0.00732558	TMSB4X	A_24_P374516	NM_021109	ref|Homo sapiens thymosin beta 4, X-linked (TMSB4X), mRNA [NM_021109]	CCGATATGGCTGAGATTGAGAAATTCGATAAGTCGAAACTGAAGAAGACAGAGATGCAAG	10.57	10.14	9.12	9.55	10.19	12.03	11.93	11.52
1.12	9.36	0.16	9.28	0.1	9.44	0.1	0.362332	0.703846	0.288558	1.08226	ITGAE	A_23_P218375	NM_002208	ref|Homo sapiens integrin, alpha E (antigen CD103, human mucosal lymphocyte antigen 1; alpha polypeptide) (ITGAE), mRNA [NM_002208]	TCCTTGGTGAAATATCTTTCAACAAATCTCTATATGAGGGACTGAATGCAGAGAACCACA	9.25	9.54	9.15	9.17	9.07	9.72	9.5	9.46
-1.35	7.48	-0.43	7.69	0.1	7.26	0.2	0.080261	0.389882	0.110203	0.750369	PPME1	A_23_P64567	NM_016147	ref|Homo sapiens protein phosphatase methylesterase 1 (PPME1), transcript variant 1, mRNA [NM_016147]	ATTTTTCCCTTTCAAATAAAACACTAGTCAAGTACCGTTTTATCCCAGTCGTACTCTTTC	7.58	8.14	7.51	7.55	7.34	7.58	6.71	7.42
1	6.71	0	6.71	0.1	6.71	0.1	0.997969	0.99972	0.461377	1.10617	APLN	A_23_P113393	NM_017413	ref|Homo sapiens apelin (APLN), mRNA [NM_017413]	GCAGGATCGCTACTAAAAATTGTTTTGTATCCTTGGTGGGTGTCTTCTGCTATTTTATCT	6.97	6.63	6.72	6.5	6.84	6.92	6.28	6.79
-1.07	6.37	-0.1	6.42	0.1	6.32	0.1	0.493138	0.783112	0.431616	1.07629	A_19_P00325827	A_19_P00325827	A_19_P00325827	Unknown	TGTTTAAAATACTATCCACCGAACTCTAGATACTGCCAAAGAGAGCCTGCTGTTCCCTCC	6.57	6.41	6.41	6.29	6.32	6.19	6.6	6.17
1.34	7.23	0.42	7.02	0.1	7.44	0.1	0.026101	0.226286	0.0662419	0.651922	MID2	A_23_P159956	NM_012216	ref|Homo sapiens midline 2 (MID2), transcript variant 1, mRNA [NM_012216]	TGGGATGAAAACCTGTCATTAAGTTTCAGGAGAGTATATAATTCACTGGCTCTCTAGTTC	7.36	7.01	6.74	6.96	7.54	7.62	7.3	7.3
1.3	12.22	0.37	12.03	0.2	12.41	0	0.0627931	0.347261	0.101936	0.786516	CMC2	A_23_P106544	NM_020188	ref|Homo sapiens C-x(9)-C motif containing 2 (CMC2), mRNA [NM_020188]	TCTGGGTTGATACCTGAAAGAATCCTGTCTTATTTGGTCTCCATAATCCTTTGAATGGAA	11.55	12.39	12.05	12.14	12.48	12.42	12.43	12.3
1.88	10.58	0.91	10.12	0.1	11.04	0	8.289e-05	0.0181643	0.00377064	0.157467	ENST00000518383	A_24_P83808	ENST00000518383	ens|SEC11 homolog B, pseudogene (S. cerevisiae) [Source:HGNC Symbol;Acc:HGNC:31884] [ENST00000518383]	GTAATAACTGGAAGTGAAAGTCCAATTGTGTTGCTCAGTGGCAGCATGGAACCTGCATTT	9.95	10.23	9.94	10.37	10.95	11.13	11	11.07
1.73	11.8	0.79	11.41	0.1	12.2	0	0.00062719	0.0371223	0.00747999	0.224957	AIMP1	A_23_P121686	NM_004757	ref|Homo sapiens aminoacyl tRNA synthetase complex-interacting multifunctional protein 1 (AIMP1), transcript variant 1, mRNA [NM_004757]	GGTCATGTGTGCTAGTTCACCAGAGAAAATTGAAATCTTGGCTCCTCCAAATGGGTCTGT	11.77	11.19	11.17	11.5	12.17	12.29	12.16	12.16
-1.07	6.9	-0.1	6.95	0.1	6.85	0.1	0.549447	0.813702	0.425991	1.07758	ENST00000476047	A_24_P273245	ENST00000476047	tc|Q3UVJ2_MOUSE (Q3UVJ2) Adult male urinary bladder cDNA, RIKEN full-length enriched library, clone:9530052J16 product:CAP, adenylate cyclase-associated protein 1 (yeast), full insert sequence, partial (56%) [THC2593778]	GGCAAAATGAACTCCATTACAGTAGATAACTGTAAGAAGCTTGGTCTGGTATTTGATGAC	7.22	6.6	7	6.98	6.66	6.99	6.76	6.99
1.17	7.86	0.23	7.74	0.1	7.97	0.2	0.216244	0.589787	0.252169	1.0533	THC2626008	A_19_P00806842	THC2626008	tc|LIN1_NYCCO (P08548) LINE-1 reverse transcriptase homolog, partial (5%) [THC2626008]	TTTTAAATCAAATTCTGGGAAGGTTAGGCTATACAATGCCCCCCTCAGCAGTTGCCCTCT	7.94	7.78	7.59	7.66	7.99	7.89	8.38	7.63
-1.08	6.34	-0.11	6.4	0.1	6.29	0.1	0.444962	0.755487	0.376262	1.0767	SLC3A1	A_33_P3418421	DQ023516	gb|Homo sapiens SLC3A1 variant F (SLC3A1) mRNA, complete cds, alternatively spliced. [DQ023516]	CAGTATGTAGGAAGTCCTACATAAAAATGCATACCAGCAAAGATGGAGAAAATGCAAATT	6.39	6.26	6.51	6.44	6.13	6.12	6.57	6.32
-1.16	6.19	-0.21	6.29	0	6.08	0	0.0871405	0.404613	0.281587	1.07546	A_33_P3364929	A_33_P3364929	A_33_P3364929	Unknown	CTACCGGGGTATCCACGTCTACTTTTTGTTTGTTTGGATGCACTTAATACAAATAATATT	6.37	6.18	6.38	6.24	6	6.12	6.08	6.13
1.56	7.57	0.64	7.25	0.1	7.89	0.2	0.0181495	0.187712	0.0238159	0.404049	GRID1	A_23_P32805	NM_017551	ref|Homo sapiens glutamate receptor, ionotropic, delta 1 (GRID1), mRNA [NM_017551]	TTCTTGTACATATGTGTAAATAATGACAGAATGGAGTGGGGTAAAAGTGTATTTTGAATA	7.62	7.2	7	7.2	7.43	7.67	8.14	8.32
1.12	6.69	0.16	6.61	0	6.77	0.3	0.586762	0.833189	0.264884	1.06815	THAP10	A_23_P106391	NM_020147	ref|Homo sapiens THAP domain containing 10 (THAP10), mRNA [NM_020147]	GTACCATGAAGTAAACTGTTACAATAGTTTCTGAGAAGCATACTATAACTCTGATCTTCC	6.72	6.6	6.52	6.59	6.56	6.59	6.21	7.72
1.67	10.21	0.74	9.84	0.2	10.58	0.1	0.00772659	0.122673	0.0119212	0.285674	C8orf44-SGK3	A_33_P3375613	NM_001204173	ref|Homo sapiens C8orf44-SGK3 readthrough (C8orf44-SGK3), mRNA [NM_001204173]	ATTGGAATAACTTTATTCTGCAGATCATTTAAGAAGTAACAGGCCGGGCGCGGTGGCTCA	10.05	9.76	10.26	9.28	10.34	10.69	10.82	10.46
-1.01	6.28	-0.02	6.29	0.1	6.27	0.2	0.918658	0.974096	0.464366	1.08539	COPZ2	A_23_P101093	NM_016429	ref|Homo sapiens coatomer protein complex, subunit zeta 2 (COPZ2), mRNA [NM_016429]	GGTTCTTCAGTCTGCCAAGGAACAAATTAAATGGTCGTTATTGAAATGAAGGCTGTGGAT	6.39	6.41	6.15	6.21	6.07	5.96	6.79	6.26
1.31	7.85	0.39	7.66	0.2	8.04	0.1	0.0602245	0.340113	0.0805934	0.711345	SH3D21	A_23_P307536	ENST00000480549	ens|SH3 domain containing 21 [Source:HGNC Symbol;Acc:HGNC:26236] [ENST00000480549]	TGTTCTGTGAATGTGCGGGCAGGTATTTTTGCCCACATCTGTATATTTGTCTATTAATGT	7.43	7.66	8.09	7.44	8.02	8.33	7.85	7.96
2.31	9.86	1.21	9.25	0.2	10.46	0.1	0.00014203	0.0218541	0.00050749	0.0527393	BIRC2	A_24_P115774	NM_001166	ref|Homo sapiens baculoviral IAP repeat containing 2 (BIRC2), transcript variant 1, mRNA [NM_001166]	GATACCATTTTGGTTAAAGGAAATGCTGCGGCCAACATCTTCAAAAACTGTCTAAAAGAA	9.66	9.51	8.92	8.93	10.41	10.57	10.57	10.3
1.71	9.68	0.77	9.3	0.3	10.07	0.1	0.0153732	0.172268	0.00946138	0.254741	TTC37	A_33_P3259620	NM_014639	ref|Homo sapiens tetratricopeptide repeat domain 37 (TTC37), mRNA [NM_014639]	GCAAAGAAAAAGCTGTAAGAATGAAGCAATGAATCAAGACTTCTACCCAAAGCAACATTT	9.8	9.67	8.63	9.09	9.88	10.2	10.31	9.89
1.04	6.25	0.06	6.22	0.1	6.28	0	0.623809	0.851066	0.513132	1.10235	LINC00269	A_23_P336060	NR_103715	ref|Homo sapiens long intergenic non-protein coding RNA 269 (LINC00269), long non-coding RNA [NR_103715]	GGATAATGCAGAGAACATTCAGAGACATCATCTACTGCCTGTGCGCTCTGGAAGTTTCTA	6.31	6.26	6.26	6.04	6.31	6.22	6.36	6.21
2.4	12.68	1.26	12.05	0.3	13.31	0.1	0.001176	0.0492941	0.00034839	0.0430196	CAPG	A_33_P3389634	NM_001747	ref|Homo sapiens capping protein (actin filament), gelsolin-like (CAPG), transcript variant 1, mRNA [NM_001747]	ATTCTGCCTCAGGGCCATGAGAGTCCCATCTTCAAGCAATTTTTCAAGGACTGGAAATGA	12.23	12.64	11.21	12.11	13.14	13.43	13.45	13.22
1.51	9.18	0.6	8.88	0.3	9.48	0.1	0.0401352	0.281339	0.0249181	0.411766	GRAMD4	A_24_P23258	NM_015124	ref|Homo sapiens GRAM domain containing 4 (GRAMD4), mRNA [NM_015124]	TCTGGGCAGATGTTTAATTTCTGTGACTAATCACTGAACTAGACGAATGTTAAATTTTTT	9.4	9.25	8.2	8.68	9.37	9.63	9.38	9.55
-1.24	6.28	-0.31	6.43	0.2	6.12	0	0.0952866	0.420724	0.122227	0.787533	CACNA1E	A_33_P3228612	NM_001205293	ref|Homo sapiens calcium channel, voltage-dependent, R type, alpha 1E subunit (CACNA1E), transcript variant 1, mRNA [NM_001205293]	CAGCCTGCACTTACTCTTCTATTAAGACCAGAAAATAAAATAATTTTCCGTTGAGTCACA	6.27	6.28	6.26	6.93	6.09	6.15	6.08	6.16
-1.24	6.08	-0.31	6.24	0	5.93	0.1	0.0265838	0.228405	0.142906	0.849265	A_19_P00328226	A_19_P00328226	A_19_P00328226	Unknown	TTAGAAAGTCTTAATCCTGATTCCCAACTGTATTCAAGTACGATCACTTTAGTAACTTGG	6.31	6.22	6.12	6.3	5.95	5.8	6.06	5.91
1.16	6.58	0.21	6.48	0.1	6.69	0.4	0.548987	0.813435	0.348757	1.10213	ADAMTSL4	A_23_P115011	NM_019032	ref|Homo sapiens ADAMTS-like 4 (ADAMTSL4), transcript variant 1, mRNA [NM_019032]	CAAACGTGTATCACTTTTCAAAAAGAGGTTACACAGACTGAGAAGGACAAGACCTGTTTC	6.65	6.41	6.26	6.6	6.31	6.2	7.83	6.41
1.21	6.7	0.28	6.56	0	6.84	0.1	0.048089	0.307193	0.149264	0.906467	CPTP	A_24_P225518	NM_001029885	ref|Homo sapiens ceramide-1-phosphate transfer protein (CPTP), mRNA [NM_001029885]	TTTCTGAACAGCCTGGGCACCATCTTCTCATTCATCTCCAAGGACGTGGTCTCCAAGCTG	6.6	6.56	6.57	6.5	7.01	6.93	6.75	6.66
-1.1	6.55	-0.14	6.62	0.1	6.48	0.2	0.443939	0.754683	0.250081	1.05962	DPCR1	A_23_P122508	NM_080870	ref|Homo sapiens diffuse panbronchiolitis critical region 1 (DPCR1), mRNA [NM_080870]	AGGGACTGAGGGCAGAGTCTCTGGGTTTCAGGACAGCATTATGTTATTTCCATTCACTAT	6.7	6.47	6.48	6.83	6.47	6.31	6.91	6.24
1.19	9.01	0.25	8.89	0.1	9.14	0	0.0918884	0.41543	0.19182	0.979015	KIRREL2	A_33_P3420852	NM_199180	ref|Homo sapiens kin of IRRE like 2 (Drosophila) (KIRREL2), transcript variant 3, mRNA [NM_199180]	CCCTTCCCATATGCTGCCTTCCCCACACCTAGCCACCCGCGTCTCCAGACTCACGTGTGA	9.05	9.05	8.79	8.67	9.13	9.12	9.24	9.06
-1.04	6.25	-0.05	6.28	0.1	6.22	0	0.72151	0.895893	0.507324	1.08115	VSTM4	A_19_P00811460	NM_001031746	ref|Homo sapiens V-set and transmembrane domain containing 4 (VSTM4), transcript variant 1, mRNA [NM_001031746]	TGGTGAAAGACGACTTGGTGCCCAATTTCTAATAAACACAATGCTATTAGCGTCACTCCA	6.6	6.1	6.04	6.37	6.26	6.22	6.28	6.13
1.02	6.31	0.03	6.29	0.1	6.32	0.3	0.909507	0.970568	0.319562	1.09855	ENST00000510538	A_33_P3312217	ENST00000510538	Unknown	TCAGGAGTGAGGATGTCATGGACCTCACAGAAGGTGACAGTGAGGCTTCAGCCTCAGCTC	6.46	5.98	6.26	6.47	6.04	6.04	7.17	6.04
1.82	9.64	0.86	9.21	0.3	10.07	0.1	0.0139281	0.164632	0.00478468	0.176727	ABTB1	A_33_P3358295	NM_032548	ref|Homo sapiens ankyrin repeat and BTB (POZ) domain containing 1 (ABTB1), transcript variant 1, mRNA [NM_032548]	TATGCGTTTGTGTGCAGCTCTTCTTCCTGCTCCCTGCACATTGAGGGCTTCATGGGGGGT	9.65	9.73	8.35	9.11	9.98	10.08	10.28	9.95
-1.15	6.26	-0.2	6.36	0	6.16	0.1	0.15887	0.525473	0.273941	1.07646	ENST00000390286	A_33_P3390008	ENST00000390286	ens|immunoglobulin lambda variable 11-55 (non-functional) [Source:HGNC Symbol;Acc:HGNC:5886] [ENST00000390286]	CCCAGTCGAGTCTCTGGCTCCAAGGAGACCTCAAGTAACACAGCGTTTTTGCTCATCTCT	6.46	6.34	6.38	6.24	6.19	6.06	6.38	6.01
1.18	7.96	0.24	7.84	0.1	8.08	0.1	0.12991	0.483216	0.17445	0.953331	A2M-AS1	A_33_P3280950	NR_026971	ref|Homo sapiens A2M antisense RNA 1 (head to head) (A2M-AS1), long non-coding RNA [NR_026971]	TATGGACTCTCTGAGGTTTGACAGAGTCAGCGGCCCTCTCCAATAAATGTGTTTTTCTAT	8.06	7.87	7.62	7.81	8.22	8.21	7.84	8.06
1.46	9.01	0.55	8.74	0.2	9.28	0.1	0.0164008	0.177873	0.032272	0.461585	JAG2	A_23_P106024	NM_002226	ref|Homo sapiens jagged 2 (JAG2), transcript variant 1, mRNA [NM_002226]	GCGTTTGTTACCAGAGGTTGTGCACTGTTTACAGAATCTTCCTTTTATTCCTCACTCGGG	8.41	9.12	8.95	8.47	9.22	9.52	9.17	9.23
-1.18	6.21	-0.23	6.32	0.1	6.09	0.1	0.161233	0.528895	0.217473	1.01164	ERCC-00171_229	ERCC-00171_229	ERCC-00171_229			6.64	6.22	6.29	6.14	6.19	5.92	6.29	5.96
-1.19	7.17	-0.25	7.3	0.2	7.05	0.1	0.208831	0.582827	0.272277	1.0765	ADAMTSL2	A_33_P3312509	NM_014694	ref|Homo sapiens ADAMTS-like 2 (ADAMTSL2), transcript variant 1, mRNA [NM_014694]	GCCCCTGCAGTCAGCGTCAGTGCTCATCTACGTTAATAAAGTGGTCCTATTTATGGCGGC	7.36	7.76	6.94	7.13	7.24	7.13	6.86	6.95
1.31	7.56	0.39	7.37	0.1	7.76	0.3	0.172582	0.542834	0.0482346	0.562939	SYNE1	A_23_P500861	NM_182961	ref|Homo sapiens spectrin repeat containing, nuclear envelope 1 (SYNE1), transcript variant 1, mRNA [NM_182961]	AACATACAATTTTTAAGAGCTTATATGGCAGCTTCCTTTTTACCTTGTTTTCCTTTGGGG	7.33	7.54	7.13	7.47	8.07	8.11	6.9	7.96
1.79	11.45	0.84	11.03	0.2	11.86	0.1	0.00132777	0.0519688	0.00608835	0.200533	TCEAL8	A_23_P11331	NM_153333	ref|Homo sapiens transcription elongation factor A (SII)-like 8 (TCEAL8), transcript variant 1, mRNA [NM_153333]	AATAATTTGCAACCAGCTTATGAGGGCAATGGGGGCACCTAAACTCTTGATGAAAGAACT	10.51	11.22	11.21	11.18	11.92	12.01	11.86	11.66
1.15	7.21	0.2	7.11	0.2	7.31	0.2	0.455005	0.760932	0.155205	0.920012	BC046210	A_19_P00321293	BC046210	gb|Homo sapiens, clone IMAGE:6187682, mRNA. [BC046210]	AATTCACCTGTGAAGAAAAGAGTAGCCTCATCTGAATTCCTTGCCTCGATTATGGTCTCC	6.81	7.21	7.54	6.89	7.48	7.78	6.65	7.34
1.12	6.48	0.17	6.4	0	6.57	0.1	0.281693	0.646426	0.39514	1.0776	GPR183	A_23_P25566	NM_004951	ref|Homo sapiens G protein-coupled receptor 183 (GPR183), mRNA [NM_004951]	CTGAAACGGCAAGTCAGTGTATCGATTTCTAGTGCTGTGAAGTCAGCCCCTGAAGAAAAT	6.43	6.32	6.44	6.41	6.47	6.47	6.93	6.38
2.49	12.76	1.32	12.1	0.3	13.42	0.2	0.00189557	0.0607205	0.00018753	0.0292327	HERPUD1	A_23_P54846	NM_014685	ref|Homo sapiens homocysteine-inducible, endoplasmic reticulum stress-inducible, ubiquitin-like domain member 1 (HERPUD1), transcript variant 1, mRNA [NM_014685]	TGCAGTGCTTTACTTTAAACTAAGGGGAACTTTGCGGAGGTGAAAACCTTTGCTGGGTTT	11.47	12.94	11.87	12.14	13.34	13.56	13.81	12.99
-1.04	6.3	-0.06	6.33	0	6.27	0.1	0.6477	0.862577	0.537484	1.07597	GPR133	A_33_P3302577	NM_198827	ref|Homo sapiens G protein-coupled receptor 133 (GPR133), mRNA [NM_198827]	CTCTTCTGATCTGCATCATTTCACTGTCATTTGCCATGGACAGTTACGGAACAAGCAACA	6.43	6.22	6.38	6.27	6.28	6.17	6.47	6.16
-1.07	6.66	-0.09	6.71	0.1	6.61	0.1	0.5058	0.789765	0.570917	1.0793	LSM11	A_23_P368195	NM_173491	ref|Homo sapiens LSM11, U7 small nuclear RNA associated (LSM11), mRNA [NM_173491]	ATATTCTGTGCTTTTTCAATCACTAGTGCAGAATAGGCTGCATTTGACACAGACTGTTAG	6.7	6.93	6.59	6.61	6.76	6.7	6.41	6.59
1.27	6.9	0.34	6.73	0.1	7.07	0.2	0.17362	0.543798	0.0731221	0.68191	A_19_P00332198	A_19_P00332198	A_19_P00332198	Unknown	GGAAGTGCTTCCATAATGCTTTTCCTAGCTGTCTCTCTACCTTTCTTTTATTGGTCCTTC	6.53	6.94	6.72	6.72	7.12	7.41	6.37	7.38
1.17	6.47	0.22	6.36	0.1	6.58	0.2	0.285621	0.649646	0.288818	1.08265	LINC01237	A_19_P00321356	ENST00000457686	ens|long intergenic non-protein coding RNA 1237 [Source:HGNC Symbol;Acc:HGNC:49793] [ENST00000457686]	TTCATTTTGAGAGCTGCTCGCTGCCTGTTGTGGTTTCAGTTGACGGCCCACCGCTGTGTG	6.64	6.01	6.47	6.32	6.54	6.36	7.04	6.38
1.08	8.22	0.11	8.16	0.1	8.27	0	0.335297	0.685419	0.428397	1.0793	RDH5	A_24_P218814	NM_002905	ref|Homo sapiens retinol dehydrogenase 5 (11-cis/9-cis) (RDH5), transcript variant 2, mRNA [NM_002905]	TACCTGAAAATGCAACAGCGCATCATGAACCTGATCTGTGACCCGGACCTAACCAAGGTG	8.08	8.06	8.29	8.21	8.18	8.32	8.3	8.3
-1.05	6.11	-0.07	6.14	0.1	6.08	0.1	0.622177	0.850285	0.507669	1.07815	OR8K5	A_33_P3305388	NM_001004058	ref|Homo sapiens olfactory receptor, family 8, subfamily K, member 5 (OR8K5), mRNA [NM_001004058]	GATTTACAGCTTAAGAAACGAAGAGGTGAAAAATGCCTTCTATAAGCTCTTTGAGAATTG	6.19	6.05	6.27	6.06	6	5.87	6.24	6.2
-1.06	6.4	-0.09	6.44	0.1	6.35	0	0.510099	0.791789	0.540786	1.07658	A_19_P00805237	A_19_P00805237	A_19_P00805237	Unknown	CCTTTCCTACTGTGCCAGAACCTTCAAAACTGTCACTTTGAGTTCCAGAAGAGTCCTTCA	6.67	6.41	6.38	6.3	6.39	6.46	6.3	6.27
-1.06	6.28	-0.08	6.33	0.1	6.24	0.1	0.557815	0.818781	0.501695	1.0786	ETG05_66023	ETG05_66023	ETG05_66023			6.43	6.22	6.49	6.15	6.38	6.06	6.34	6.2
-1.1	6.13	-0.14	6.2	0	6.06	0	0.246613	0.619035	0.41988	1.07732	3xSLv1	3xSLv1	3xSLv1			6.31	6.18	6.15	6.14	5.95	6.04	6.06	6.17
1.41	8.89	0.5	8.64	0.1	9.14	0.1	0.00330871	0.0806695	0.0484828	0.564267	TUG1	A_19_P00320120	NR_110492	ref|Homo sapiens taurine up-regulated 1 (non-protein coding) (TUG1), transcript variant 1, long non-coding RNA [NR_110492]	TTCATTTTCAGCACCTGGAACCTCATCTATCGGGTCTGGAAGGAATACAGCAGTTCGAAA	8.57	8.55	8.83	8.63	8.97	9.11	9.31	9.19
1.52	11.11	0.6	10.81	0.1	11.42	0.1	0.00220216	0.0655092	0.0297351	0.444692	TOM1	A_33_P3751889	NM_001135732	ref|Homo sapiens target of myb1 (chicken) (TOM1), transcript variant 2, mRNA [NM_001135732]	GCTCACCTCTTGGTTGATCCTCTTGTACTGGGAGAGGTGCCTTTTGTATCCCCAATTAAA	10.74	10.66	10.74	11.11	11.36	11.39	11.62	11.28
1.61	10.45	0.68	10.11	0.1	10.8	0	0.00047121	0.0334122	0.014026	0.309604	MND1	A_23_P133123	NM_032117	ref|Homo sapiens meiotic nuclear divisions 1 homolog (S. cerevisiae) (MND1), transcript variant 1, mRNA [NM_032117]	AGAAGACTTTGACTACATAGACTAAAATATTCCATGGTGGTGAAGGATGTACAAGCTTGT	10.39	10.09	10.02	9.95	10.75	10.82	10.78	10.84
1.68	11.32	0.75	10.95	0.1	11.69	0.1	0.00070327	0.0393334	0.0108478	0.272606	AAMP	A_23_P56529	NM_001087	ref|Homo sapiens angio-associated, migratory cell protein (AAMP), transcript variant 2, mRNA [NM_001087]	GGACCTTGGCCATCTATGACCTGGCTACGCAGACTCTTAGGCATCAGTGTCAGCACCAGT	10.93	10.78	10.78	11.31	11.59	11.82	11.62	11.74
1.42	6.81	0.51	6.55	0.1	7.06	0.5	0.272079	0.638226	0.0919411	0.751568	A_19_P00332466	A_19_P00332466	A_19_P00332466	Unknown	TCTACCCAGTAGAAAGGGAGAGGGGCAGGAGTATAGAAGATACAACGCAGAATATGAATC	6.7	6.34	6.57	6.61	6.57	6.64	8.6	6.44
1.1	6.64	0.14	6.57	0	6.71	0.1	0.293506	0.656238	0.316262	1.07037	SPP1	A_23_P7313	NM_001040058	ref|Homo sapiens secreted phosphoprotein 1 (SPP1), transcript variant 1, mRNA [NM_001040058]	TTCCACAGCCATGAATTTCACAGCCATGAAGATATGCTGGTTGTAGACCCCAAAAGTAAG	6.57	6.52	6.64	6.55	6.84	6.68	6.48	6.83
1.05	8.4	0.07	8.36	0.2	8.43	0.1	0.748221	0.907238	0.348419	1.10206	SMARCAD1	A_33_P3351474	NM_001128429	ref|Homo sapiens SWI/SNF-related, matrix-associated actin-dependent regulator of chromatin, subfamily a, containing DEAD/H box 1 (SMARCAD1), transcript variant 1, mRNA [NM_001128429]	GCAGTTTTCTGAATGGGGATTAGTTGGTGATTGTTTGTAACAAATATGCTAATGCTTTAG	8.9	8.05	8.2	8.3	8.64	8.54	8.13	8.41
1.34	10.18	0.42	9.97	0.2	10.39	0	0.0613608	0.343002	0.0894074	0.745271	DHODH	A_23_P15202	NM_001361	ref|Homo sapiens dihydroorotate dehydrogenase (quinone) (DHODH), mRNA [NM_001361]	CATAAACTGCATTTTTGATTCTTTGTGGATTCAAACCCTAGGATCCATCAGTCTTGCAAG	9.74	9.65	9.93	10.56	10.42	10.44	10.27	10.42
-1.34	6.49	-0.42	6.7	0.4	6.28	0.3	0.352192	0.697145	0.0423868	0.456689	ERCC-00022_66	ERCC-00022_66	ERCC-00022_66			6.1	6.18	7.98	6.53	6	6	7.07	6.04
-2.47	6.68	-1.31	7.33	1.1	6.02	0.1	0.166341	0.535147	0.00156742	0.0813097	ENST00000559615	A_33_P3232032	ENST00000559615	ens|long intergenic non-protein coding RNA 596 [Source:HGNC Symbol;Acc:HGNC:23167] [ENST00000559615]	TTCAAATTAGGAAAAATTTGATAAACAAATTTATAATACAAATGATTATAAAAACCTAAA	6.43	6.24	10.51	6.14	6.04	5.92	5.98	6.16
-1.39	6.42	-0.48	6.66	0.5	6.19	0.1	0.29635	0.657972	0.0516778	0.506688	ERCC-00131_64	ERCC-00131_64	ERCC-00131_64			6.57	6.01	8.1	5.98	6	6.04	6.61	6.09
-1.22	6.33	-0.29	6.48	0.2	6.19	0.1	0.124123	0.475115	0.181646	0.9419	FAM83C	A_23_P409888	NM_178468	ref|Homo sapiens family with sequence similarity 83, member C (FAM83C), mRNA [NM_178468]	CGGCTGACCCTGGGTCACAGCAAACTGGACCTCATCACTAAGTACAACAAGTCCAAGTTC	6.46	6.47	6.87	6.1	6.09	6.13	6.37	6.16
1.52	10.14	0.6	9.84	0.3	10.44	0.1	0.0414768	0.28546	0.0323566	0.462271	VPS26A	A_23_P75255	NM_004896	ref|Homo sapiens vacuolar protein sorting 26 homolog A (S. pombe) (VPS26A), transcript variant 1, mRNA [NM_004896]	GTGAAGCATGTAGTTATCTAGATCTGGGTAATTTCATGTTTATTAAACTCGAACTTTGGC	9.39	9.54	9.8	10.61	10.6	10.6	10.26	10.3
-1.19	6.43	-0.25	6.56	0.1	6.31	0.1	0.108289	0.446445	0.205658	0.988891	ENST00000473520	A_33_P3325653	ENST00000473520	ens|SSU72 pseudogene 8 [Source:HGNC Symbol;Acc:HGNC:43627] [ENST00000473520]	ACAATGACCTCCTCAGGAAAGATAGAGAATGCTACACCCACAATGGAATCTTACACATCT	6.46	6.5	6.83	6.44	6.34	6.24	6.51	6.13
1.18	7.32	0.23	7.2	0.2	7.44	0	0.277338	0.642498	0.233772	1.03428	PTPN9	A_23_P124486	NM_002833	ref|Homo sapiens protein tyrosine phosphatase, non-receptor type 9 (PTPN9), mRNA [NM_002833]	TCCCTTATCCGATGATTTTTCTACATTTACTTGGCCAATTTGGGGAACAGACCTCCACTG	6.88	6.8	7.67	7.46	7.48	7.5	7.34	7.43
1.15	7.65	0.2	7.54	0.3	7.75	0.2	0.527782	0.801427	0.224819	1.0264	INO80	A_24_P39454	NM_017553	ref|Homo sapiens INO80 complex subunit (INO80), transcript variant 1, mRNA [NM_017553]	AGGTCTCTGAACCCCAGAGTGTCGTCATTGGAGAGAGCAGTGACTGCGAGAGATGGTGGA	6.99	7.02	7.9	8.27	7.57	7.76	8.18	7.48
-1.19	6.47	-0.25	6.6	0.3	6.34	0	0.326035	0.679631	0.121447	0.784676	ERCC-00079_170	ERCC-00079_170	ERCC-00079_170			6.23	6.18	6.62	7.35	6.38	6.44	6.34	6.21
1.02	6.99	0.02	6.98	0.3	7	0.1	0.927329	0.976743	0.408747	1.10496	A_19_P00325559	A_19_P00325559	A_19_P00325559	Unknown	GCCTGTTGCCATGGCAGTGAGCTTGGGTGTTAGACCAGAGTTAATGGGAAGCTTCAAAAT	6.85	6.47	7.7	6.89	7.07	7.03	7.17	6.72
1.13	6.37	0.17	6.28	0.1	6.45	0.2	0.360071	0.702234	0.395256	1.10708	ERCC-00137_95	ERCC-00137_95	ERCC-00137_95			6.35	6.01	6.31	6.46	6.25	6.29	6.92	6.36
-1.09	6.14	-0.12	6.2	0.1	6.07	0.1	0.43069	0.74705	0.389336	1.07639	TMEM26	A_23_P382240	NM_178505	ref|Homo sapiens transmembrane protein 26 (TMEM26), mRNA [NM_178505]	GAGACGGCCAAAGTTTTTGTGAATAACTTATCTACAGTATGTGAGAAAGTTTGGACATTG	6.17	6.22	6.4	6	6.09	6.04	6.34	5.82
-1.23	7.11	-0.3	7.26	0.1	6.97	0.2	0.13608	0.492006	0.190966	0.96003	ADAMTS17	A_33_P3241051	NM_139057	ref|Homo sapiens ADAM metallopeptidase with thrombospondin type 1 motif, 17 (ADAMTS17), mRNA [NM_139057]	CATTACATACTGTACCCATGGAATTTTTGTTTTACTTTTTGGGGCTGGTTTTGAAAGGAA	7.33	7.07	7.23	7.42	7.2	7.18	6.47	7.01
1.04	6.25	0.05	6.22	0.1	6.28	0.1	0.731683	0.899707	0.539678	1.10332	CXCL10	A_33_P3343175	NM_001565	ref|Homo sapiens chemokine (C-X-C motif) ligand 10 (CXCL10), mRNA [NM_001565]	GATGTCTGAATCCAGAATCGAAGGCCATCAAGAATTTACTGAAAGCAGTTAGCAAGGAAA	6.46	6.2	6.19	6.04	6.09	6.2	6.61	6.21
1.2	6.23	0.26	6.1	0.1	6.36	0.1	0.174895	0.545311	0.23005	1.03049	A_19_P00318675	A_19_P00318675	A_19_P00318675	Unknown	TGTAATTTGCTTGGAGCAGACAGGGCCTCATTGGGCATCACCAACAGTCAAGTTAAACAA	6.25	5.91	6.29	5.94	6.04	6.32	6.75	6.31
-1.12	6.23	-0.16	6.31	0.1	6.15	0.1	0.251213	0.622165	0.315554	1.07784	ERCC-00067_104	ERCC-00067_104	ERCC-00067_104			6.35	6.1	6.38	6.41	5.97	6.17	6.3	6.16
1.14	7.1	0.19	7.01	0.2	7.2	0.2	0.448113	0.757308	0.201822	0.995923	C15orf57	A_23_P398491	NM_001289132	ref|Homo sapiens chromosome 15 open reading frame 57 (C15orf57), transcript variant 4, mRNA [NM_001289132]	GCCTCATTTGCCATTGGAGACAGTGCAATCTGGTGTATGCACTAATAATAATAATAACAT	6.92	6.59	7.15	7.37	7.44	7.58	6.61	7.16
-1.43	10.22	-0.52	10.47	0.3	9.96	0.2	0.138932	0.495998	0.0318453	0.394626	EXOSC3	A_23_P123905	NM_016042	ref|Homo sapiens exosome component 3 (EXOSC3), transcript variant 1, mRNA [NM_016042]	TTCTCCAGATTGGCAGAAAGTTGATATAGGTGGACTTTTTTACAGGTCAGTTGAGGCAAA	10.22	9.75	11.08	10.85	9.91	9.43	10.02	10.47
-2.62	8.35	-1.39	9.05	0.3	7.66	0.2	0.00062406	0.037076	2.922e-05	0.00924623	BF513779	A_19_P00316275	BF513779	gb|UI-H-BW1-amp-a-11-0-UI.s1 NCI_CGAP_Sub7 Homo sapiens cDNA clone IMAGE:3070389 3', mRNA sequence [BF513779]	CCCGCCACACCTCCTCCAGGGGCCGCAGTGTCACCTCCAGGTAGGCATCCTTCAGTGTGG	9.67	8.8	9.23	8.49	7.62	7.26	8.11	7.65
-1.26	6.81	-0.33	6.98	0.1	6.64	0.1	0.0718847	0.369106	0.114915	0.765159	A_19_P00326348	A_19_P00326348	A_19_P00326348	Unknown	CAACCTCCCTGGCTGAGTCTGTCATGCACTGTGTGACTCCGGCATGGCCTCACATTAGTT	7.2	6.56	7.1	7.06	6.77	6.72	6.44	6.65
-1.03	7.76	-0.04	7.78	0.2	7.74	0.1	0.847315	0.947083	0.460375	1.09591	GPATCH2	A_33_P3355743	NM_001297754	ref|Homo sapiens G patch domain containing 2 (GPATCH2), transcript variant 2, mRNA [NM_001297754]	CCTGTCTTTGAAAGTATCTTAACTGGTTCTTTTCCCCTTATGTCACACCCAAGCAGAAGA	8.01	7.24	8.08	7.79	7.91	7.48	7.61	7.96
-1.39	6.58	-0.47	6.82	0.1	6.35	0.1	0.0214012	0.204144	0.0538659	0.518219	LRP3	A_33_P3212188	NM_002333	ref|Homo sapiens low density lipoprotein receptor-related protein 3 (LRP3), mRNA [NM_002333]	AACAAAACAAAACTTTTTTGCCAAAACACCTCCTCAATAAACAACATGTAAACAGAAACA	6.82	6.53	6.87	7.05	6.51	6	6.29	6.58
1.02	6.26	0.03	6.25	0.1	6.28	0.1	0.83627	0.943329	0.556315	1.10185	ACOT12	A_23_P44207	NM_130767	ref|Homo sapiens acyl-CoA thioesterase 12 (ACOT12), mRNA [NM_130767]	TCTGCTAGCATCCTTCCTTACTTTGCTGGAAATCTTGGTGGCTGGTCAAAATCCATTGAA	6.06	6.14	6.26	6.53	6.17	6.17	6.26	6.49
-1.16	6.96	-0.22	7.07	0.2	6.85	0.1	0.300672	0.661006	0.175204	0.928838	A_19_P00326994	A_19_P00326994	A_19_P00326994	Unknown	TGTATTGACTAGCTGAAGGTGTAGTTTTCAGGGTGGCCTGTGTGCCTGCACATGTAATAT	7.29	6.53	7.05	7.42	6.83	6.64	6.94	7
-1.06	8.73	-0.09	8.77	0.2	8.68	0.1	0.7052	0.88819	0.317944	1.08436	SLC25A42	A_23_P436526	NM_178526	ref|Homo sapiens solute carrier family 25, member 42 (SLC25A42), mRNA [NM_178526]	GTGTGAAGGGATCTGAGCTTGTTCATCTCCAGTCGTGACTTCATTTCCCTTCCTTCTGTC	9.3	8.13	8.83	8.82	8.72	8.49	8.76	8.76
1.02	9.35	0.03	9.33	0.3	9.36	0.1	0.915108	0.97285	0.336671	1.1066	STAG3	A_32_P170749	NM_001282718	ref|Homo sapiens stromal antigen 3 (STAG3), transcript variant 4, mRNA [NM_001282718]	GTCCCAAGCGGTACATCGTCATAGCCGGAAACAGTCAGAGCCACCAGCCAATGATATTTT	9.81	8.47	9.91	9.13	9.19	9.18	9.78	9.3
1.11	6.31	0.15	6.23	0.1	6.38	0.2	0.54767	0.812721	0.427359	1.1055	COL6A3	A_33_P3210488	NM_004369	ref|Homo sapiens collagen, type VI, alpha 3 (COL6A3), transcript variant 1, mRNA [NM_004369]	TGTGGTGGAAACGAAAACAAATTTGGATCACAGAAAGAATGTGAAAAGGTTTGCGCTCCT	6.43	5.96	6.15	6.39	6.17	6.04	7.11	6.2
-1.52	8.37	-0.6	8.67	0.3	8.07	0.4	0.186093	0.558001	0.0176664	0.290486	SP110	A_23_P120002	NM_004510	ref|Homo sapiens SP110 nuclear body protein (SP110), transcript variant b, mRNA [NM_004510]	AAGGAACGCAAAGAACTGGAAACGGAATATACGTTGTGAAGGAATGACCCTAGGAGAGCT	9.02	7.82	9.12	8.72	7.81	7.03	8.8	8.64
-1.22	6.85	-0.29	6.99	0.1	6.71	0.1	0.102467	0.435998	0.160714	0.894015	A_19_P00808961	A_19_P00808961	A_19_P00808961	Unknown	GGGCAGGTATTGTAAGGATGTTGACCCACGACCAAGAGTTCATTTACACTATATTTTCAG	7.13	6.62	7.08	7.15	6.83	6.54	6.61	6.85
1.04	17.13	0.05	17.1	0.4	17.16	0.1	0.892342	0.964857	0.255888	1.06756	RPS6	A_23_P123563	NM_001010	ref|Homo sapiens ribosomal protein S6 (RPS6), mRNA [NM_001010]	GAACAAATTGCGAAGAGACGCAGACTTTCCTCTCTGCGAGCTTCTACTTCTAAGTCTGAA	17.66	15.87	17.43	17.46	17.11	16.84	17.36	17.32
-1.15	9.47	-0.2	9.57	0.3	9.36	0.3	0.562816	0.821393	0.142785	0.849104	CNOT6	A_24_P940125	NM_001303241	ref|Homo sapiens CCR4-NOT transcription complex, subunit 6 (CNOT6), mRNA [NM_001303241]	TACAGGGTCTTTTTTCTTTACCGATGTATTTTCCTACTCATAGCCAACCAATAAATTCAG	10.08	8.81	9.57	9.81	9.27	8.61	9.59	9.98
-1.61	7.9	-0.68	8.24	0.3	7.56	0.4	0.123584	0.474244	0.0108695	0.225245	A_19_P00317423	A_19_P00317423	A_19_P00317423	Unknown	TTGAGGAATTATGGAAAACGTAATAGAACACTAAACATGGGAAAACATCGGCCTTCAGGT	8.91	7.49	8.2	8.37	7.52	6.5	8.18	8.05
1.04	8.01	0.06	7.99	0.2	8.04	0.3	0.85694	0.95077	0.318312	1.10571	DUSP2	A_24_P37409	NM_004418	ref|Homo sapiens dual specificity phosphatase 2 (DUSP2), mRNA [NM_004418]	AGTATCCCTGTGGAGGACAACCAGATGGTGGAGATCAGTGCCTGGTTCCAGGAGGCCATA	8.4	7.42	7.72	8.4	7.76	7.65	8.79	7.98
-1.09	17.38	-0.13	17.44	0.3	17.32	0.2	0.706005	0.888241	0.151197	0.868855	RPS28	A_33_P3282836	NM_001031	ref|Homo sapiens ribosomal protein S28 (RPS28), mRNA [NM_001031]	TTTTGTCCGCCACACGTAACTGAGATGCTCCTTTAAATAAAGCGTTTGTGTTTCAAGTTA	17.97	16.41	17.68	17.71	17.21	16.92	17.61	17.53
-1.24	6.58	-0.31	6.74	0.1	6.43	0.1	0.129392	0.482511	0.190854	0.959772	A_19_P00324030	A_19_P00324030	A_19_P00324030	Unknown	GCTCTCGTGTTCTTGGTGTATCCTTCTCTCCTTTATGTTCAACTATTTACACAATTGAAA	6.55	6.62	7.12	6.67	6.59	6.68	6.03	6.42
-1.04	6.27	-0.06	6.3	0	6.24	0.1	0.600871	0.839798	0.552783	1.07598	ERCC-00163_81	ERCC-00163_81	ERCC-00163_81			6.31	6.26	6.32	6.3	6.17	6.22	6.4	6.16
1.22	7.05	0.29	6.9	0.1	7.19	0.3	0.34483	0.692365	0.265438	1.0684	CADM4	A_23_P5064	NM_145296	ref|Homo sapiens cell adhesion molecule 4 (CADM4), mRNA [NM_145296]	TCTGACCCACGAAGCCAGTGGCTTGGATGAACAGGGAGAAGCAAGAGAAGCCTTCCTCAA	7.09	6.55	6.95	7.02	6.9	6.94	8.12	6.8
1.07	6.55	0.1	6.5	0.1	6.6	0.3	0.742362	0.904536	0.374672	1.10421	lnc-BTF3L4-2	A_33_P3316088	lnc-BTF3L4-2:1	linc|LNCipedia lincRNA (lnc-BTF3L4-2), lincRNA [lnc-BTF3L4-2:1]	AGAACCCTCCATAAACACAAAGCAAGCTAAAACCTATGAGCAACAAGCAAGTGAGGCTGC	6.37	6.37	6.57	6.68	6.26	6.32	7.6	6.21
-4.33	11.69	-2.12	12.75	0.5	10.63	1	0.049105	0.309801	1.6e-07	0.00030303	ENST00000455434	A_33_P3246995	ENST00000455434	Unknown	CGTGCCCCTCGGGAACTCAGAGATTCCGCAATTTGCCATGAAGGAGATGGGAACTCCTGA	13.73	11.22	12.9	13.15	9.91	8.16	11.73	12.72
-1.14	6.21	-0.19	6.3	0.1	6.12	0.1	0.197773	0.571512	0.268652	1.07838	A_19_P00812107	A_19_P00812107	A_19_P00812107	Unknown	TACAGACCTCCTGTAGCTTATCCATGGATCCTAGGTAAAGAATTTCCAACCTGAGTTTTT	6.43	6.05	6.26	6.48	5.95	6.15	6.17	6.18
-2.32	9.37	-1.22	9.97	0.3	8.76	0.3	0.00484786	0.0972987	0.00021897	0.0292161	RRP15	A_23_P23356	NM_016052	ref|Homo sapiens ribosomal RNA processing 15 homolog (S. cerevisiae) (RRP15), mRNA [NM_016052]	ACCATTTGTAAGAAAGCCAAAAGACTTTTGCCAGATTTCATATTTCCCCTTTTCATGTAC	10.32	9.21	10.31	10.06	8.84	8.2	8.48	9.51
-1.79	10.53	-0.84	10.95	0.4	10.11	0.3	0.0727189	0.370963	0.00306704	0.117703	ITGB3BP	A_23_P23765	NM_014288	ref|Homo sapiens integrin beta 3 binding protein (beta3-endonexin) (ITGB3BP), transcript variant 2, mRNA [NM_014288]	AGTATACAGGCTTTGGAGGGCAGTAGAGAGCTTGAAAATCTCATTGGAATCTCCTGTGCA	11.49	9.88	11.1	11.34	9.91	9.28	10.5	10.77
1.18	6.82	0.23	6.71	0.1	6.94	0.2	0.319829	0.675166	0.290248	1.08414	ERCC-00142_99	ERCC-00142_99	ERCC-00142_99			7.01	6.32	6.8	6.7	6.78	6.83	7.52	6.63
-1.93	7.03	-0.95	7.5	0.4	6.56	0.1	0.0268192	0.229292	0.00173209	0.0864342	GDAP1	A_33_P3422659	NM_018972	ref|Homo sapiens ganglioside induced differentiation associated protein 1 (GDAP1), transcript variant 1, mRNA [NM_018972]	CTTCATTTAAATATGCACGGTTAAAATGAATAGCGGCCTAAAGAATAACACTGATCTCTC	7.78	6.59	8.49	7.16	6.36	6.39	6.64	6.85
-1.09	6.27	-0.13	6.34	0.1	6.21	0	0.281395	0.646192	0.448905	1.07721	ERCC-00162_107	ERCC-00162_107	ERCC-00162_107			6.41	6.22	6.44	6.27	6.17	6.26	6.21	6.2
-1.08	6.13	-0.11	6.19	0	6.08	0.1	0.382267	0.716541	0.438775	1.07636	RPRM	A_23_P5370	NM_019845	ref|Homo sapiens reprimo, TP53 dependent G2 arrest mediator candidate (RPRM), mRNA [NM_019845]	ACCTTTGATTGTAACGTGCCGTTTTAAGAGGTTTTGTGTTTGTTTGCTTGAATACAAATG	6.1	6.2	6.15	6.3	5.9	6.08	6.05	6.28
1.27	6.37	0.34	6.2	0.1	6.54	0.4	0.372136	0.710516	0.214317	1.01305	FAM230A	A_33_P3215383	XM_006726832	ref|PREDICTED: Homo sapiens family with sequence similarity 230, member A (FAM230A), mRNA [XM_006726832]	GTTAACGAGGAGGCCCTCCATGGCGTCGTCGCTAACGAGGATGCCGCCCAAGCGATCGCT	6.33	6.1	6.08	6.3	6.21	6.19	7.82	5.96
1.51	9.3	0.6	9	0.3	9.6	0.3	0.138937	0.495998	0.0260701	0.41968	C8orf58	A_23_P310483	NM_001013842	ref|Homo sapiens chromosome 8 open reading frame 58 (C8orf58), transcript variant 1, mRNA [NM_001013842]	TCCTGAAGACTGCACAAGGAATGAGGAAGATCAGGGACAACCTGGGAACTGAATAACTTT	9.58	8.13	9.07	9.22	9.45	8.81	10.25	9.88
-1.08	6.38	-0.11	6.44	0.2	6.33	0.1	0.578566	0.829401	0.325515	1.0818	MAGEL2	A_23_P99996	NM_019066	ref|Homo sapiens MAGE-like 2 (MAGEL2), mRNA [NM_019066]	GGGGGACATTTTTGTTCCTGGTGTTTGTGTTCCAGTTCCACGAGTGTACGTTTGGATTTT	6.39	6.1	6.27	7	6.49	6.31	6.24	6.28
-2.62	7.82	-1.39	8.51	0.4	7.12	0.3	0.00799936	0.124632	4.383e-05	0.0118455	YWHAE	A_24_P33444	NM_006761	ref|Homo sapiens tyrosine 3-monooxygenase/tryptophan 5-monooxygenase activation protein, epsilon (YWHAE), transcript variant 1, mRNA [NM_006761]	AGAAAGCTATAAGGACTGTAAACTTATCATGCAGTTGTTACGTGATAATCTGACACTATG	9.04	7.47	8.84	8.7	7.12	6.59	6.69	8.09
-1.18	8.09	-0.24	8.21	0.3	7.97	0.2	0.447236	0.756871	0.116047	0.76928	POC1B	A_23_P105535	NM_172240	ref|Homo sapiens POC1 centriolar protein B (POC1B), transcript variant 1, mRNA [NM_172240]	ACACATGCTTCAGAAATATTGTTGCTTAGGGTGATTTGGGCAGCTAAATAGTAAGTACTT	8.6	7.65	7.92	8.68	7.69	7.46	8.37	8.37
-3.1	9.38	-1.63	10.19	0.2	8.56	0.6	0.0157304	0.17404	2.525e-05	0.00832461	ZBTB11	A_23_P109774	NM_014415	ref|Homo sapiens zinc finger and BTB domain containing 11 (ZBTB11), mRNA [NM_014415]	GCCTCTCCCAGTTTACTTTAAAAATGGCTTTAAGGATAAAGAATAAATGTGATAGCTGTG	10.69	9.9	9.84	10.34	7.82	7.17	9.34	9.9
1.1	9.79	0.13	9.72	0.1	9.86	0.1	0.411037	0.734465	0.386506	1.09892	TMEM43	A_23_P121196	NM_024334	ref|Homo sapiens transmembrane protein 43 (TMEM43), mRNA [NM_024334]	AAAGCACTTGCTTTCATCCTCTGGCATCGGAAACTCCCCTATGCACTTGAAGATGGTTTA	9.96	9.38	9.66	9.88	9.89	9.68	9.88	9.98
-1.9	8.98	-0.92	9.45	0.5	8.52	0.7	0.208057	0.582332	0.00133479	0.0751878	INSIG1	A_33_P3219090	NM_005542	ref|Homo sapiens insulin induced gene 1 (INSIG1), transcript variant 1, mRNA [NM_005542]	CTACCAGATTTGAACATCTAGTGAGGTTCACATTCATACTAAGTTTTCAACATTGTGTTC	10.43	8.14	9.16	10.05	8.32	6.75	9.56	9.47
-1.61	8.07	-0.69	8.42	0.3	7.73	0.3	0.103965	0.438209	0.00519293	0.152675	RAD54L2	A_23_P18205	NM_015106	ref|Homo sapiens RAD54-like 2 (S. cerevisiae) (RAD54L2), mRNA [NM_015106]	GAGGTTGGGTTCAGCTCCAATGATGATGAGGATAAAGACGATGATGTGATAGAGGTCACT	8.89	7.65	8.89	8.25	7.43	7.11	8.68	7.7
-2.62	7.58	-1.39	8.27	0.5	6.89	0.4	0.0295462	0.241129	6.145e-05	0.0143866	A_19_P00808519	A_19_P00808519	A_19_P00808519	Unknown	AAGGATTTTATCAGCATCAGAAGACATATGATAACATTCCAAGATAAAAAGATATAGAAT	8.99	6.92	9.04	8.14	6.47	6.42	6.5	8.15
-1.26	6.18	-0.34	6.34	0.1	6.01	0.1	0.0405845	0.282809	0.111956	0.756169	BMP15	A_23_P11103	NM_005448	ref|Homo sapiens bone morphogenetic protein 15 (BMP15), mRNA [NM_005448]	TACGCGATGGTCTCAATTCCCCCAATCACGCCATTATTCAGAACCTTATCAATCAGTTGG	6.43	6.05	6.44	6.46	5.8	6.04	6.06	6.13
-1.22	6.44	-0.29	6.58	0.1	6.29	0.1	0.0587928	0.33635	0.207003	0.991348	HAND1	A_23_P58770	NM_004821	ref|Homo sapiens heart and neural crest derivatives expressed 1 (HAND1), mRNA [NM_004821]	TCGTGGTGGTTTTATTTTATTTTTCTTTTTGTCGCTGCACTTCCTGTTTAGTTCCAAGGG	6.74	6.56	6.47	6.57	6.36	6.42	6.02	6.38
1.12	8.05	0.16	7.97	0.1	8.13	0.3	0.566182	0.823138	0.376935	1.10527	S100A5	A_23_P115467	NM_002962	ref|Homo sapiens S100 calcium binding protein A5 (S100A5), mRNA [NM_002962]	GGCCCTGACCACTATGGTGACCACGTTTCACAAATATTCGGGGAGAGAGGGTAGCAAACT	8.24	7.79	8.11	7.74	7.9	7.78	8.98	7.87
-1.06	6.71	-0.09	6.75	0	6.66	0.1	0.544806	0.811354	0.533806	1.07898	PTCH2	A_23_P355311	NM_003738	ref|Homo sapiens patched 2 (PTCH2), transcript variant 1, mRNA [NM_003738]	CGATGGGGCCATCTCCACATTGCTGGGTCTGCTCATGCTTGCTGGTTCCCACTTTGACTT	6.85	6.64	6.81	6.7	6.7	6.61	6.42	6.92
-3.6	9.53	-1.85	10.45	0.3	8.6	0.9	0.0380325	0.273792	7.15e-06	0.00463918	EIF4B	A_24_P218970	NM_001417	ref|Homo sapiens eukaryotic translation initiation factor 4B (EIF4B), transcript variant 2, mRNA [NM_001417]	TTTTTAAGCTTCCCTTGAGAGAATAAATGGTAATGGAGAGAACTATTTAACAAGGTCCTG	11	9.81	10.07	10.93	7.21	7.12	9.32	10.77
-1.92	9.78	-0.94	10.26	0.1	9.31	0.2	0.00258661	0.0708853	0.00194328	0.0920843	RBM22	A_23_P92895	NM_018047	ref|Homo sapiens RNA binding motif protein 22 (RBM22), mRNA [NM_018047]	TTGTAGTGGCCTAAGTGTGATTTAACTCTTGAAGTCACACCCTCCGAAAGATGAGTAGAA	10.41	10.01	10.47	10.12	9.46	8.63	9.58	9.58
-1.96	7.3	-0.97	7.78	0.3	6.81	0.2	0.00771173	0.122673	0.00122158	0.0730579	PLAA	A_33_P3249434	NM_001031689	ref|Homo sapiens phospholipase A2-activating protein (PLAA), mRNA [NM_001031689]	GGCCACTATCTAGAGAAAACTATTCTTAACATCTTGTGGCATAGTGACTATGTATGTAAA	8.04	7.02	8.27	7.81	6.97	6.57	6.46	7.26
-1.04	6.12	-0.06	6.15	0.1	6.09	0.1	0.6363	0.857003	0.550904	1.07854	A_19_P00801441	A_19_P00801441	A_19_P00801441	Unknown	TTTTTGATCCTTGGGCTTCTTTTAATCTACAAGGAAATCTCTGATCTTAGAGTTCAAGTG	6.01	6.1	6.26	6.24	6.21	5.94	6.14	6.07
1.55	7.89	0.63	7.57	0.1	8.2	0.2	0.0226968	0.210912	0.0304289	0.44857	MINK1	A_23_P164313	NM_153827	ref|Homo sapiens misshapen-like kinase 1 (MINK1), transcript variant 3, mRNA [NM_153827]	CTCGACGGGGTCTTCATGCACAAACGAGCTCAGAGGCTCAAGTTCCTGTGTGAGCGGAAT	7.58	7.63	7.24	7.83	8.08	7.94	8.86	7.93
-1.13	6.54	-0.18	6.63	0.1	6.45	0.1	0.202437	0.576315	0.287042	1.07819	FAM110B	A_33_P3330443	NM_147189	ref|Homo sapiens family with sequence similarity 110, member B (FAM110B), mRNA [NM_147189]	CTGTTTTGGAATGCAGCTATGAGTGGGGGTGATACAATGTGTTCAATATAATAGAATAAA	6.57	6.44	6.72	6.8	6.39	6.29	6.55	6.58
1.01	6.66	0.01	6.66	0	6.67	0.2	0.958653	0.98675	0.428826	1.0905	A_19_P00319568	A_19_P00319568	A_19_P00319568	Unknown	ATGGGCGTGACCATAGCCAGTTTTGTTGACGGCTAAAAAGGACCCCTCTGCAGCCTCCTG	6.72	6.53	6.7	6.67	6.5	6.22	7.34	6.61
-1.47	6.47	-0.55	6.75	0.1	6.2	0.1	0.00563825	0.104773	0.0323633	0.398302	ENST00000418539	A_19_P00811765	ENST00000418539	ens|brain cytoplasmic RNA 1 [Source:HGNC Symbol;Acc:HGNC:1022] [ENST00000418539]	TTCTTGCCTGGAAGAAAGGCCTTGCTTTCCTCAGCTTCTTAAAGCTGGGAGAAGTTAAAG	6.94	6.77	6.64	6.65	5.9	6.15	6.24	6.5
-1.23	6.55	-0.3	6.7	0	6.4	0.1	0.0761752	0.379646	0.206062	0.989401	CENPM	A_33_P3302613	XM_005261736	ref|PREDICTED: Homo sapiens centromere protein M (CENPM), transcript variant X1, mRNA [XM_005261736]	AGGACTTCTGCTTTCTCCGTTGTAAAGTTTTGTTCTCTGGTTTGTTTTCTCACCCTGGCC	6.72	6.66	6.81	6.61	6.41	6.49	6.05	6.66
-1.13	6.45	-0.17	6.54	0.1	6.37	0.1	0.257633	0.627012	0.266723	1.07792	A_33_P3351920	A_33_P3351920	A_33_P3351920	Unknown	TACGAAACATTGGCTCCTCTGGAAGGGGTGCTCTCCAACCCTCAGTATCCTCAGTGGCCT	6.46	6.41	6.57	6.72	6.34	6.19	6.65	6.3
-1.59	6.81	-0.67	7.15	0.2	6.48	0.2	0.029044	0.239159	0.0119809	0.237491	A_19_P00800396	A_19_P00800396	A_19_P00800396	Unknown	CACCAACACTTTGCAAGCAGCTTTAAAAAGAATTCCTAAAATGTTAAGTGCTTTCTTTCC	7.44	6.44	7.42	7.29	6.36	6.34	6.23	6.99
-1.13	6.36	-0.18	6.45	0.1	6.28	0.1	0.284148	0.648697	0.251099	1.06093	A_19_P00321852	A_19_P00321852	A_19_P00321852	Unknown	CTTCTGCAACTTCCAAGCTTCGTCAGTAGAAGTTAGGCGATCAGCGAGAAAGAAATTATT	6.5	6.22	6.62	6.46	6.21	6.12	6.62	6.16
-1.12	6.31	-0.16	6.39	0.1	6.22	0	0.18348	0.554782	0.356426	1.07837	FCRL4	A_23_P115200	NM_031282	ref|Homo sapiens Fc receptor-like 4 (FCRL4), mRNA [NM_031282]	AGGCTGCGCTTCCAAAAGCAAATGATAATTATGTTAATGTCATTAGTGACAAAGATTTGC	6.35	6.39	6.26	6.55	6.25	6.26	6.21	6.18
-1.15	11.8	-0.2	11.91	0.1	11.7	0.1	0.254829	0.624812	0.292117	1.07635	CRTC2	A_23_P12173	NM_181715	ref|Homo sapiens CREB regulated transcription coactivator 2 (CRTC2), mRNA [NM_181715]	CTCACCACTCTTCCCCTTGCAGTGGAGGAGAGAGCCAGAGTGGATACTATTTTTTATTAA	12.04	12.24	11.74	11.61	11.62	11.51	11.9	11.78
-1.1	6.27	-0.14	6.34	0.2	6.2	0.1	0.55754	0.818688	0.265319	1.08091	3xSLv1	3xSLv1	3xSLv1			6.06	6.1	6.22	6.98	6	6.1	6.08	6.61
-1.41	7.93	-0.5	8.18	0.1	7.68	0.4	0.177505	0.547581	0.0364988	0.42354	A_19_P00331013	A_19_P00331013	A_19_P00331013	Unknown	CCGTGTATTCTCCTTGTGTTTGTGTATTCTCTCTCTCTCTCTCTAAGAGAGGCATAGAAT	8.37	8.19	8	8.15	7.41	6.76	7.92	8.62
-1.16	6.16	-0.21	6.27	0.1	6.06	0.1	0.225341	0.598723	0.247119	1.05703	DarkCorner	DarkCorner	DarkCorner			6.35	5.96	6.54	6.22	5.85	6	6.07	6.31
-1.23	6.55	-0.3	6.7	0.1	6.4	0.2	0.202349	0.57619	0.0994101	0.711092	USP27X	A_23_P171095	NM_001145073	ref|Homo sapiens ubiquitin specific peptidase 27, X-linked (USP27X), mRNA [NM_001145073]	CTGTTTTCATTTCAAACGGTTTGAACATTCAGCGAAACAGAGGCGCAAGATCACTACATA	6.75	6.89	6.54	6.63	6.25	6	7.06	6.29
-1.13	13.25	-0.17	13.33	0.2	13.16	0.1	0.403615	0.729749	0.335097	1.07981	POLR2H	A_23_P29803	NM_006232	ref|Homo sapiens polymerase (RNA) II (DNA directed) polypeptide H (POLR2H), transcript variant 2, mRNA [NM_006232]	CTGTGAAAGACACAGTGGGAGAGCTGAAAATGAATCAGAAGCTTTATGTATATGATTTTT	13.5	13.83	13.06	12.95	12.98	13.2	13.26	13.2
-1.29	8.5	-0.36	8.68	0.2	8.32	0.1	0.129205	0.48224	0.129829	0.809835	STYXL1	A_23_P111635	NM_016086	ref|Homo sapiens serine/threonine/tyrosine interacting-like 1 (STYXL1), mRNA [NM_016086]	AAGATGATGATGATGATTCAGACTCTGATGGTGATGGCAAAGATCTTGTGCCTCAAGCAG	8.61	9.27	8.22	8.62	8.17	8.47	8.15	8.49
-1.14	6.28	-0.19	6.37	0.1	6.18	0.1	0.252177	0.622827	0.281956	1.07721	GPR22	A_23_P20172	NM_005295	ref|Homo sapiens G protein-coupled receptor 22 (GPR22), mRNA [NM_005295]	AAATTACCTTTGAAGATAGTGAAATAAGAGAAAAACGTTTAGTGCCTCAGGTTGTCACAG	6.6	6.39	6.43	6.06	6.25	6.08	6.39	6.01
-1.64	7.54	-0.71	7.9	0.2	7.19	0.1	0.00313084	0.0784974	0.0120108	0.237709	TRMT1L	A_24_P190877	NM_030934	ref|Homo sapiens tRNA methyltransferase 1 homolog (S. cerevisiae)-like (TRMT1L), transcript variant 1, mRNA [NM_030934]	AAAGGTAGATTTTTCAAAGAAAAATTTGGTAGGCGGTAGTTTAGAACTCTGATCAGGTAC	7.96	8.19	8.01	7.44	7.25	7.36	6.96	7.19
-1.08	6.26	-0.11	6.32	0.1	6.2	0.2	0.542715	0.810251	0.2873	1.07605	AR	A_23_P113111	NM_000044	ref|Homo sapiens androgen receptor (AR), transcript variant 1, mRNA [NM_000044]	AGCCACACAAACGTTTACTTATCTTATGCCACGGGAAGTTTAGAGAGCTAAGATTATCTG	6.14	6.34	6.26	6.53	6	6.26	6.64	5.91
1.31	9.25	0.39	9.06	0.2	9.45	0.1	0.118487	0.465551	0.0698377	0.669218	TCEB3	A_24_P122403	NM_003198	ref|Homo sapiens transcription elongation factor B (SIII), polypeptide 3 (110kDa, elongin A) (TCEB3), mRNA [NM_003198]	TTTCTGTGCTACACTACATACAAATCACCAAATTACAAATTACCCTTTTGTGATCCTTGG	8.83	9.76	8.89	8.75	9.28	9.54	9.63	9.33
-1.02	6.52	-0.02	6.54	0.1	6.51	0.2	0.9155	0.972892	0.386586	1.08592	A_19_P00324364	A_19_P00324364	A_19_P00324364	Unknown	GCTCAGGAAAATGCCACTGGACGTCCAGTCTGAAGTGCAGTAAGAAAGACAAGTGGGAGA	6.43	6.53	6.83	6.36	6.31	6.36	7.2	6.18
-1.02	6.47	-0.03	6.49	0.1	6.46	0.1	0.838994	0.944205	0.624564	1.0845	A_33_P3299042	A_33_P3299042	A_33_P3299042	Unknown	AATGAAGAACACCATCAAATATTTGGTAAGAGTCCACTGGGGTCCCCTGATTACACGCTG	6.5	6.75	6.29	6.41	6.5	6.37	6.62	6.34
-1.15	6.35	-0.2	6.45	0.2	6.25	0.2	0.385466	0.718376	0.241256	1.04738	A_19_P00806953	A_19_P00806953	A_19_P00806953	Unknown	TAGTTCATAATCATTGAGTTGCATATGGCTGTGTTCCTGAAGGGATCCCAAGGTGGAGGT	6.5	6.89	6.29	6.1	6.25	6.26	6.64	5.85
-1.03	7.1	-0.05	7.12	0.1	7.08	0.3	0.884266	0.961789	0.241219	1.04729	AKAP1	A_33_P3324428	NM_003488	ref|Homo sapiens A kinase (PRKA) anchor protein 1 (AKAP1), transcript variant 1, mRNA [NM_003488]	TTGTCAGACTTGGGGGCTGAGGATGGATGGACCATGGATGCGGAAGCAGATCATTCAGGA	6.96	7.36	7.29	6.89	6.77	6.78	8.1	6.66
1.26	8.77	0.33	8.61	0.5	8.94	0.1	0.454183	0.760473	0.0507119	0.576676	LINC-PINT	A_19_P00321886	NR_109851	ref|Homo sapiens long intergenic non-protein coding RNA, p53 induced transcript (LINC-PINT), transcript variant 4, long non-coding RNA [NR_109851]	GCTAAGGTGAAAGCTTCTATGGCCTTAACATTTTCCTCTTGAAGAATGTATTTTCTGTAA	8.6	9.85	7.42	8.56	8.83	9.27	8.81	8.85
1.12	6.6	0.17	6.52	0.1	6.69	0.1	0.336278	0.686109	0.314093	1.08428	ENST00000433310	A_19_P00321345	ENST00000433310	ref|PREDICTED: Homo sapiens uncharacterized LOC102724420 (LOC102724420), ncRNA [XR_425263]	TTGTGGAGTAAGTGAGTGGGCCTGAGTTGAGAAGATCCTGGCCTTGGATTTTAAAACTGT	6.53	6.8	6.38	6.36	6.51	6.75	7.02	6.47
-1.19	10.18	-0.25	10.31	0.4	10.06	0.1	0.448305	0.757308	0.199961	0.976332	MAT2B	A_23_P81408	NM_182796	ref|Homo sapiens methionine adenosyltransferase II, beta (MAT2B), transcript variant 2, mRNA [NM_182796]	GAATCACTTTGGCCTTTCCTCATTGACAAGAGATGGAGACAAACGGTCTTTCATTAGTTT	9.88	11.35	9.88	10.12	9.83	10.24	10	10.18
-1.18	6.32	-0.24	6.44	0.1	6.2	0.1	0.178045	0.548367	0.238251	1.04224	A_33_P3276217	A_33_P3276217	A_33_P3276217	Unknown	TCAGATAGATATCTCTGTCTATCTATCTGGACATGGGGACATGTCCATGAGGACAGGACT	6.55	6.72	6.27	6.22	6.36	6.19	6.36	5.91
-1.15	8.12	-0.2	8.22	0.2	8.02	0	0.393457	0.723538	0.33346	1.07882	ARHGEF11	A_23_P426809	NM_198236	ref|Homo sapiens Rho guanine nucleotide exchange factor (GEF) 11 (ARHGEF11), transcript variant 2, mRNA [NM_198236]	GAAGAGGGGTTTCACTTGTATCTCCTTAGTTAACAACCCAGTTCCAGGATCGAGCCTAAA	7.85	8.93	8.13	7.99	8	8.06	8.07	7.98
-1.78	9.29	-0.84	9.71	0.1	8.87	0.2	0.00088526	0.0435714	0.00323393	0.120366	RNF219	A_23_P25638	NM_024546	ref|Homo sapiens ring finger protein 219 (RNF219), mRNA [NM_024546]	CTTGCATTCCAGGGGAGTTTTCTTTTGAGTAGTATGTTTCTTGTTTGCATGTTCCTGTTC	9.61	9.85	9.6	9.76	8.81	9.15	8.44	9.08
1.56	6.81	0.64	6.49	0.2	7.13	0.8	0.345588	0.692893	0.0183184	0.355507	A_19_P00813413	A_19_P00813413	A_19_P00813413	Unknown	AAGGAGTGAAGGAAATAGGATGATGGAGCCAAAACTGGGACTAGGGAGGCCAGACCTGGG	6.43	6.59	6.08	6.85	6.39	6.29	9.44	6.4
-1.1	6.31	-0.14	6.38	0.1	6.24	0.1	0.423248	0.742637	0.329089	1.07635	RXFP2	A_23_P117261	NM_130806	ref|Homo sapiens relaxin/insulin-like family peptide receptor 2 (RXFP2), transcript variant 1, mRNA [NM_130806]	AAACGGCAGACCTCAGTCATCCTCATTTGCATCTGGATGGCGGGATTTTTAATAGCTGTA	6.57	6.34	6.44	6.17	6.31	6	6.59	6.07
1.38	15.19	0.47	14.96	0.3	15.43	0	0.0934858	0.418314	0.0420384	0.527793	SLC16A3	A_23_P158725	NM_001042422	ref|Homo sapiens solute carrier family 16 (monocarboxylate transporter), member 3 (SLC16A3), transcript variant 2, mRNA [NM_001042422]	GTCTTGGGGACAGCTCTTTCCACCCCTGGAAGATGGAAATAAACCTGCGTGTGGGTGGAG	14.62	15.77	14.89	14.56	15.51	15.46	15.34	15.39
-1.12	6.27	-0.16	6.35	0.1	6.19	0.1	0.361124	0.70303	0.284242	1.07669	CHRM3	A_23_P401472	NM_000740	ref|Homo sapiens cholinergic receptor, muscarinic 3 (CHRM3), mRNA [NM_000740]	CCAGAAGAGCGTGGACGATGGAGGCAGTTTTCCAAAAAGCTTCTCCAAGCTTCCCATCCA	6.46	6.5	6.04	6.39	6.23	6.04	6.52	5.96
-1.07	6.55	-0.1	6.6	0.1	6.5	0.2	0.618117	0.848387	0.286534	1.0774	XPNPEP2	A_24_P211709	NM_003399	ref|Homo sapiens X-prolyl aminopeptidase (aminopeptidase P) 2, membrane-bound (XPNPEP2), mRNA [NM_003399]	AAACCTTTGCATTCATCCTCCTTCTCCAAGACCTATGGAGAAGGTCCCAGGCCCCAGGAA	6.53	6.44	6.52	6.9	6.55	6.22	6.97	6.26
1.17	7.39	0.23	7.28	0.2	7.51	0.1	0.264772	0.632946	0.231801	1.03238	INHBB	A_23_P153964	NM_002193	ref|Homo sapiens inhibin, beta B (INHBB), mRNA [NM_002193]	GTGAACTATGCAATTTAAAGGGTTGACCCACACTAGACGAAACTGGACTCGTACGACTCT	7.55	7.51	6.91	7.15	7.48	7.48	7.85	7.22
2.29	7.84	1.2	7.24	0.3	8.44	0.2	0.00195614	0.0616259	0.00054703	0.0547695	PAGE2B	A_33_P3420862	NM_001015038	ref|Homo sapiens P antigen family, member 2B (PAGE2B), mRNA [NM_001015038]	GGTCCTGATGTCAGGGAGGGGATTATGCCCACTTTTGATCTCACTAAAGTGCTGGAAGCA	7.69	7.42	6.44	7.41	8.55	8.47	8.75	7.98
3.08	8.5	1.62	7.69	0.1	9.31	0.1	5.15e-06	0.00623373	1.905e-05	0.00710059	ANKZF1	A_23_P119907	NM_018089	ref|Homo sapiens ankyrin repeat and zinc finger domain containing 1 (ANKZF1), transcript variant 1, mRNA [NM_018089]	GACAAATCAACACGTAATGAGTTCCGAAGGTTCATGGAGAAGAATCCAGATGCCTACGAT	7.74	8.01	7.33	7.66	9.43	9.31	9.46	9.03
2.11	9.32	1.08	8.78	0.3	9.85	0.1	0.00504831	0.0996066	0.00114012	0.0831981	CHID1	A_24_P295806	NM_023947	ref|Homo sapiens chitinase domain containing 1 (CHID1), transcript variant 3, mRNA [NM_023947]	TGGACTTACGATGATTTCCGGAACGTCTTAGACAGTGAGGATGAGATAGAGGAGCTGAGC	9.33	9.08	7.88	8.82	10.04	9.91	9.97	9.5
1.26	6.52	0.33	6.35	0	6.68	0.3	0.260142	0.628956	0.143383	0.893412	KANTR	A_19_P00322116	ENST00000605526	ens|KDM5C adjacent non-coding transcript [Source:HGNC Symbol;Acc:HGNC:49510] [ENST00000605526]	ATTAGAACCATCACCCTGCAGCTAGCTTGGATACCATTAAAAGGGCTCATCAGCTGCAAA	6.31	6.37	6.29	6.44	7.58	6.29	6.64	6.22
1.18	6.61	0.24	6.49	0.1	6.73	0.2	0.238439	0.611747	0.248025	1.0497	GAS1	A_23_P83134	NM_002048	ref|Homo sapiens growth arrest-specific 1 (GAS1), mRNA [NM_002048]	GGATTAAGGGTCCAAAAATGCTGATCTAAGGGGTTGCCATGGTGTTGAACAATGCAACTT	6.52	6.42	6.62	6.4	6.86	6.51	7.22	6.34
1.07	7.27	0.1	7.23	0	7.32	0.2	0.60268	0.840646	0.408196	1.10504	SCGB1A1	A_23_P150583	NM_003357	ref|Homo sapiens secretoglobin, family 1A, member 1 (uteroglobin) (SCGB1A1), mRNA [NM_003357]	GAAGAAGCTGGTGGACACCCTCCCCCAAAAGCCCAGAGAAAGCATCATTAAGCTCATGGA	7.27	7.21	7.32	7.11	7.4	7.38	7.68	6.84
-1.1	10.67	-0.14	10.74	0.1	10.6	0.1	0.427045	0.744765	0.422436	1.07996	HNRNPH3	A_23_P115824	NM_012207	ref|Homo sapiens heterogeneous nuclear ribonucleoprotein H3 (2H9) (HNRNPH3), transcript variant 2H9, mRNA [NM_012207]	TGTCATAGTCAATAAAAACAATCCTGCAGTTGGGTTTTGTATCTGATCCCTGCTTGGAGT	10.62	10.79	11.1	10.45	10.67	10.78	10.35	10.6
1.42	6.6	0.51	6.34	0.1	6.85	0.5	0.273939	0.639895	0.0902334	0.747506	C11orf86	A_24_P392151	NM_001136485	ref|Homo sapiens chromosome 11 open reading frame 86 (C11orf86), mRNA [NM_001136485]	TGAGGCGGTACCAACAGCAGGTAAGAAGAAGGTGGGAGAGCTTTGTCGCCATCTTCCCCA	6.25	6.26	6.29	6.57	6.28	6.29	8.39	6.44
-1.17	6.43	-0.22	6.54	0.1	6.31	0.1	0.14615	0.507887	0.265808	1.07807	THC2676762	A_19_P00808440	THC2676762	tc|ALU5_HUMAN (P39192) Alu subfamily SC sequence contamination warning entry, partial (26%) [THC2676762]	TTTTTACTCAGCTCCATCCACTTACACTGTTCCAGTTGCAGGGAAATATCAAATGCCCAC	6.82	6.53	6.49	6.3	6.47	6.26	6.31	6.21
1.02	6.42	0.03	6.41	0.1	6.44	0.1	0.861709	0.952604	0.510325	1.10346	SNX31	A_23_P382811	NM_152628	ref|Homo sapiens sorting nexin 31 (SNX31), mRNA [NM_152628]	TTTTTTGGCATTAACATGGACTGTATTCATCAAGGTATTATACCACAGCACTCTATGGAA	6.7	6.39	6.19	6.36	6.51	6.61	6.32	6.3
-1.11	7.1	-0.15	7.18	0.2	7.03	0.2	0.488929	0.780639	0.26898	1.07595	DOK3	A_33_P3253144	NM_024872	ref|Homo sapiens docking protein 3 (DOK3), transcript variant 1, mRNA [NM_024872]	ATAGTGTGCAGACTCACAGATAATAAAGCTCAGAGCAGCTCCCGGCAGGGGCACTCACGG	6.96	7.11	7.64	7.01	6.91	6.8	7.54	6.85
-1.4	15.44	-0.48	15.68	0.3	15.2	0.2	0.172893	0.543103	0.0172563	0.286963	lnc-FAM105B-1	A_19_P00807615	lnc-FAM105B-1:1	gb|Homo sapiens cDNA clone IMAGE:4309177, **** WARNING: chimeric clone ****. [BC014023]	AGTCTTTTCCTTTCCCATTTTGGCTTTTGGGGGTAGTTTTCATGACACCTGTGTTCTGGC	16.02	16.04	14.75	15.93	15.7	15.44	14.9	14.77
-1.03	6.34	-0.04	6.36	0.1	6.32	0.1	0.800627	0.929064	0.589216	1.08944	A_19_P00317900	A_19_P00317900	A_19_P00317900	Unknown	TCAAAAGCGCATTTGCGTTTCAAATCTGCTGTGATAGTCAGCATTCCTGTGGCATGCAGA	6.7	6.34	6.12	6.29	6.34	6.26	6.2	6.49
-1.07	6.19	-0.09	6.24	0	6.15	0.1	0.47817	0.77412	0.468743	1.07605	OR4L1	A_33_P3310644	NM_001004717	ref|Homo sapiens olfactory receptor, family 4, subfamily L, member 1 (OR4L1), mRNA [NM_001004717]	ATGCAAGAGGCCATAAGAAAATTACGGTTCCAATATGTTAGTTCTGCACAGAATTTCTAG	6.31	6.2	6.19	6.26	5.9	6.15	6.21	6.32
1.47	10.57	0.56	10.29	0.1	10.85	0	0.00527056	0.101628	0.0294211	0.44294	RBM39	A_33_P3405946	NM_184234	ref|Homo sapiens RNA binding motif protein 39 (RBM39), transcript variant 1, mRNA [NM_184234]	TGTTTCCTGATTCTATGACAGCAACACAACTACTGGTTCCAAGTAGACGATGAAGGAAGA	10.31	10.57	10.38	9.93	10.76	10.95	10.92	10.79
-1.16	6.35	-0.21	6.46	0.1	6.25	0.1	0.191099	0.563193	0.35033	1.07761	MS4A5	A_23_P104972	NM_023945	ref|Homo sapiens membrane-spanning 4-domains, subfamily A, member 5 (MS4A5), mRNA [NM_023945]	TTGATGACTTTCAGCATTATTGAATTATTCATTTCTCTGCCTTTCTCAATTTTGGGGTGC	6.59	6.44	6.49	6.3	6.39	6.36	5.89	6.35
1.04	17.33	0.05	17.3	0.1	17.36	0	0.694786	0.883332	0.488693	1.10534	CYTB	A_24_P551842	ENST00000361789	ens|mitochondrially encoded cytochrome b [Source:HGNC Symbol;Acc:HGNC:7427] [ENST00000361789]	CTCCGATCCGTCCCTAAACAAACTAGGAGGCGTCCTTTGCCCTATTATATCCATCCTCAT	17.43	17.45	17.05	17.28	17.47	17.31	17.28	17.37
-1.03	10.55	-0.05	10.58	0.1	10.53	0.1	0.787423	0.923802	0.577929	1.09877	CBX2	A_33_P3423949	NM_005189	ref|Homo sapiens chromobox homolog 2 (CBX2), transcript variant 1, mRNA [NM_005189]	GCACCAGATGCTCAGACTTGGTTGTCTTATGTTTACCAATAAATAAAAGTAGACTTTTTC	10.74	10.37	10.81	10.38	10.66	10.61	10.17	10.67
-1.23	6.15	-0.3	6.3	0.1	6	0	0.0373148	0.270824	0.143574	0.851463	A_33_P3262704	A_33_P3262704	A_33_P3262704	Unknown	TAAAACTACTAGTTAATCTTTAAGTCTACAGGTGCTACTAAGAAATTGCAATTTGTAACT	6.5	6.1	6.26	6.33	5.95	6	6.05	5.98
-1.13	7.67	-0.17	7.76	0.2	7.58	0.4	0.673383	0.874128	0.162123	0.897094	SMIM12	A_33_P3325467	NM_001164824	ref|Homo sapiens small integral membrane protein 12 (SMIM12), transcript variant 1, mRNA [NM_001164824]	CGTTTAGATACTGCAACGAATATCTTATATGAAGCTTTTCCTGCGTTTTGGAATAAACAG	8.11	7.47	8.12	7.31	7.49	7.76	6.5	8.58
1.23	7.36	0.29	7.21	0.1	7.51	0.1	0.0814187	0.392846	0.130619	0.860805	LOC202181	A_19_P00321230	NR_026921	ref|Homo sapiens SUMO-interacting motifs containing 1 pseudogene (LOC202181), non-coding RNA [NR_026921]	TGTGTCTTTATCTCCCTCCAGAGAAGCAACGCGCTCCAGACTCTGATGCACTGGAGGCAG	7.27	7.35	7.31	6.93	7.59	7.75	7.37	7.33
-1.06	6.17	-0.08	6.21	0.1	6.12	0.1	0.582675	0.831548	0.515156	1.08096	GPC5	A_23_P112874	NM_004466	ref|Homo sapiens glypican 5 (GPC5), mRNA [NM_004466]	GAAGAACCTTGATAATTTTGACCCACTGTAACTTAGCCACTGATGAACCTTAAAGCTGAG	6.43	6.32	6.12	5.96	6.21	5.94	6.17	6.17
1.38	8.38	0.46	8.15	0.2	8.62	0.2	0.0576683	0.333292	0.0589998	0.618334	ENST00000417077	A_24_P358205	ENST00000417077	Unknown	TGTTCAAAAAAGAATGCCCCAAGTGTTACCATGGCTAAATGGAAGAGTCTGCAGTGTTCC	8.14	8.44	8.32	7.71	8.73	8.64	8.95	8.15
-1.14	8.49	-0.18	8.58	0.2	8.4	0.2	0.396482	0.725585	0.339171	1.081	NOM1	A_33_P3378430	NM_138400	ref|Homo sapiens nucleolar protein with MIF4G domain 1 (NOM1), mRNA [NM_138400]	GAGAACTGCTAATGTATAGAATGACTAAACAGCTGTCTTTCAGGGTATCATTTTTAAAGG	8.93	8.75	8.32	8.32	8.46	8.69	7.94	8.5
-1.05	6.14	-0.07	6.17	0	6.1	0.1	0.612303	0.845615	0.502846	1.07628	A_33_P3282624	A_33_P3282624	A_33_P3282624	Unknown	CACTGGATGAAGAATCCATTGAGACTGTGAAGAATATATTTAAATTTGAACATGGCCTGT	6.29	6.08	6.19	6.14	5.87	6.19	6.29	6.07
1.25	10.53	0.33	10.37	0.3	10.7	0.1	0.257618	0.627012	0.106643	0.800853	OMA1	A_23_P138137	NM_145243	ref|Homo sapiens OMA1 zinc metallopeptidase (OMA1), mRNA [NM_145243]	GTGTAATTGTCCACCACTGTCTAATCCAGACCCTCGATTACTATTCAAACTCAGCACGAA	10.81	10.85	9.6	10.23	10.84	10.85	10.44	10.66
-1.11	6.18	-0.15	6.26	0.1	6.11	0.1	0.282323	0.646904	0.390957	1.07665	LOX	A_23_P122216	NM_002317	ref|Homo sapiens lysyl oxidase (LOX), transcript variant 1, mRNA [NM_002317]	TACCTGGTTCCTGAATCTGACTATACCAACAATGTTGTGCGCTGTGACATTCGCTACACA	6.23	6.3	6.38	6.12	6.04	5.94	6.15	6.31
1.45	8.14	0.54	7.87	0.1	8.41	0.1	0.0110482	0.145628	0.0334567	0.470411	FAAH2	A_23_P113471	NM_174912	ref|Homo sapiens fatty acid amide hydrolase 2 (FAAH2), mRNA [NM_174912]	CCAGCAGACAAGCAGAGAAACAACTGGGGAATTTATTGACTCATTTAGTTATTCTTTCTA	7.65	8.21	7.71	7.93	8.6	8.59	8.25	8.19
1.1	10.3	0.14	10.23	0.1	10.37	0	0.289433	0.652678	0.318831	1.07274	HLA-L	A_19_P00318396	ENST00000482052	ens|major histocompatibility complex, class I, L (pseudogene) [Source:HGNC Symbol;Acc:HGNC:4970] [ENST00000482052]	CCGGACTTTTTCTCCTCCCTCCCTTCCTTTTTTCACCGTGTTCAGGATAAATTATCTTGG	10.14	10.49	10.17	10.12	10.4	10.36	10.38	10.34
-1.02	6.24	-0.03	6.25	0.1	6.22	0.3	0.901303	0.967965	0.281865	1.08766	ERCC-00058_185	ERCC-00058_185	ERCC-00058_185			6.46	6.01	6.15	6.39	5.95	5.78	7	6.14
1.19	7.74	0.25	7.62	0.1	7.87	0.1	0.163458	0.53193	0.239594	1.04204	ATG4D	A_23_P101342	NM_032885	ref|Homo sapiens autophagy related 4D, cysteine peptidase (ATG4D), transcript variant 1, mRNA [NM_032885]	GGACTTTGTGTTTTTATAAAGGGAGGGGATGAGGGGAAAGATACAACACTATTTATTTTT	7.52	7.76	7.7	7.5	7.69	7.89	8.26	7.63
-1.04	6.27	-0.06	6.3	0.1	6.24	0.1	0.723144	0.89657	0.495061	1.08108	LINC00051	A_33_P3397061	NR_024378	ref|Homo sapiens long intergenic non-protein coding RNA 51 (LINC00051), long non-coding RNA [NR_024378]	TCACATGTGCTCTTGTCCTTCTGCCATAAGATCATGGAGCAAGAAGGCTCTTGAAAGATG	6.5	6.32	6.12	6.26	6.41	5.96	6.48	6.12
1.07	7.24	0.1	7.19	0.1	7.29	0.2	0.630429	0.854331	0.245185	1.04747	DQ304541	A_19_P00801680	DQ304541	gb|Homo sapiens noncoding RNA BR514B mRNA, partial sequence. [DQ304541]	AAGATTTGAATTCAGAGACATAACGTTCCCTTTGTTCTCTTGCCCTCCAGCCTTTGGTGC	7.26	7.41	7.11	6.98	7.53	7.61	6.71	7.3
-1.12	6.85	-0.17	6.93	0.1	6.76	0.1	0.324771	0.678472	0.374493	1.07687	C6orf211	A_33_P3294836	NM_024573	ref|Homo sapiens chromosome 6 open reading frame 211 (C6orf211), transcript variant 1, mRNA [NM_024573]	GGAGAAAGTAGTTCTCAGAATACCAATGTACTAAATTCATTGGAAGACCTAAAACCTTTC	7.15	6.81	6.72	7.03	6.8	6.92	6.42	6.91
-1.04	6.32	-0.05	6.34	0.1	6.29	0.1	0.756624	0.910917	0.514793	1.08451	AADACL3	A_33_P3307960	NM_001103170	ref|Homo sapiens arylacetamide deacetylase-like 3 (AADACL3), transcript variant 1, mRNA [NM_001103170]	CACTTTCCCTGCTCCATGAGAATTCTGAGTGCATTAGTTCAATTTGTAAAGGGACTGTGA	6.64	6.37	6.22	6.14	6.4	6.15	6.52	6.1
2.07	9.56	1.05	9.03	0.3	10.09	0.1	0.00298454	0.0766223	0.00128112	0.0892478	PPP1R12B	A_23_P201790	NM_002481	ref|Homo sapiens protein phosphatase 1, regulatory subunit 12B (PPP1R12B), transcript variant 1, mRNA [NM_002481]	TATGCAATTTTGAGTGGCCTTTCAACCCTAAGATGAATGGTTTTGTTTTACTGGTTGTTG	9.78	8.86	8.46	9.04	10.18	10.24	10.17	9.75
1.69	10.68	0.76	10.3	0.2	11.06	0.1	0.00345663	0.0822469	0.00879684	0.245237	HSBP1	A_23_P100203	NM_001537	ref|Homo sapiens heat shock factor binding protein 1 (HSBP1), mRNA [NM_001537]	ACAAATTACATGGGGAACATAAAGGAGTGAGATCCTTCTGTGATAAAATGAATTCACCAC	10.77	10.49	9.99	9.97	11.05	11.21	10.96	11.02
1.04	6.99	0.06	6.96	0.1	7.03	0.2	0.783448	0.9223	0.295395	1.08579	ITGA9	A_23_P252193	NM_002207	ref|Homo sapiens integrin, alpha 9 (ITGA9), mRNA [NM_002207]	AAATCTTCTCCAGATTTTTCGGAGGCCCCACTGATGCTGTTCTCTTCTTCATTCTATCAA	7.33	6.94	6.72	6.85	7.18	7.35	6.42	7.15
-1.1	6.33	-0.14	6.4	0	6.26	0.2	0.431688	0.747846	0.285357	1.07617	ERCC-00017_150	ERCC-00017_150	ERCC-00017_150			6.52	6.41	6.32	6.35	6.13	6.15	6.72	6.04
-1.14	6.28	-0.19	6.37	0	6.19	0.2	0.318495	0.674202	0.200358	0.977437	ENST00000319813	A_33_P3261373	ENST00000319813	ens|olfactory receptor, family 4, subfamily C, member 5 (gene/pseudogene) [Source:HGNC Symbol;Acc:HGNC:14702] [ENST00000319813]	GAAAAATGCCATGAAGCAGCTCTGGAGCCAAATAATCTGGGGTAACAATTTGTGTGATTA	6.31	6.34	6.41	6.44	5.9	6.08	6.7	6.07
-1.2	6.47	-0.26	6.6	0.2	6.33	0.2	0.300994	0.661293	0.0954738	0.697675	MZF1-AS1	A_33_P3257020	NR_027334	ref|Homo sapiens MZF1 antisense RNA 1 (MZF1-AS1), long non-coding RNA [NR_027334]	ATAGCCAAGATGGCAGGTACCTACGGAGGGTCCCGAAATACACTTCCCAGAAGTCCAGGC	6.33	6.56	6.38	7.11	6.21	6.1	6.93	6.1
1.1	6.88	0.13	6.81	0.1	6.94	0.2	0.524409	0.79973	0.236612	1.03846	RAPGEF3	A_33_P3389178	ENST00000395358	ens|Rap guanine nucleotide exchange factor (GEF) 3 [Source:HGNC Symbol;Acc:HGNC:16629] [ENST00000395358]	CTTTGGGCATGTTACTTAACCTCTCTGAGCCTCATTTATTTCATCCATAAAATGGAAATA	6.82	7.05	6.68	6.69	7.3	7.2	6.46	6.81
1.42	9.63	0.5	9.38	0.2	9.88	0.1	0.0214421	0.204416	0.0422747	0.528967	MADD	A_23_P202708	NM_003682	ref|Homo sapiens MAP-kinase activating death domain (MADD), transcript variant 4, mRNA [NM_003682]	GTGTCCTTGAGACATTTGTGTTGTGGTTCCTTGTCCTTGTCCCTGGCGTTATAACTGTCC	8.97	9.78	9.49	9.26	9.84	10.1	9.77	9.81
1.16	7.7	0.21	7.59	0.1	7.81	0.2	0.33862	0.687698	0.194988	0.984491	A_19_P00318366	A_19_P00318366	A_19_P00318366	Unknown	AACAACAGTGTTCTTTGCTCTTATGTGATGGATGGACCCGTCCTCTATGCACAGTGCAAT	7.26	7.85	7.8	7.47	8.04	8.03	7.87	7.28
1.75	8.34	0.81	7.93	0.2	8.74	0.1	0.00148343	0.0545363	0.00711144	0.218357	THADA	A_23_P108376	NM_022065	ref|Homo sapiens thyroid adenoma associated (THADA), transcript variant 1, mRNA [NM_022065]	CTGTGTGGAGAGCATGCATCAGGTGGAAGAAGACTACCTGTTTGAAAAAGCAGAAGTCAA	7.42	8.13	8.12	8.06	8.6	8.75	8.7	8.9
1.1	7.59	0.14	7.52	0.2	7.66	0.1	0.55079	0.814501	0.253323	1.05532	GOLGA6L6	A_24_P50972	NM_001145004	ref|Homo sapiens golgin A6 family-like 6 (GOLGA6L6), mRNA [NM_001145004]	GCAGCAAGGCCTGGAGAAGAGTAAGCCGCCATGTGACTGTTTAGAATATAGTCTGAGCAC	7.2	7.8	8.03	7.05	7.68	7.61	7.87	7.47
1.02	8.3	0.03	8.29	0.2	8.31	0.2	0.920247	0.974434	0.343997	1.10208	EU250753	A_19_P00800247	EU250753	gb|Homo sapiens clone HA_003116 mRNA sequence. [EU250753]	TTGGATGTAAGGTATTCCTAACTTCCCCTTCCCCAGTCCTTGGCGTCCTCTCTAGCCATC	7.79	8.79	8.31	8.27	8.33	8.67	7.77	8.49
-1.04	7.94	-0.06	7.97	0.3	7.92	0.2	0.862726	0.952975	0.345293	1.10247	MINPP1	A_23_P115885	NM_004897	ref|Homo sapiens multiple inositol-polyphosphate phosphatase 1 (MINPP1), transcript variant 1, mRNA [NM_004897]	TGTACCTTATGCCTCGAACCTGATATTTGTGCTTTACCACTGTGAAAATGCTAAGACTCC	7.35	8.73	7.69	8.13	8.16	8.23	7.2	8.07
1.46	11.24	0.55	10.97	0.4	11.52	0.1	0.13153	0.485618	0.0239637	0.404812	YME1L1	A_23_P104201	NM_139312	ref|Homo sapiens YME1-like 1 ATPase (YME1L1), transcript variant 1, mRNA [NM_139312]	TGGTGTAATTGAAGGGTGTGAAATGCTTTGTCAATCATTTGTCACATTTATCCAGTTTGG	10.22	12.02	10.78	10.86	11.6	11.69	11.46	11.31
-1.08	6.26	-0.11	6.31	0.1	6.21	0.1	0.49276	0.782907	0.437397	1.07874	ERCC-00097_63	ERCC-00097_63	ERCC-00097_63			6.57	6.26	6.37	6.06	6.09	6.1	6.19	6.46
-1.04	6.7	-0.06	6.73	0	6.67	0.1	0.718804	0.894666	0.620013	1.08867	A_19_P00806306	A_19_P00806306	A_19_P00806306	Unknown	TTGAAAAATCCCTGAGATGGCTCTGATATGCCCCCCATATTCCATATGTTTACTCCCTGG	6.64	6.7	6.8	6.77	6.75	6.8	6.24	6.88
1.94	10.12	0.96	9.64	0.1	10.6	0	3.681e-05	0.0130785	0.00272374	0.132866	PLXND1	A_24_P376391	NM_015103	ref|Homo sapiens plexin D1 (PLXND1), mRNA [NM_015103]	CGAGGCTGTAGCTGGGCTACTTGATCTTGCTGAAAGTGTTTCTAAAGATAGCACCACTTT	9.81	9.68	9.4	9.68	10.54	10.73	10.62	10.51
2.26	7.97	1.18	7.38	0.1	8.56	0.3	0.00109718	0.047638	0.00064691	0.0591292	PTPN14	A_24_P2648	NM_005401	ref|Homo sapiens protein tyrosine phosphatase, non-receptor type 14 (PTPN14), mRNA [NM_005401]	TGGACGAGAGGTTCAGAACCCTGAAGAAGAAACTAGAAGAGGGAATGGTGTTCACAGAAT	7.47	7.37	7.51	7.18	8.22	8.44	9.36	8.21
1.07	9.89	0.09	9.84	0.1	9.93	0.1	0.501808	0.787848	0.440803	1.10044	GMIP	A_23_P56228	NM_016573	ref|Homo sapiens GEM interacting protein (GMIP), transcript variant 1, mRNA [NM_016573]	GCCACTCGGGCTCAGAGGTCACTCAGGGTCAATACTCAGGGTCAGTGCAGGTTATGAGAT	9.83	9.79	10.03	9.71	9.98	9.95	10.11	9.7
-1.08	11.76	-0.11	11.82	0.1	11.71	0.1	0.480825	0.776064	0.408964	1.076	SCGB3A1	A_33_P3210379	NM_052863	ref|Homo sapiens secretoglobin, family 3A, member 1 (SCGB3A1), mRNA [NM_052863]	CCGCGGGGAGGACCGTCCATCCCCTTCCCCCGGCCCCTCTCAATAAACGTGGTTAAGAGC	12.05	11.72	11.8	11.7	11.44	11.66	11.86	11.89
1.06	6.32	0.08	6.28	0.1	6.36	0	0.547399	0.812545	0.408874	1.09783	PLA2G2A	A_23_P321949	NM_000300	ref|Homo sapiens phospholipase A2, group IIA (platelets, synovial fluid) (PLA2G2A), transcript variant 1, mRNA [NM_000300]	AAGAACTCTTACCATGAAGACCCTCCTACTGTTGGCAGTGATCATGATCTTTGGCCTACT	6.57	6.22	6.26	6.06	6.36	6.42	6.29	6.37
-1.09	6.24	-0.13	6.31	0.1	6.18	0.1	0.316102	0.67247	0.425179	1.07627	TRPC5OS	A_24_P822931	NM_001195576	ref|Homo sapiens TRPC5 opposite strand (TRPC5OS), transcript variant 1, mRNA [NM_001195576]	ATTAGATGGAGAATTATTAACTAGTTTAGTCCACTGACTGGATATCGCTGATTGAAATCC	6.37	6.26	6.45	6.14	6.28	6.12	6.25	6.06
1.17	7.02	0.22	6.9	0.1	7.13	0.1	0.153496	0.518227	0.197219	0.988072	ZFAND4	A_23_P1170	NM_174890	ref|Homo sapiens zinc finger, AN1-type domain 4 (ZFAND4), transcript variant 1, mRNA [NM_174890]	GTGGAAACAACTTCTGTGCATCTCATCGTTATGCAGAAACTCATGGCTGTACCTATGATT	7.08	6.71	6.91	6.92	7.18	7.29	6.84	7.2
-1.03	6.06	-0.04	6.08	0	6.04	0.1	0.711685	0.891302	0.590671	1.07765	EPPIN	A_23_P210503	NM_001302861	ref|Homo sapiens epididymal peptidase inhibitor (EPPIN), transcript variant 2, mRNA [NM_001302861]	ATTTTCTTCATTGGTGGTATGACAAGAAAGATAATACTTGCTCCATGTTTGTCTATGGTG	6.19	6.01	6.12	6.02	6	6.06	6.18	5.91
1.06	8.96	0.09	8.92	0.1	9.01	0.1	0.561364	0.820707	0.40179	1.09751	DOLK	A_23_P10870	NM_014908	ref|Homo sapiens dolichol kinase (DOLK), mRNA [NM_014908]	CTTTTGAGGGGACCATGACATCTATATTTGCGCAGATCATTTCTGTAGCTCTGATCTTAA	8.78	8.75	9.05	9.08	9.07	9.23	8.72	9.01
1.59	13.07	0.67	12.74	0.2	13.41	0	0.00360851	0.0839178	0.0163557	0.334857	POLR2A	A_33_P3218138	NM_000937	ref|Homo sapiens polymerase (RNA) II (DNA directed) polypeptide A, 220kDa (POLR2A), mRNA [NM_000937]	ACAGCTGATCCTCGGGAAGAACAAAGCTAAAGCTGCCTTTTGTCTGTTATTTTATTTTTT	13.03	12.33	12.61	12.98	13.48	13.46	13.43	13.26
1.36	7.4	0.44	7.18	0.1	7.62	0.1	0.0204261	0.19928	0.0582784	0.613531	ZCCHC6	A_23_P123727	NM_024617	ref|Homo sapiens zinc finger, CCHC domain containing 6 (ZCCHC6), transcript variant 1, mRNA [NM_024617]	TTGAAGAGGGGAAATTATACTTATTGTTGTTTACTGAATCCTGGTGTGAAAGCATATCAG	7.26	7.07	7.03	7.36	7.6	7.85	7.28	7.75
1.05	6.77	0.06	6.74	0	6.8	0.1	0.67731	0.876182	0.556831	1.10194	THC2715165	A_19_P00316955	THC2715165	Unknown	TATGCACATGTAGGTGCCCAGCTGCTCACAGGACAACCGTCGGATGAACAGCTTCTCTCC	6.85	6.63	6.72	6.76	6.8	6.74	7.15	6.53
1.32	7.43	0.4	7.22	0.1	7.63	0.4	0.271263	0.637582	0.162991	0.932544	LOC100131000	A_33_P3245484	AK124361	gb|Homo sapiens cDNA FLJ42370 fis, clone UTERU2030280. [AK124361]	TAATTTTTATGACCAACGGTGACCAGGCCAAGAGCAGGATGAGGTGATGGAGAATACCTT	7.34	6.96	7.34	7.26	7.19	7.33	8.8	7.18
-1.36	6.32	-0.44	6.54	0.3	6.1	0.1	0.138548	0.49527	0.0827863	0.645961	KRTAP15-1	A_24_P348845	NM_181623	ref|Homo sapiens keratin associated protein 15-1 (KRTAP15-1), mRNA [NM_181623]	ACTTTGGCCAGATCCTATCAGACATCCTGTTACTGCCCAAAGAATTCCATCTTCTGCAGT	6.29	6.18	7.44	6.26	6.19	5.83	6.17	6.2
1.51	10.94	0.59	10.64	0.4	11.24	0	0.0893484	0.41011	0.0391705	0.509669	TRIM7	A_23_P30315	NM_033342	ref|Homo sapiens tripartite motif containing 7 (TRIM7), transcript variant 6, mRNA [NM_033342]	CGTAACATACCAGTTAGGGCCTGCGGAAGCATCTTGTAATGGAACACATTACTATTTCTG	10.04	9.99	11.34	11.2	11.25	11.27	11.16	11.27
-1.49	6.82	-0.58	7.11	0.9	6.53	0.3	0.464038	0.765759	0.0279241	0.36991	NDOR1	A_33_P3403666	NM_001144026	ref|Homo sapiens NADPH dependent diflavin oxidoreductase 1 (NDOR1), transcript variant 1, mRNA [NM_001144026]	AAGCAAAGGGGATGACCTTGGGCACCCCCAAGGTGCTGAGACTACAGCCAGTGAGCCCCT	6.43	6.18	9.72	6.1	6.32	6	7.36	6.44
-1.25	6.28	-0.32	6.44	0.3	6.12	0.1	0.254995	0.624907	0.164655	0.904352	A_19_P00809277	A_19_P00809277	A_19_P00809277	Unknown	ATTGAAATAATTATTTCAATCTAACTTTCCCTACTTTTTCTCCCACCTTCATTCTGTCCA	6.39	6.26	7.23	5.89	6.28	6.26	5.82	6.13
1.13	6.64	0.18	6.55	0.1	6.73	0.2	0.482326	0.777014	0.363254	1.10508	FBXL19-AS1	A_33_P3284711	NR_024348	ref|Homo sapiens FBXL19 antisense RNA 1 (head to head) (FBXL19-AS1), long non-coding RNA [NR_024348]	TAGTCCAGGCGTCTGGCCTCTTCCCTGCGGAAATGAGGGAGAGGACTACGAAAAAGATGG	6.37	6.34	6.91	6.59	6.43	6.47	7.44	6.57
1.4	7.4	0.49	7.15	0.2	7.64	0.2	0.0444409	0.295005	0.0681279	0.661082	PI16	A_33_P3215640	NM_153370	ref|Homo sapiens peptidase inhibitor 16 (PI16), transcript variant 1, mRNA [NM_153370]	AGGGACGAGGGAAGGAAAGTAACTCCTGACTCTCCAATAAAAACCTGTCCAACCTGTGGC	7.01	6.8	7.45	7.36	7.6	7.71	8.03	7.22
1.02	6.63	0.02	6.62	0	6.64	0	0.848077	0.94748	0.580038	1.09791	TMEM150C	A_23_P110412	NM_001080506	ref|Homo sapiens transmembrane protein 150C (TMEM150C), mRNA [NM_001080506]	CTCATGGACAAAGATGTAGACCAAATGCAAGAGCTGAGCTTGCTTTGGGTTCAACCATGA	6.53	6.67	6.65	6.63	6.7	6.63	6.52	6.72
-1.07	6.32	-0.09	6.37	0.2	6.28	0	0.6009	0.839799	0.430533	1.08088	NPY5R	A_23_P251836	NM_006174	ref|Homo sapiens neuropeptide Y receptor Y5 (NPY5R), mRNA [NM_006174]	GTAAGTTCATACCAGGGGTCCCCACTTGCTTTGAGATAAAACCTGAAGAAAATTCAGATG	6.85	6.05	6.38	6.21	6.26	6.22	6.32	6.3
1.21	9.3	0.27	9.17	0.2	9.44	0.1	0.157021	0.522784	0.195881	0.985837	PIAS2	A_33_P3349269	NM_004671	ref|Homo sapiens protein inhibitor of activated STAT, 2 (PIAS2), transcript variant beta, mRNA [NM_004671]	TAACAGACTACTCAGTACCATTCCACCATACGCCAATATCAAGCATGTCATCAGATTTGC	8.86	8.89	9.43	9.48	9.58	9.54	9.33	9.32
-1.2	6.25	-0.26	6.38	0.2	6.12	0.1	0.22279	0.596202	0.130649	0.812454	C6orf201	A_24_P350303	NM_001085401	ref|Homo sapiens chromosome 6 open reading frame 201 (C6orf201), transcript variant 1, mRNA [NM_001085401]	TGTGAGAATCCTGAACTCTCTGGCTTAGAAAGAATCTTAGCAAGACATCAGTTGCCAAAA	6.19	6.05	6.35	6.93	6.19	6.12	6.27	5.91
-1.36	7.56	-0.45	7.78	0.2	7.33	0.3	0.207678	0.581986	0.0555115	0.526569	ENST00000558372	A_19_P00328434	ENST00000558372	Unknown	GATTTATATGTCTTCTGGGAGTTTGGTTCTTCTGACTCCCTTCATCTGTGAGACCATAGG	7.75	7.27	8.31	7.79	7.76	7.87	6.44	7.28
-1.03	6.17	-0.05	6.2	0.1	6.15	0	0.700628	0.886279	0.563085	1.07876	ARMCX4	A_33_P3211864	NR_028407	ref|Homo sapiens armadillo repeat containing, X-linked 4 (ARMCX4), transcript variant 2, non-coding RNA [NR_028407]	TCTCATAATCTTGCATATACCTCTGTAAGTAGTCCCTACATTAAAGTCCCTTGAACCATC	6.12	6.03	6.24	6.4	6.21	6.13	6.15	6.1
1.19	10.67	0.25	10.55	0.2	10.8	0.1	0.216888	0.590647	0.234167	1.03443	STX5	A_23_P24755	NM_003164	ref|Homo sapiens syntaxin 5 (STX5), transcript variant 1, mRNA [NM_003164]	AGCAAAGGGAGATGATGCCCTTACCCACCTTCCTGTGAGTGAAGAGAGGAAGCAGCCCCA	10.34	10.2	10.75	10.89	10.91	10.78	11.01	10.49
1.19	6.27	0.25	6.15	0.1	6.4	0.3	0.373871	0.711455	0.299096	1.08708	ERCC-00028_121	ERCC-00028_121	ERCC-00028_121			6.01	6.14	6.19	6.26	6.11	5.92	7.26	6.3
-1.63	8.95	-0.7	9.3	0.1	8.6	0.2	0.0117006	0.149982	0.0139217	0.255606	A_19_P00812114	A_19_P00812114	A_19_P00812114	Unknown	TAGGTCTTCCATTGGCCATAACATATGCCTCTAAATGCCCTCCCCCCTACCAAAGTAGCA	9.44	9.03	9.57	9.19	8.52	8.3	8.36	9.23
-1.1	13.34	-0.14	13.41	0.5	13.27	0.4	0.793284	0.926295	0.0874919	0.665365	LDHB	A_33_P3231432	NM_001174097	ref|Homo sapiens lactate dehydrogenase B (LDHB), transcript variant 2, mRNA [NM_001174097]	CCAGGAATTGAATCCAGAAATGGGAACTGACAATGATAGTGAAAATTGGAAGGAAGTGCA	12.67	12.57	13.91	14.51	13.31	12.27	13.21	14.31
1.11	6.51	0.15	6.44	0.2	6.58	0.3	0.641692	0.859063	0.373339	1.10502	THC2619294	A_33_P3310864	THC2619294	tc|Q561W5_HUMAN (Q561W5) Lysosomal acid phosphatase 2,, partial (40%) [THC2619294]	ATCTCGTGGCAGCCTATTCCTGTGCACACTGTGCCCATCACTGAGGACAGGGTAAGAGTG	6.19	6.14	6.81	6.61	6.31	6.22	7.52	6.28
-1.28	7.1	-0.35	7.28	0.3	6.93	0.2	0.297299	0.65881	0.0657214	0.575803	MDM1	A_23_P204782	NM_020128	ref|Homo sapiens Mdm1 nuclear protein homolog (mouse) (MDM1), transcript variant 2, mRNA [NM_020128]	ATGAGACAGGGTAATGAAAACTTGGGGAACTGGTAAGTTTTTGCATGCTACAAGATTTTT	6.81	6.77	8.05	7.48	6.74	6.53	7.52	6.92
-1.13	8.9	-0.17	8.99	0.2	8.81	0.1	0.437115	0.750878	0.226979	1.02571	ATF7IP	A_23_P112950	NM_018179	ref|Homo sapiens activating transcription factor 7 interacting protein (ATF7IP), transcript variant 2, mRNA [NM_018179]	TTTTGGGCCTTTCTGTGATCCTCAGTCAACAGATGTGATCTCTTCTACCCAGAGCAGTTA	8.98	8.38	9.26	9.32	8.93	8.9	8.53	8.88
-1.13	6.72	-0.18	6.81	0	6.63	0.1	0.277009	0.642178	0.387226	1.07645	LOC100131831	A_33_P3243652	AK129685	gb|Homo sapiens cDNA FLJ26174 fis, clone ADG03920. [AK129685]	ATGGTTCCCCTATTTATAACAAGTGATTCAGCCCTCACTTACTCACCCCTTCCTGAGCCT	6.8	6.77	6.81	6.85	6.78	6.9	6.24	6.59
1.29	7.82	0.36	7.64	0.2	8	0.1	0.0859143	0.402354	0.140611	0.885952	CMTM1	A_23_P106661	NM_052999	ref|Homo sapiens CKLF-like MARVEL transmembrane domain containing 1 (CMTM1), transcript variant 17, mRNA [NM_052999]	TCGCATGCTGTCACCCATTCCAGCCTAAATGTGACCATAAAATTAGGGCTGCTGCTTTTA	7.77	7.11	7.67	8.01	7.99	7.99	8.15	7.89
-1.17	6.18	-0.23	6.3	0.1	6.07	0.1	0.099632	0.429898	0.266416	1.07589	HAS2	A_23_P10206	NM_005328	ref|Homo sapiens hyaluronan synthase 2 (HAS2), mRNA [NM_005328]	ATTTCTATGAAAATGGGATGAATTCTTTGTTTATGCACTTTTTCCTTACTGTGCATCCGC	6.39	6.14	6.29	6.36	6.19	5.94	5.96	6.18
1.03	6.21	0.04	6.19	0.1	6.23	0	0.767379	0.915572	0.560226	1.1007	SFTPA2	A_33_P3268919	NM_001098668	ref|Homo sapiens surfactant protein A2 (SFTPA2), mRNA [NM_001098668]	CCCCTGAGCTGAATAAAGATGATTTAAGCATAATAAATCGTTAGTGTGTTCACATGAGTT	6.33	6.01	6.08	6.35	6.25	6.13	6.19	6.34
1.09	6.22	0.12	6.16	0.1	6.28	0.2	0.526079	0.800405	0.434678	1.10509	ERCC-00078_438	ERCC-00078_438	ERCC-00078_438			6.33	5.96	6.15	6.21	5.95	6.06	6.72	6.4
-1.39	9.23	-0.48	9.47	0.2	8.99	0.1	0.0460189	0.300085	0.0501453	0.499518	NFKB1	A_23_P30024	NM_003998	ref|Homo sapiens nuclear factor of kappa light polypeptide gene enhancer in B-cells 1 (NFKB1), transcript variant 1, mRNA [NM_003998]	CCCGCCTGAATCATTCTCGATTTAACTCGAGACCTTTTCAACTTGGCTTCCTTTCTTGGT	9.67	8.97	9.64	9.61	9.13	8.83	8.68	9.34
1.06	6.15	0.09	6.1	0.1	6.19	0	0.514072	0.794276	0.486593	1.09893	LEF1	A_24_P20630	NM_016269	ref|Homo sapiens lymphoid enhancer-binding factor 1 (LEF1), transcript variant 1, mRNA [NM_016269]	GCCCAAAACTGTCATCCTAACGTTTGTCATTCCAGTTTGAGTTAATGTGCTGAGCATTTT	6.23	5.87	6.22	6.1	6.21	6.08	6.25	6.21
-1.05	8.19	-0.08	8.23	0.3	8.15	0.2	0.789796	0.924915	0.240988	1.04701	JADE1	A_23_P410587	NM_024900	ref|Homo sapiens jade family PHD finger 1 (JADE1), transcript variant 2, mRNA [NM_024900]	AGGGAGCATTAGAGATCCTTTTAATACACGACTGAGTGCCAGCTTATTTGTGATGCCCCT	8.56	7.47	8.62	8.26	7.91	7.89	8.62	8.19
1.25	10.8	0.32	10.64	0.3	10.96	0.1	0.320146	0.675473	0.123669	0.841781	E1A_r60_3	(+)E1A_r60_3	E1A_r60_3			11.09	9.73	11.26	10.49	10.72	11.12	11.01	11
-1.1	7.22	-0.14	7.28	0.2	7.15	0.1	0.499806	0.78701	0.287784	1.07808	ZSCAN21	A_23_P111865	NM_145914	ref|Homo sapiens zinc finger and SCAN domain containing 21 (ZSCAN21), mRNA [NM_145914]	TCAGACCTTCTTAAACATCAGAGAATGCACACAGAAGAGGCGCCATATCAGTGCAAAGAT	7.53	6.77	7.27	7.56	7.09	6.99	7.09	7.43
-1.01	6.33	-0.01	6.33	0.1	6.32	0.1	0.960457	0.987416	0.570082	1.09755	SAG	A_23_P5853	NM_000541	ref|Homo sapiens S-antigen; retina and pineal gland (arrestin) (SAG), mRNA [NM_000541]	CACAGTTTAGTCCTTTGGAGTTATGCTGCGTATGAAAGGATGAGTCTTCTTCCGAGAAAT	6.21	6.26	6.22	6.64	6.36	6.04	6.31	6.59
1.2	7.05	0.26	6.92	0.1	7.18	0.1	0.147232	0.509541	0.184179	0.967295	CYP27A1	A_33_P3361422	NM_000784	ref|Homo sapiens cytochrome P450, family 27, subfamily A, polypeptide 1 (CYP27A1), mRNA [NM_000784]	ACCCCTTTATCGCATTGCTGTCCTTGGGTAGAATATAAAATAAAGGGACTTTTATTTCTT	7.26	6.76	6.61	7.05	7.38	7.11	7.07	7.15
-1.18	6.49	-0.24	6.61	0.1	6.38	0.1	0.149623	0.512609	0.184884	0.94707	GRIN2C	A_24_P25530	NM_000835	ref|Homo sapiens glutamate receptor, ionotropic, N-methyl D-aspartate 2C (GRIN2C), transcript variant 1, mRNA [NM_000835]	GCCTCAGTGACAAGAAGTTTCAGCGGCCTCAAGATCAGTACCCACCTTTCCGCTTCGGCA	6.46	6.34	6.82	6.83	6.47	6.36	6.47	6.21
-1.3	6.62	-0.38	6.81	0.1	6.43	0.1	0.0297786	0.242156	0.0804943	0.637316	A_19_P00329368	A_19_P00329368	A_19_P00329368	Unknown	AATAAAAACTAAGGGGCCCTCCCTTTTCAGAGCCCTATGGCGCAACATCTGTACTTTTTC	6.88	6.55	6.74	7.06	6.66	6.36	6.34	6.36
-1.05	6.47	-0.07	6.5	0.1	6.43	0.1	0.680043	0.877464	0.415652	1.08002	LINC00583	A_33_P3285877	NR_038194	ref|Homo sapiens long intergenic non-protein coding RNA 583 (LINC00583), long non-coding RNA [NR_038194]	CTCATTTGTCTTACATTTATTTATTTAGCCTGCTCTGTGGGTCAAATAAGAGGAGAATCT	6.57	6.14	6.44	6.86	6.34	6.34	6.51	6.54
-1.08	6.33	-0.11	6.38	0.1	6.27	0	0.439077	0.751998	0.423071	1.07664	A_19_P00332055	A_19_P00332055	A_19_P00332055	Unknown	GGCATTGCCATATCTGTCAAAATGCATTCAGGTCGATAAAACTGTTCAAGATTTGTATTA	6.35	6.08	6.6	6.5	6.29	6.29	6.21	6.29
1	6.18	0.01	6.18	0.1	6.19	0.1	0.963725	0.988285	0.620631	1.0899	ZNF546	A_32_P489959	NM_178544	ref|Homo sapiens zinc finger protein 546 (ZNF546), transcript variant 1, mRNA [NM_178544]	AGTCAGAACCTATCTCTGAAAATTAATGTGAGAAAGAAATCTCTAGATTTGATGGGTGTG	6.14	6.03	6.41	6.14	6.28	6.12	6.28	6.07
1.04	6.23	0.06	6.2	0.1	6.26	0.1	0.687005	0.879921	0.436845	1.09903	KIF2B	A_23_P107102	NM_032559	ref|Homo sapiens kinesin family member 2B (KIF2B), mRNA [NM_032559]	CACTCTTATACAGGAAAACTGTCCAAATTATCTAAAGATCCTCCTGAGAAGCTTAAAACA	6.19	6.41	6.14	6.08	6.34	6.44	6.08	6.17
-1.42	8.66	-0.51	8.91	0.1	8.4	0.1	0.00720024	0.118516	0.034621	0.412856	RMDN3	A_33_P3375234	NM_018145	ref|Homo sapiens regulator of microtubule dynamics 3 (RMDN3), mRNA [NM_018145]	CAGCCTTGCTTGAAAGCCCTCTCAGTGCCACTGTGGAAGATGCCCTCCAGAGCTTCCTAA	8.95	8.57	9.14	8.99	8.31	8.32	8.5	8.48
-1.16	10.73	-0.22	10.84	0.3	10.62	0.1	0.456757	0.762038	0.112623	0.758641	PTPRK	A_32_P99100	NM_002844	ref|Homo sapiens protein tyrosine phosphatase, receptor type, K (PTPRK), transcript variant 2, mRNA [NM_002844]	AATTGACTAAAGCATTCCAGTGTCCTCTTTCTAGATTGCCAGCTCATGACATGGTGCTTA	11.52	10.18	10.52	11.12	10.82	10.39	10.79	10.48
-1.01	6.6	-0.01	6.61	0.1	6.59	0.2	0.936454	0.979586	0.486959	1.08305	MPP1	A_33_P3247858	NM_001166461	ref|Homo sapiens membrane protein, palmitoylated 1, 55kDa (MPP1), transcript variant 3, mRNA [NM_001166461]	CCTAGAAATCAATGGCACAAATGTGACAAATCATTCAGTGGATCAGCTGCAGAAGGCGAT	6.8	6.56	6.44	6.63	6.41	6.37	7.05	6.54
-1.24	8.44	-0.31	8.6	0.3	8.29	0.2	0.379017	0.714648	0.0858807	0.659242	ADAT2	A_33_P3268798	NM_001286259	ref|Homo sapiens adenosine deaminase, tRNA-specific 2 (ADAT2), transcript variant 2, mRNA [NM_001286259]	CTCATGGTGAATTGCTTCAGTACCATGGTTTTGTTTTTTCCTTTTGAAAAGTTGGTCTAT	9.26	7.98	8.16	8.98	8.34	7.61	8.41	8.78
-1.85	8.61	-0.89	9.05	0.4	8.16	0.1	0.0186166	0.190181	0.0012916	0.0744872	ING3	A_23_P111811	NM_019071	ref|Homo sapiens inhibitor of growth family, member 3 (ING3), transcript variant 1, mRNA [NM_019071]	TCAACAGGTATATTCTGCTGCATGTACTGTACTCCAGAGCTGTTATGTAACACTGTATAT	9.5	8.05	9.59	9.06	8.19	7.93	8.36	8.16
-1.01	6.22	-0.01	6.22	0.1	6.21	0	0.961368	0.987572	0.55042	1.08888	FRY	A_33_P3223497	NM_023037	ref|Homo sapiens furry homolog (Drosophila) (FRY), mRNA [NM_023037]	ATGGATGACACAAACAGCGAGCAGCAGTTTAGAGTCTTCAGAGACTTCGACTTCCTAGAT	6.19	5.94	6.17	6.59	6.21	6.19	6.3	6.16
-1.06	6.84	-0.09	6.89	0.1	6.8	0.3	0.77845	0.920597	0.118233	0.776016	ENST00000446336	A_19_P00321636	ENST00000446336	ens|MIAT neighbor (non-protein coding) [Source:HGNC Symbol;Acc:HGNC:50731] [ENST00000446336]	TGAAGATTCTGCTCTCAGGGTGTTGATTGACGTCTGGAAGGCAGAGACTCGTGGATTAGC	7.03	6.52	6.89	7.11	6.4	6.59	7.81	6.38
-1.14	9.4	-0.19	9.49	0.4	9.3	0.1	0.621576	0.850159	0.0719176	0.600435	PLA2G4A	A_23_P11685	NM_024420	ref|Homo sapiens phospholipase A2, group IVA (cytosolic, calcium-dependent) (PLA2G4A), mRNA [NM_024420]	GAAATGGCAGCAGTTTCTGATGCTGAGGCAGTTTGCAATCCCATGACAACTGGATTTAAA	10.3	8.99	8.59	10.08	9.54	8.98	9.46	9.23
-1.32	9.81	-0.4	10.01	0.3	9.61	0.2	0.189476	0.561659	0.0558548	0.528234	TOR3A	A_23_P115316	NM_022371	ref|Homo sapiens torsin family 3, member A (TOR3A), mRNA [NM_022371]	CTTATTATGACACTCCAGATGGTCTCCTTAGCATCTCAGCTCTTCTGCAAGGAAGAGCTT	10.26	9.18	10.24	10.36	9.51	9.25	9.59	10.08
-1.15	8.93	-0.2	9.03	0.3	8.83	0.1	0.446273	0.756538	0.172358	0.921583	DAB2IP	A_23_P123848	NM_032552	ref|Homo sapiens DAB2 interacting protein (DAB2IP), transcript variant 1, mRNA [NM_032552]	TGACTTTTTTGCTTAACTTCCATGTTCTGGGTGATGGAAACTGCCAAACCTCCTGTCAGT	9.31	8.29	9.4	9.12	8.77	8.52	9	9.04
-1.04	8.69	-0.05	8.71	0.4	8.66	0.1	0.875345	0.958511	0.213475	1.00409	PRR15L	A_23_P118894	NM_024320	ref|Homo sapiens proline rich 15-like (PRR15L), mRNA [NM_024320]	ACAACGCTGGAAAGGCCGAGAACCTCTTTTATGCTCATGTCTTGCATTTATTGAGATGAC	9.48	7.96	8.28	9.12	8.7	8.51	8.73	8.71
-1.06	6.66	-0.09	6.71	0.2	6.62	0	0.613417	0.84627	0.369678	1.08045	KLK11	A_23_P101505	NM_144947	ref|Homo sapiens kallikrein-related peptidase 11 (KLK11), transcript variant 2, mRNA [NM_144947]	TCCTGGACTACAGGAGATGCTGTCACTTAATAATCAACCTGGGGTTCGAAATCAGTGAGA	6.99	6.44	6.41	7	6.64	6.56	6.72	6.56
1.09	13.5	0.12	13.44	0.1	13.56	0.1	0.516396	0.795824	0.384462	1.10663	ATP1A1	A_23_P1072	NM_000701	ref|Homo sapiens ATPase, Na+/K+ transporting, alpha 1 polypeptide (ATP1A1), transcript variant 1, mRNA [NM_000701]	TGCCCTGGAATGGGTGTTGCTCTTAGGATGTATCCCCTCAAACCTACCTGGTGGTTCTGT	13.78	13.18	13.21	13.58	13.42	13.29	13.79	13.74
-2.12	7.89	-1.08	8.43	0.4	7.35	0.4	0.0525983	0.319526	0.00069741	0.0549	AMPD3	A_24_P304154	NM_001025390	ref|Homo sapiens adenosine monophosphate deaminase 3 (AMPD3), transcript variant 3, mRNA [NM_001025390]	AAAGCATTTTTAAAGATTAATCTGAATTAAGCTTTATCAGTGTACTCTTTATCTGTGTTA	9.13	7.26	8.67	8.68	7.11	6.64	7.07	8.58
1.19	6.57	0.25	6.45	0.1	6.69	0.1	0.0961776	0.42259	0.209797	1.00626	ETG09_35454	ETG09_35454	ETG09_35454			6.5	6.18	6.47	6.63	6.72	6.82	6.59	6.64
-1.31	10.78	-0.39	10.98	0.2	10.58	0.1	0.118924	0.466076	0.0674517	0.582375	ERGIC2	A_23_P139509	NM_016570	ref|Homo sapiens ERGIC and golgi 2 (ERGIC2), mRNA [NM_016570]	AGAAAGGGAACGTATCATTAACCATGCTGCAGGCAGCCATGGAGTCTCTGGGATATTTAT	11.27	10.35	11.11	11.18	10.51	10.24	10.68	10.9
-1.36	8.78	-0.44	9	0.3	8.56	0.3	0.244233	0.616813	0.0337565	0.406861	CCDC180	A_32_P180315	NM_020893	ref|Homo sapiens coiled-coil domain containing 180 (CCDC180), mRNA [NM_020893]	TCATTTGAGGAGGAGCTAAAGAGGATCCAGGATGACTGTACATCTCAGATAAAGGAGGCT	9.45	8.04	9.38	9.13	8.42	7.88	9.08	8.86
-1.13	6.17	-0.18	6.26	0.1	6.08	0.1	0.259526	0.628273	0.29353	1.07693	MGC40069	A_33_P3715843	BC032242	gb|Homo sapiens hypothetical protein MGC40069, mRNA (cDNA clone IMAGE:5216694). [BC032242]	GTTCTGGAGGTTAATCCGTGTTCATTACCGTAATTGTTGAGAAGTTTCCTATTATATGAA	6.39	6.18	6.15	6.3	6.04	6.42	6.02	5.83
1.05	9.04	0.07	9.01	0.2	9.08	0.2	0.801268	0.929255	0.397806	1.10772	NPC1	A_23_P107587	NM_000271	ref|Homo sapiens Niemann-Pick disease, type C1 (NPC1), mRNA [NM_000271]	ATTTCTCCCTGTCTTACTCAGTTACATAGGGCCATCAGTAAATAAAGCCAAAAGTTGTGC	9.51	8.51	8.74	9.26	9.02	8.55	9.56	9.18
-1.05	6.1	-0.07	6.13	0.1	6.07	0	0.620013	0.849289	0.491933	1.07755	PRAMEF10	A_24_P401615	NM_001039361	ref|Homo sapiens PRAME family member 10 (PRAMEF10), mRNA [NM_001039361]	TTACCTGAGCCAGATGAGCAATCTTCGTGAACTCTTTTTAGCCTTCGGTTATGAGCGTGA	5.97	6.01	6.15	6.4	6.04	6.13	6.09	5.99
-4.85	9.48	-2.28	10.62	0.2	8.35	0.5	0.00053863	0.0350857	1.6e-07	0.00047619	LINC00888	A_19_P00322961	ENST00000482098	ens|long intergenic non-protein coding RNA 888 [Source:HGNC Symbol;Acc:HGNC:48575] [ENST00000482098]	ATTGTCTTTGCCCCCTGCTCAAAATAAAACTGTTACCTTTCAAGCCCTGTCTGCCATGGT	10.84	10.51	10.97	10.17	7.76	7.7	8.13	9.8
1.1	6.29	0.13	6.22	0	6.36	0.1	0.386829	0.719237	0.418734	1.10017	A_19_P00802813	A_19_P00802813	A_19_P00802813	Unknown	TTGGCAACTCACCCACGTATTTCCAAAAGCGGCCCACATTTTATAGATGCGTGATGTGAT	6.19	6.18	6.32	6.21	6.07	6.29	6.67	6.4
-1	6.34	0	6.34	0.1	6.34	0.1	0.993575	0.998156	0.564242	1.09316	C10orf71	A_33_P3379556	NM_001135196	ref|Homo sapiens chromosome 10 open reading frame 71 (C10orf71), mRNA [NM_001135196]	CCCGAAAACTGTTGGGAAGAGCAAACACCAGGTTTCAAGAGTCACTTTTTGTCCACACCC	6.29	6.14	6.47	6.45	6.25	6.04	6.44	6.62
-1.38	7.37	-0.47	7.6	0.1	7.14	0.2	0.0680238	0.359923	0.067007	0.580924	CBFA2T2	A_23_P502882	NM_005093	ref|Homo sapiens core-binding factor, runt domain, alpha subunit 2; translocated to, 2 (CBFA2T2), transcript variant 2, mRNA [NM_005093]	AAAGAAAGCCAATAATGTAAATAAATAGAAAACGAAGCCTCCACGCGTGGTTTTTAAAGG	7.89	7.46	7.47	7.6	7.35	7.14	6.5	7.56
-1.07	6.45	-0.1	6.5	0	6.4	0.1	0.492201	0.782632	0.461062	1.07703	METTL15	A_19_P00809563	XM_006718163	ref|PREDICTED: Homo sapiens methyltransferase like 15 (METTL15), transcript variant X3, mRNA [XM_006718163]	GGCCTAACCTGCACCTCTTCACAGCATAGGCAAGAAAATTCTGTCTGACCTTTCTGCCGG	6.59	6.44	6.41	6.56	6.39	6.22	6.3	6.7
-1.17	7.01	-0.23	7.13	0.1	6.9	0.2	0.232131	0.606157	0.304698	1.07697	LOC401320	A_19_P00318191	NR_038889	ref|Homo sapiens uncharacterized LOC401320 (LOC401320), long non-coding RNA [NR_038889]	GGACCATTGTTTCCGTAACCTCGTTTTCTGTGTCCAGCTGACACACCTTCAAAGTGGCAT	7.37	7.05	6.98	7.11	7.13	7.02	6.41	7.03
-1.77	9.39	-0.82	9.81	0.1	8.98	0.1	0.00023903	0.0255933	0.00382225	0.130608	SH2D2A	A_23_P160618	NM_003975	ref|Homo sapiens SH2 domain containing 2A (SH2D2A), transcript variant 2, mRNA [NM_003975]	AGTGTGCAAGGAGGGCCCTGTTAGCTCCCACTGTCCTGGTTTCTCCTCCTGGAGTCTAAT	9.72	10.05	9.91	9.55	9.09	8.84	9.04	8.96
-1.83	9.15	-0.87	9.59	0.2	8.72	0.2	0.00370863	0.0848715	0.00354484	0.125275	BAZ1A	A_23_P76799	NM_013448	ref|Homo sapiens bromodomain adjacent to zinc finger domain, 1A (BAZ1A), transcript variant 1, mRNA [NM_013448]	TACACATGAATGAATCCAATCTTATAACCTTGAAGTGCTGTACCAGTGCTGGCTGCAGGT	9.74	9.14	10	9.48	8.81	8.27	8.74	9.06
-1.12	8.04	-0.16	8.12	0.2	7.96	0.2	0.501782	0.787847	0.264237	1.07912	BAIAP2	A_23_P315836	NM_017451	ref|Homo sapiens BAI1-associated protein 2 (BAIAP2), transcript variant 2, mRNA [NM_017451]	GGACTTTATCATCGGCAGACCTCAGAAGACAACACACAAAGGTTTCTTTTTTCTTAGCTT	8.51	7.56	8.27	8.14	8.15	7.46	8.02	8.19
-1.02	6.64	-0.03	6.65	0.4	6.62	0.4	0.946746	0.982799	0.111616	0.754926	TDRD9	A_32_P208350	NM_153046	ref|Homo sapiens tudor domain containing 9 (TDRD9), mRNA [NM_153046]	CTCTTTGGGTGATAGTCAGAGAGTGGTGTTTTTGTTCAGGTGGGAAGGATTGGAAACTCT	6.39	6.05	6.32	7.85	6.04	6.19	7.83	6.42
1.05	6.56	0.08	6.52	0.1	6.6	0.3	0.766067	0.91513	0.489813	1.10334	LILRB4	A_24_P65722	NM_001278426	ref|Homo sapiens leukocyte immunoglobulin-like receptor, subfamily B (with TM and ITIM domains), member 4 (LILRB4), transcript variant 1, mRNA [NM_001278426]	TGAAGCCTTCTTCCTCCCAGGAAAGGGGACGTTCAGCTGAGCCGAGTGTGTATACTGCTC	6.53	6.34	6.77	6.44	6.34	6.19	7.36	6.49
-1.14	6.43	-0.19	6.53	0.1	6.34	0.1	0.271855	0.638055	0.306076	1.07627	KIAA1217	A_33_P3233580	NM_001282769	ref|Homo sapiens KIAA1217 (KIAA1217), transcript variant 6, mRNA [NM_001282769]	CATGAAGAAAGTCTAAATAAACCTTTGTTACACTTTTTTACCACGCTTTTGCATGCTTGC	6.64	6.34	6.44	6.68	6.34	6.29	6.05	6.68
-1.2	10.84	-0.26	10.97	0.3	10.71	0.1	0.368384	0.707892	0.133073	0.819597	SEPN1	A_23_P370625	NM_020451	ref|Homo sapiens selenoprotein N, 1 (SEPN1), transcript variant 1, mRNA [NM_020451]	GAAAATGATGGCCTGGGCTTTCTGAGGCCTTATCTGATGCCTCTGCAGTTCATGTCCCCC	11.23	11.46	10.15	11.05	10.77	10.35	10.93	10.81
-1.09	8.93	-0.13	9	0.1	8.87	0.2	0.529996	0.802856	0.321182	1.08137	BSCL2	A_24_P244442	NM_032667	ref|Homo sapiens Berardinelli-Seip congenital lipodystrophy 2 (seipin) (BSCL2), transcript variant 2, mRNA [NM_032667]	CCTGTGAATCAAGATTTGGGCATGTTCTTGGTCACCATTTCCTGCTACACCAGAGGTGGC	9.12	8.88	9.18	8.81	8.72	8.4	9.13	9.21
-1.43	11.67	-0.52	11.93	0.1	11.41	0.2	0.03192	0.249801	0.0465666	0.481303	TCEAL8	A_23_P11331	NM_153333	ref|Homo sapiens transcription elongation factor A (SII)-like 8 (TCEAL8), transcript variant 1, mRNA [NM_153333]	AATAATTTGCAACCAGCTTATGAGGGCAATGGGGGCACCTAAACTCTTGATGAAAGAACT	12.09	12.15	11.65	11.82	11.61	10.87	11.65	11.51
-1.02	6.2	-0.02	6.21	0.1	6.19	0.1	0.887475	0.963164	0.521638	1.08585	PGR	A_32_P49199	NM_000926	ref|Homo sapiens progesterone receptor (PGR), transcript variant 2, mRNA [NM_000926]	ACTCACGCCCTATTTAGTTATTAATGCTACTACCCTATTTTGAGTAAGTAGTAGGTCCCT	6.08	6.1	6.08	6.59	6.19	6.08	6.35	6.13
-2.37	8.35	-1.25	8.97	0.3	7.73	0.6	0.0674826	0.358571	0.00036585	0.0381457	NCAPG2	A_33_P3659876	NM_001281932	ref|Homo sapiens non-SMC condensin II complex, subunit G2 (NCAPG2), transcript variant 2, mRNA [NM_001281932]	CACTGTTCACAGAAAACTAAAGACATTCATGGAAATTACTTTGGAAGAGGATAGCATTGA	9.22	8	9.53	9.15	6.89	6.36	8.84	8.83
1.28	7.2	0.35	7.02	0.1	7.38	0.6	0.487364	0.779495	0.150973	0.910171	TGIF1	A_33_P3311717	NM_173209	ref|Homo sapiens TGFB-induced factor homeobox 1 (TGIF1), transcript variant 5, mRNA [NM_173209]	CACCGCCGGGCGAGGGATGCGGGCGGTCCGTGCGCGGCAGGCGGAAAGGATCGTGTTTCT	7.11	6.85	6.83	7.3	6.71	6.7	9.11	6.99
1.08	8.44	0.12	8.39	0.1	8.5	0.3	0.703103	0.887466	0.350123	1.10291	APP	A_33_P3296479	NM_001204303	ref|Homo sapiens amyloid beta (A4) precursor protein (APP), transcript variant 10, mRNA [NM_001204303]	AAGAAAGTGACAATGTGGATTCTGCTGATGCGGAGGAGGATGACTCGGATGTCTGGTGGG	8.62	8.38	8.54	8	8.32	7.85	9.36	8.48
1.18	6.38	0.24	6.26	0.1	6.49	0.4	0.499832	0.78701	0.279047	1.07951	ERCC-00061_161	ERCC-00061_161	ERCC-00061_161			6.14	6.12	6.38	6.39	6	5.92	7.6	6.46
1.06	6.87	0.09	6.83	0.1	6.91	0.3	0.763281	0.913943	0.459314	1.10678	A_19_P00326935	A_19_P00326935	A_19_P00326935	Unknown	TGTTATGGACGAGGGACGGAGATTGCCACCTGCCTCTAGCGTGTGTCTGTATGCATGGGA	6.93	6.97	6.89	6.53	6.72	6.44	7.8	6.69
-1.05	6.64	-0.07	6.67	0.1	6.6	0.2	0.77244	0.918251	0.313592	1.07931	ERCC-00012_90	ERCC-00012_90	ERCC-00012_90			6.62	6.85	6.65	6.57	6.34	6.46	7.32	6.3
-1.17	6.42	-0.23	6.54	0.1	6.31	0.1	0.1305	0.483988	0.270165	1.07636	LOC221272	A_19_P00322215	AK025312	gb|Homo sapiens cDNA: FLJ21659 fis, clone COL08743. [AK025312]	GATGACCCTATCATTTTTGTTTTGTCTCAGGGTGCAACGTCTTTCTTTTCTGATGGTGAT	6.67	6.6	6.26	6.61	6.43	6.36	6.14	6.3
-1.43	10.77	-0.51	11.03	0.2	10.51	0.1	0.066991	0.357504	0.0409707	0.448335	ENST00000483219	A_24_P418189	ENST00000483219	ens|ribosomal protein S4X pseudogene 13 [Source:HGNC Symbol;Acc:HGNC:36522] [ENST00000483219]	GTACAAGTGGTGCAAAGTGAGAAAAATCTTTGTGGACACCAAAGGAATCCCTCATCTGGG	11.22	11.64	10.53	10.72	10.15	10.71	10.58	10.61
-1.09	7.18	-0.12	7.23	0.1	7.12	0.2	0.578786	0.829409	0.362917	1.08964	SPG7	A_24_P205120	NM_199367	ref|Homo sapiens spastic paraplegia 7 (pure and complicated autosomal recessive) (SPG7), transcript variant 2, mRNA [NM_199367]	ACCACCTTTTTGAGTGACTTGAGCCCAAAGGCAAGCGTATATCAAACGATCTTCTCCACA	7.43	7.44	7.08	6.98	6.65	7.55	7.08	7.18
-1.14	10.89	-0.19	10.98	0.2	10.8	0.1	0.460229	0.763706	0.265142	1.08054	SH2B2	A_33_P3414389	NM_020979	ref|Homo sapiens SH2B adaptor protein 2 (SH2B2), mRNA [NM_020979]	ACGCCAAGCTCTTCAGTGAAGACACGATGTTATTAAAAGCCTGTTTTAGGGACTGCAAAA	11.16	11.57	10.77	10.43	10.47	10.9	10.9	10.93
1.08	9.68	0.11	9.62	0.3	9.73	0.1	0.686021	0.879583	0.225865	1.0282	LAMP2	A_33_P3410409	NM_001122606	ref|Homo sapiens lysosomal-associated membrane protein 2 (LAMP2), transcript variant C, mRNA [NM_001122606]	ATAAATACCTTTGATCTAAGGGTTCAGCCTTTCAATGTGACACAAGGAAAGTATTCTACA	9.64	10.39	9.34	9.12	9.38	9.97	9.84	9.74
1.18	13.91	0.24	13.79	0.3	14.03	0.1	0.396683	0.725607	0.126244	0.848307	ENST00000496414	A_24_P289188	ENST00000496414	ens|ribosomal protein L29 pseudogene 30 [Source:HGNC Symbol;Acc:HGNC:36601] [ENST00000496414]	CTAAAGGGGGTGGATCCCAAATTCCTGAGGAACATGCCCTTTGCCAAGAAGCACAGCAAG	13.55	14.65	13.47	13.5	13.7	14.13	14.23	14.07
-1.03	6.22	-0.04	6.24	0.1	6.2	0.1	0.81021	0.932595	0.508054	1.08034	CPO	A_23_P102172	NM_173077	ref|Homo sapiens carboxypeptidase O (CPO), mRNA [NM_173077]	TGCAGATATTTTATATGCCTCATCAGGGTCTTCAAGAGATTGGGCCCGAGACATTGGGAT	6.23	6.41	6.08	6.24	6.17	6.04	6.59	5.99
-1.07	6.28	-0.09	6.33	0.1	6.23	0.3	0.752771	0.909424	0.229392	1.02922	ENST00000390466	A_33_P3277344	ENST00000390466	ens|T cell receptor alpha variable 39 [Source:HGNC Symbol;Acc:HGNC:12139] [ENST00000390466]	TTGCTATCAAATGGAGCAGTGAAGCAGGAGGGACGATTAATGGCCTCACTTGATACCAAA	6.23	6.72	6.26	6.1	6.02	5.96	7.13	5.82
1.83	8.99	0.87	8.55	0.3	9.43	0.1	0.00701779	0.117295	0.00511481	0.181573	GRB7	A_23_P163992	NM_005310	ref|Homo sapiens growth factor receptor-bound protein 7 (GRB7), transcript variant 1, mRNA [NM_005310]	AGTCAGCGGAACCCCCAGGGCTTTGTCCTCTCTTTGTGCCACCTGCAGAAAGTGAAGCAT	8.27	9.28	8.09	8.58	9.21	9.53	9.71	9.27
-1.01	6.69	-0.02	6.7	0.2	6.68	0.1	0.9073	0.9699	0.558566	1.10136	SLC6A5	A_23_P116624	NM_004211	ref|Homo sapiens solute carrier family 6 (neurotransmitter transporter), member 5 (SLC6A5), mRNA [NM_004211]	CAATTATGTTTGTGATAAAAATGCATCTGGCCCCTGGAAGATTTATTGAGAGGCTGAAGT	6.52	7.14	6.53	6.59	6.6	6.8	6.76	6.54
1.05	6.52	0.07	6.49	0.1	6.56	0.3	0.811647	0.933015	0.430699	1.10627	A_19_P00329997	A_19_P00329997	A_19_P00329997	Unknown	TAGAATAAATCATCTCCCATATTAGAGGAGCTGAAATGGGCAGCACAATTCAGGGGGCTC	6.52	6.71	6.52	6.21	6.47	6.2	7.49	6.07
1.05	11.25	0.07	11.21	0.3	11.28	0.2	0.83399	0.94231	0.208892	1.00467	HARS	A_23_P133227	NM_002109	ref|Homo sapiens histidyl-tRNA synthetase (HARS), transcript variant 1, mRNA [NM_002109]	GAGGTTAAGACAAACTGCATATGTACTTCAATTGCTTTGCACTTTTCCGTTTCAGCGGAA	10.87	12.17	11.04	10.76	10.6	11.62	11.37	11.54
-1.05	6.22	-0.07	6.26	0	6.18	0.1	0.63789	0.857479	0.514874	1.08398	ERCC-00007_60	ERCC-00007_60	ERCC-00007_60			6.23	6.22	6.27	6.3	6.57	6	6.02	6.14
1.2	6.68	0.27	6.55	0.1	6.82	0.4	0.453062	0.759854	0.293607	1.08441	ENST00000390361	A_23_P364355	ENST00000390361	ens|T cell receptor beta variable 7-3 [Source:HGNC Symbol;Acc:HGNC:12237] [ENST00000390361]	GTCTCCCAGACCCCCAGTAACAAGGTCACAGAGAAGGGAAAAGATGTAGAGCTCAGGTGT	6.55	6.72	6.44	6.48	6.46	6.37	8.01	6.43
1.64	6.74	0.72	6.38	0.1	7.1	0.8	0.329875	0.682599	0.0107374	0.271348	MPPED1	A_23_P146855	NM_001044370	ref|Homo sapiens metallophosphoesterase domain containing 1 (MPPED1), mRNA [NM_001044370]	TAGGGCCTAGATGAGGGGCAGGCAGTCAGGCAGAAATGGGCAAGTTCAGGGTCAGATTCT	6.43	6.5	6.04	6.57	6.34	6.19	9.62	6.26
1.29	6.61	0.37	6.43	0	6.8	0.5	0.382264	0.716541	0.155336	0.920008	INHBA	A_23_P122924	NM_002192	ref|Homo sapiens inhibin, beta A (INHBA), mRNA [NM_002192]	AAACATCATCAAAAAGGACATTCAGAACATGATCGTGGAGGAGTGTGGGTGCTCATAGAG	6.43	6.34	6.47	6.48	6.65	6.12	8.19	6.24
1.16	6.45	0.21	6.35	0.1	6.55	0.3	0.511777	0.792955	0.348885	1.10221	A_19_P00330231	A_19_P00330231	A_19_P00330231	Unknown	ATTAGCCTTCTTAAAATTAAAAAAGTCAGAAAAAGCATAGAAGTGTGTGTGCAGGCCCAT	6.6	6.1	6.38	6.3	6.34	6.19	7.56	6.13
-1.27	9.03	-0.35	9.2	0.1	8.86	0.2	0.0775795	0.383489	0.116825	0.771356	WEE1	A_33_P3290567	NM_003390	ref|Homo sapiens WEE1 G2 checkpoint kinase (WEE1), transcript variant 1, mRNA [NM_003390]	CTGTACATAGCTGTTTGAAATGCCAGAATGACTTCTGACATTCCAAGTTTTTCACAAAAT	9	9.17	9.42	9.23	8.51	9.25	8.86	8.81
1.03	6.27	0.04	6.25	0	6.29	0.1	0.766345	0.91522	0.529159	1.10331	A_19_P00315856	A_19_P00315856	A_19_P00315856	Unknown	TTCATCCTGGATGGTTTACTGAGCTCTTTGGGGTTCCTGAGGTGAAAATTACAGCAATTT	6.31	6.18	6.35	6.15	6.51	6.12	6.38	6.16
1.12	6.39	0.17	6.31	0.1	6.48	0.4	0.62263	0.8505	0.35599	1.10448	OR56A1	A_33_P3233328	NM_001001917	ref|Homo sapiens olfactory receptor, family 56, subfamily A, member 1 (OR56A1), mRNA [NM_001001917]	TGTATGGGGTTCGGACCAAAGAGATAAAACAGGGAATTCAGAAGTTACTGCAGAGAGGGA	6.39	6.37	6.12	6.36	6.41	5.87	7.57	6.06
1.06	6.19	0.08	6.15	0.1	6.23	0.1	0.630703	0.854432	0.450734	1.10552	ERCC-00023_60	ERCC-00023_60	ERCC-00023_60			6.31	5.96	6.19	6.15	6.47	5.92	6.48	6.07
1.19	6.49	0.25	6.36	0	6.62	0.3	0.315642	0.672277	0.199951	0.992756	ZNF69	A_24_P254084	NM_021915	ref|Homo sapiens zinc finger protein 69 (ZNF69), mRNA [NM_021915]	AGCAAGGGTGTAATATACCATAGTGATAAATATGACCAAAAGCCATAAATGACTGTGAGA	6.31	6.44	6.41	6.29	7.4	6.29	6.51	6.27
1.51	6.66	0.59	6.36	0.1	6.96	0.5	0.210489	0.584309	0.0230786	0.397865	CN282820	A_33_P3334748	CN282820	gb|17000424515715 GRN_EB Homo sapiens cDNA 5', mRNA sequence [CN282820]	ACACTTACCCTTCATCTAGTCCTGAAAGGTCCCCTGAGTGCAGGTTAGATTGTGGAGGCT	6.5	6.56	6.22	6.17	8.35	6.15	7.14	6.18
1.23	6.26	0.3	6.11	0.1	6.41	0.6	0.541508	0.809793	0.0788937	0.706141	ATP4B	A_23_P32308	NM_000705	ref|Homo sapiens ATPase, H+/K+ exchanging, beta polypeptide (ATP4B), mRNA [NM_000705]	CCCACATCTGAAGGACCTGCTCGCGAGTATCAGTTCTTCCTTGTTGAATTCTTACAGTTT	6.45	6.18	5.96	5.87	8.08	5.87	5.94	5.76
1.01	6.26	0.01	6.25	0.1	6.26	0.3	0.964331	0.988285	0.420189	1.10608	LOC101929268	A_19_P00322681	NR_105002	ref|Homo sapiens uncharacterized LOC101929268 (LOC101929268), long non-coding RNA [NR_105002]	GCCATGCCTGTGTGCGCACTGCTGTTTCTCATTGTTAATATTTTAACTGTTATTAAAAAA	6.39	6.34	6.19	6.1	7	6.26	5.88	5.91
-1.19	7.22	-0.25	7.35	0	7.1	0.2	0.266385	0.634036	0.276889	1.07676	C1orf74	A_23_P12147	NM_152485	ref|Homo sapiens chromosome 1 open reading frame 74 (C1orf74), mRNA [NM_152485]	CTCAGAACCCGATTTAGGACTCAGAATGACTTTGCTGATCTCAGCATCTCCTCTGAGATA	7.24	7.39	7.41	7.36	7.51	7.34	6.48	7.07
1.14	7.79	0.19	7.7	0.1	7.89	0.1	0.217782	0.591641	0.239036	1.0409	TBL1Y	A_23_P114466	NM_033284	ref|Homo sapiens transducin (beta)-like 1, Y-linked (TBL1Y), transcript variant 1, mRNA [NM_033284]	TACAGTGTAGCTTTCAGCCCCGATGGAAAGTACTTGGCTAGTGGATCCTTTGACAAGTAT	8.01	7.59	7.65	7.55	7.99	7.98	7.74	7.84
1.38	9.14	0.47	8.91	0.1	9.38	0.2	0.0280615	0.234875	0.0672848	0.656543	IFRD1	A_24_P137897	NM_001007245	ref|Homo sapiens interferon-related developmental regulator 1 (IFRD1), transcript variant 2, mRNA [NM_001007245]	AACCAAAGCTAGAAGCAAATGTCGAGATAAGAGAGCAGATGTTGGAGAATTCTTCTAGAT	9.02	9.06	8.81	8.75	9.04	9.54	9.76	9.17
1.57	15.86	0.65	15.53	0.1	16.18	0.1	0.00201966	0.0628159	0.0189142	0.358993	EIF1	A_23_P45945	NM_005801	ref|Homo sapiens eukaryotic translation initiation factor 1 (EIF1), mRNA [NM_005801]	CCTCACAGCTTGTATAATGTAACCATTTGGGGTCCGCTTTTAACTTGGACTAGTGTAACT	15.39	15.91	15.38	15.46	16.05	16.22	16.31	16.13
-1.01	6.45	-0.02	6.46	0.2	6.44	0.2	0.929297	0.977215	0.446226	1.09111	ADAMTSL2	A_33_P3262541	NM_014694	ref|Homo sapiens ADAMTS-like 2 (ADAMTSL2), transcript variant 1, mRNA [NM_014694]	ATCAAAGTGAACCTCTGCGGGCACTGGTACTACAGCAAGGCGTGCTGCCGCTCCTGCAGG	6.92	6.26	6.44	6.21	6.34	6.29	6.9	6.22
1.55	6.66	0.63	6.34	0.1	6.97	0.5	0.189784	0.562008	0.0386857	0.506817	TRPM8	A_33_P3317327	ENST00000355722	ens|transient receptor potential cation channel, subfamily M, member 8 [Source:HGNC Symbol;Acc:HGNC:17961] [ENST00000355722]	AATTGCGATGCTGAGGTACCGGTGGGACAGGAGGAGGTCTGCTAGGTCACATGGAAGAAA	6.55	6.3	6.19	6.33	6.41	6.42	8.56	6.51
1.24	9.43	0.32	9.28	0.1	9.59	0.1	0.0652413	0.353341	0.121623	0.836901	CNOT11	A_23_P108761	NM_017546	ref|Homo sapiens CCR4-NOT transcription complex, subunit 11 (CNOT11), mRNA [NM_017546]	CTGGTCTTTTCCGGTTGTTGAAGACATTGGATACTGGGGAAACACCTTCTGAGACCAAAA	9.53	9.33	8.97	9.28	9.56	9.68	9.4	9.74
2.67	11.31	1.42	10.6	0.1	12.02	0.2	1.37e-05	0.00875853	0.00011449	0.0216517	BCL3	A_23_P4662	NM_005178	ref|Homo sapiens B-cell CLL/lymphoma 3 (BCL3), mRNA [NM_005178]	TACCAGATAACTGAGGAGGGGAGAGGTGGGCCGTAACGGGCACGGATCACGATGTAAATT	10.5	10.78	10.63	10.51	11.88	11.95	12.47	11.79
1.08	6.32	0.11	6.27	0	6.38	0.1	0.391198	0.722232	0.399662	1.0848	A_33_P3253124	A_33_P3253124	A_33_P3253124	Unknown	GCAGAGCACAGCCCCTTCAAAAAATCCAGGTATTCATGTATAGTCTTGAGTATTAGCTAA	6.39	6.26	6.17	6.24	6.21	6.43	6.3	6.56
1.05	6.46	0.06	6.43	0.1	6.5	0.2	0.777488	0.920135	0.522984	1.10295	A_19_P00329412	A_19_P00329412	A_19_P00329412	Unknown	ACTCCAAACTCTGGCGAAGCCCAACAGAGCAAGACCATATTGTGGGTGGGGAAGAGGAGG	6.67	6.2	6.52	6.33	6.28	6.13	7.13	6.44
1.12	6.43	0.16	6.35	0.1	6.51	0.1	0.383991	0.717481	0.375798	1.10194	C17orf98	A_24_P23921	NM_001080465	ref|Homo sapiens chromosome 17 open reading frame 98 (C17orf98), mRNA [NM_001080465]	ACCACTACAATGCTGATCTGAAACCGATCGATGGGTTCAATGGAAGGTTTGGCTACCGCA	6.53	6.12	6.52	6.24	6.41	6.4	6.94	6.3
-1.1	6.66	-0.13	6.73	0.1	6.59	0.1	0.412283	0.735377	0.464231	1.07595	ERC1	A_24_P162293	NM_178040	ref|Homo sapiens ELKS/RAB6-interacting/CAST family member 1 (ERC1), transcript variant epsilon, mRNA [NM_178040]	GAATCATTGATGAGGTATCTCAATTGAGATTTGCAAGGACTTTGATACCATTTGAAATGG	6.76	6.53	6.85	6.76	6.72	6.69	6.2	6.75
-1.83	11.07	-0.87	11.5	0.2	10.63	0	0.00050159	0.0342236	0.00289968	0.113989	ASF1B	A_23_P119254	NM_018154	ref|Homo sapiens anti-silencing function 1B histone chaperone (ASF1B), mRNA [NM_018154]	AGGAACCATGTTGCCTTTCCTGTCAATCACAGCCACCTTCCTGTTATCTCCTAAATGGAT	11.33	11.31	11.96	11.4	10.56	10.67	10.54	10.74
-1.16	6.25	-0.22	6.35	0.1	6.14	0.1	0.185796	0.557639	0.278923	1.07816	ENST00000396843	A_33_P3364776	ENST00000396843	ens|suppressor of Ty 5 homolog (S. cerevisiae) [Source:HGNC Symbol;Acc:HGNC:11469] [ENST00000396843]	AGGGACCATCTATGGGAACTGCTGTGTTCCAGCTACAGTACCTGCTGGATCTCCTGGGGT	6.53	6.59	6.15	6.14	6.13	6.04	6.32	6.06
-1.07	8.09	-0.1	8.14	0.1	8.04	0.1	0.550489	0.814375	0.503625	1.08305	CA5BP1	A_19_P00320384	ENST00000380336	ens|carbonic anhydrase VB pseudogene 1 [Source:HGNC Symbol;Acc:HGNC:29544] [ENST00000380336]	TTCCTGCCTGGTGCCCACCTGTCTAGATTACTGGACCCAAGTAGGTCCAGTATCTCCCTG	8.33	8.24	8.16	7.82	8.2	8.21	7.81	7.94
1.27	14.48	0.35	14.3	0.1	14.65	0.1	0.032189	0.251101	0.103545	0.791848	RPL21P44	A_32_P94087	NR_027153	ref|Homo sapiens ribosomal protein L21 pseudogene 44 (RPL21P44), non-coding RNA [NR_027153]	ACAAGTGTTACCATGGCAAAACTGAAAGTCTACAGTGTTCCCCAGCATGCTGTTGGCATT	14.18	14.47	14.26	14.31	14.83	14.76	14.65	14.38
-1.06	6.24	-0.09	6.28	0.1	6.19	0.2	0.659052	0.868461	0.305353	1.07662	ADIPOQ	A_23_P369237	NM_004797	ref|Homo sapiens adiponectin, C1Q and collagen domain containing (ADIPOQ), transcript variant 2, mRNA [NM_004797]	CTCCTTACAGAACACGCTTTCACAGTTACCCTAAACTCTCTGGGGCAGGGTTATTCCTTT	6.39	6.18	6.4	6.15	6.09	6.04	6.77	5.86
1.14	13.99	0.19	13.9	0.1	14.09	0.1	0.216484	0.590058	0.267302	1.06827	SP100	A_23_P349928	NM_003113	ref|Homo sapiens SP100 nuclear antigen (SP100), transcript variant 2, mRNA [NM_003113]	TGTATAGGAGGATGGTAGTTTTTTCACCTTCAGTTGTCTCTGATGTAGCTTATACAAAAC	13.58	14.09	13.98	13.94	13.99	14.19	13.98	14.19
-1.14	6.44	-0.19	6.54	0.1	6.34	0.1	0.234293	0.607971	0.346231	1.07648	A_19_P00324345	A_19_P00324345	A_19_P00324345	Unknown	TTCATTCTTTCTGGAGCATCTCACGTCCTCTTCTCTGCTTTAAGATCCACACAAATGTCA	6.27	6.66	6.75	6.47	6.47	6.46	6.08	6.36
-1.1	6.01	-0.14	6.08	0.1	5.94	0.1	0.381093	0.716068	0.377589	1.07661	A_19_P00805146	A_19_P00805146	A_19_P00805146	Unknown	TTATTAATGCAGTCTCAAATCAGGTGGATCATTTTCATAATCATGTTATATTGCTGATCA	6.41	5.91	6.02	6	6.04	5.69	6.04	6.01
-1.05	6.23	-0.07	6.26	0.1	6.19	0.2	0.704351	0.887944	0.396208	1.07766	ERCC-00051_60	ERCC-00051_60	ERCC-00051_60			6.48	6.24	6.15	6.17	6.13	6.04	6.66	5.95
-1.11	6.3	-0.14	6.37	0.1	6.22	0.1	0.383102	0.716861	0.331523	1.0769	SCTR	A_23_P28139	NM_002980	ref|Homo sapiens secretin receptor (SCTR), mRNA [NM_002980]	GGGTGCTGGGACATCAATGCCAACGCATCCATCTGGTGGATCATTCGTGGTCCTGTGATC	6.55	6.3	6.41	6.21	6.25	5.92	6.55	6.18
1.2	9.56	0.26	9.43	0.2	9.69	0.1	0.197218	0.570798	0.150055	0.907942	RBM4	A_23_P13033	NM_002896	ref|Homo sapiens RNA binding motif protein 4 (RBM4), transcript variant 1, mRNA [NM_002896]	TTACGGGCATGAGAGTGAGTTGTCCCAAGCTTCAGCAGCCGCGCGGAATTCTCTGTACGA	9.09	9.88	9.47	9.3	9.66	9.7	9.48	9.93
1.03	6.67	0.04	6.65	0.1	6.69	0.1	0.813785	0.933734	0.435297	1.1052	ZAR1	A_23_P349398	NM_175619	ref|Homo sapiens zygote arrest 1 (ZAR1), mRNA [NM_175619]	GGTAGATGCAAAGGCAAACGCCTGTCCTGTGACAGCACTTTCAGCTTCAAATACATCATT	6.8	6.56	6.68	6.55	6.87	6.92	6.34	6.61
1.72	8.2	0.78	7.81	0.2	8.59	0	0.00117079	0.0492941	0.00822218	0.237523	BEND7	A_23_P376188	NM_001100912	ref|Homo sapiens BEN domain containing 7 (BEND7), transcript variant 2, mRNA [NM_001100912]	AAGGAGCTACTACCCAAGGGAAGGGAGAAGATTAATTGGTGACCTTTCGCCGTGTTAAAA	8.07	8.03	7.39	7.77	8.52	8.57	8.74	8.55
1.45	6.67	0.53	6.4	0	6.94	0.4	0.166485	0.535256	0.0717427	0.677067	RAI2	A_23_P254165	NM_021785	ref|Homo sapiens retinoic acid induced 2 (RAI2), transcript variant 2, mRNA [NM_021785]	GGAGTAGTTGGGAAATGGAAAGGTGAATTGGCTCTAGAGGCCCTGTATGCTAGTATCATT	6.46	6.44	6.41	6.3	6.47	6.47	8.18	6.62
1.26	7.25	0.33	7.08	0	7.41	0.1	0.022874	0.211716	0.12581	0.8472	ZNF767P	A_23_P323143	NR_027788	ref|Homo sapiens zinc finger family member 767, pseudogene (ZNF767P), transcript variant 1, non-coding RNA [NR_027788]	CAGCACCTCGATTTCTTCTTGGTGAGTCCATGGGAACAGCCCCACTGCAAACAACCCATT	7.01	7.09	7.18	7.04	7.37	7.49	7.57	7.23
-1.48	9.59	-0.57	9.87	0.2	9.3	0.1	0.0243308	0.218863	0.0435032	0.463563	MCM4	A_23_P370989	NM_005914	ref|Homo sapiens minichromosome maintenance complex component 4 (MCM4), transcript variant 1, mRNA [NM_005914]	ATTTTATCTAAGGGCAAAACACCAGCTCTAAAATACCAGCAACTTTTTGAAGATATTCGG	9.57	9.93	10.33	9.65	9.41	9.36	8.88	9.56
-1.16	6.41	-0.21	6.52	0.1	6.31	0.1	0.183008	0.554066	0.242176	1.04921	A_33_P3236778	A_33_P3236778	A_33_P3236778	Unknown	TCCTGTCATTCGTCCATGCCTAAAATTCTCCGATAAAGCCCATTAAATAAAAACTCAGTA	6.57	6.3	6.45	6.74	6.46	6.47	6.18	6.12
-1.09	6.69	-0.13	6.76	0.1	6.63	0.1	0.377218	0.713373	0.393779	1.07671	ZNF713	A_33_P3385782	NM_182633	ref|Homo sapiens zinc finger protein 713 (ZNF713), mRNA [NM_182633]	CCTTCATTTAGCAGCACATAACTTATGGTGGGGGAAATCAGATAAATATATAAATGTAGG	7.01	6.55	6.67	6.81	6.68	6.79	6.57	6.46
1.48	7.91	0.56	7.63	0.1	8.19	0	0.00185187	0.0602705	0.0298428	0.445245	GPR97	A_33_P3305102	NM_170776	ref|Homo sapiens G protein-coupled receptor 97 (GPR97), mRNA [NM_170776]	TCCTCATCACCTTCCTCTTTGGCATGGTGGTCCTGGCCCTGGTGGTCTGGAAGATCTTCA	7.91	7.62	7.51	7.49	8.23	8.19	8.23	8.13
-1.08	6.45	-0.11	6.5	0.1	6.39	0.1	0.497391	0.785764	0.337811	1.07655	PEG3	A_33_P3424057	NM_006210	ref|Homo sapiens paternally expressed 3 (PEG3), transcript variant 1, mRNA [NM_006210]	TAAACATAAGGAGCTTCATCTGGAAGAAGAAGAAGAAGATGAAGCAGCAGCAGCTGCAGC	6.76	6.3	6.47	6.48	6.17	6.36	6.74	6.29
1.31	15.73	0.39	15.53	0.2	15.92	0	0.0500022	0.312839	0.087294	0.736723	HN1	A_23_P100632	NM_001002033	ref|Homo sapiens hematological and neurological expressed 1 (HN1), transcript variant 3, mRNA [NM_001002033]	TTCCTCCATGCTTGTGAACTGCACAACTTGAGCCTGACTGTACATCTCTTGGATTTGTTT	15.84	15.78	15.12	15.39	15.85	15.98	16.01	15.85
1.29	7.26	0.37	7.08	0.2	7.45	0.2	0.157079	0.522784	0.119103	0.830909	ENST00000578086	A_33_P3411888	ENST00000578086	ens|tripartite motif containing 16-like [Source:HGNC Symbol;Acc:HGNC:32670] [ENST00000578086]	TCACTAGGAAGAATGGAGAGTACTGGACCTTGCTCAGAGAGTCTTGTACAGGGATGTAAT	7.54	7.2	6.6	6.99	7.29	7.46	7.94	7.11
1.4	11.23	0.48	10.99	0.2	11.47	0	0.0233189	0.213916	0.044314	0.540628	SRRM1	A_24_P11131	NM_005839	ref|Homo sapiens serine/arginine repetitive matrix 1 (SRRM1), transcript variant 2, mRNA [NM_005839]	TTCTTTTGTAAAGGCAATGAGCTAGTCCCAGAAAGGATCCTTCAGTTACATACAATTTGT	11.21	11.25	11.01	10.49	11.51	11.5	11.37	11.51
1.92	8.83	0.94	8.36	0	9.31	0.1	6.677e-05	0.0167906	0.00281234	0.135095	TRIP11	A_23_P106241	NM_004239	ref|Homo sapiens thyroid hormone receptor interactor 11 (TRIP11), mRNA [NM_004239]	TATCACAAAGTGGCCTTTGGGGAGAAAGTCATGTATTTGTTCGCAATTATGCTTTCTCTG	8.37	8.43	8.24	8.41	9.59	9.35	9.13	9.15
1.98	8.69	0.99	8.2	0.2	9.19	0.1	0.00163341	0.0568947	0.00236408	0.124274	CDR2	A_24_P339071	NM_001802	ref|Homo sapiens cerebellar degeneration-related protein 2, 62kDa (CDR2), mRNA [NM_001802]	CATTCAGACAAGTGTTTGTAGACTCTGAAGCCTAATGTTACTCATGACGTTTGCCTCATT	7.9	8.81	7.85	8.24	9.08	9.38	9.35	8.93
-1.31	6.2	-0.39	6.39	0.1	6.01	0.1	0.0230957	0.213203	0.0817267	0.641988	SLFN12	A_23_P118536	NM_018042	ref|Homo sapiens schlafen family member 12 (SLFN12), transcript variant 1, mRNA [NM_018042]	GAGACCAGTTTTCCTTTGCAGAAAATCTATACCAGATAATCGGTATAGATTGCTTTCAGA	6.19	6.49	6.29	6.61	6.19	5.89	6.08	5.86
-1.29	6.31	-0.37	6.5	0.2	6.13	0.1	0.0817887	0.393404	0.0654084	0.57466	GNAO1	A_33_P3404814	NM_020988	ref|Homo sapiens guanine nucleotide binding protein (G protein), alpha activating activity polypeptide O (GNAO1), transcript variant 1, mRNA [NM_020988]	GGTTTCACTTTTAAGACTTAATCTTTGCTGAAGAAGACCAGTCACAGCCATTTCAAATAA	6.41	6.14	6.41	7.04	6.17	6.08	6.25	6.01
-1.09	6.18	-0.13	6.25	0.1	6.12	0.1	0.371323	0.709738	0.401269	1.07668	C21orf62	A_32_P16918	NM_019596	ref|Homo sapiens chromosome 21 open reading frame 62 (C21orf62), transcript variant 2, mRNA [NM_019596]	TGCCATTCAGCTTTTTTGTTTGTTTGTTTTAAATAATATCATGTGGGTCAAACAAACTAT	6.43	6.14	6.12	6.3	5.9	6.34	6.07	6.16
1.69	7.91	0.76	7.54	0.1	8.29	0.1	0.00202899	0.0628288	0.00917921	0.249814	CDKL3	A_23_P110643	NM_016508	ref|Homo sapiens cyclin-dependent kinase-like 3 (CDKL3), transcript variant 2, mRNA [NM_016508]	TGGCTTGAAAGAAAATCCACATTGCGGAGGTTCTGTGACAATGCCACCCATCAATCTAAC	7.32	7.83	7.3	7.69	8.51	8.49	8.1	8.07
-1.19	7.05	-0.25	7.17	0.3	6.92	0.1	0.378389	0.714139	0.21103	0.999383	DOK3	A_32_P121085	NM_001144875	ref|Homo sapiens docking protein 3 (DOK3), transcript variant 2, mRNA [NM_001144875]	TACACAAAGAATCTCCTGAAAGCCTGTAAAAATGTCCATGCATGTTCTGTGAGTGATCTA	6.57	7.17	7.88	7.06	6.98	7.11	6.5	7.1
1.01	6.39	0.01	6.38	0.1	6.39	0	0.906689	0.969563	0.561243	1.10071	GDF9	A_23_P167585	NM_005260	ref|Homo sapiens growth differentiation factor 9 (GDF9), transcript variant 1, mRNA [NM_005260]	CCCAAAATGAGTGTGAGCTCCATGACTTTAGACTTAGCTTTAGTCAGCTGAAGTGGGACA	6.43	6.56	6.37	6.15	6.43	6.32	6.41	6.4
1.02	6.16	0.02	6.15	0.1	6.17	0.1	0.883321	0.961489	0.567834	1.10176	CLDN14	A_33_P3284036	ENST00000478313	ens|claudin 14 [Source:HGNC Symbol;Acc:HGNC:2035] [ENST00000478313]	ATCTTCCTGAGGCTACACTTCAGCATCTGTAGGATGGGAGTGTTGAGCGCTAGATCTATG	6.14	6.18	6.37	5.89	5.95	6.12	6.53	6.09
1.23	7.2	0.29	7.05	0.1	7.34	0	0.0643788	0.351114	0.135602	0.875417	TYW1	A_32_P52206	NM_018264	ref|Homo sapiens tRNA-yW synthesizing protein 1 homolog (S. cerevisiae) (TYW1), mRNA [NM_018264]	GAGGAAGCATCCATTGATTTTCGATTTGGCAAAACTTACCTGAAGGGTATGAGAGATGCG	6.89	7.26	7.21	6.82	7.37	7.31	7.25	7.45
-1.03	6.29	-0.04	6.31	0.1	6.27	0.1	0.822132	0.937396	0.527018	1.0895	RASGEF1B	A_33_P3364646	NM_152545	ref|Homo sapiens RasGEF domain family, member 1B (RASGEF1B), transcript variant 1, mRNA [NM_152545]	CAAGGTTTTGAGTTGGCTGCTGGTTAGCAAACTCCTTTTTACCCATATAAGTTATTTAAT	6.53	6.14	6.22	6.33	6.13	6.22	6.05	6.68
-1.16	6.19	-0.22	6.3	0	6.08	0.1	0.131743	0.485752	0.230808	1.03183	ENST00000500117	A_19_P00805748	ENST00000500117	gb|Homo sapiens cDNA FLJ32951 fis, clone TESTI2008033. [AK057513]	GCCCTTTCCTATATCCACTGTTTAATGTTTAAGCTTTGGATGCTAAGAGTGGTTATAATA	6.35	6.22	6.35	6.27	6.09	5.85	6.34	6.04
2.42	7.58	1.27	6.94	0.1	8.22	0.3	0.00204438	0.0630495	0.00019531	0.0297101	A_19_P00811116	A_19_P00811116	A_19_P00811116	Unknown	TTCCAGAAACCTGATAGCTGTTTTCCCTGTCAAAAAGAGAGAGAGAGAGACAGGAAAAAA	7.07	6.72	7.29	6.68	8.91	7.71	8.59	7.65
-1.07	6.22	-0.09	6.26	0.1	6.17	0	0.482566	0.777155	0.484337	1.07621	TNFSF8	A_23_P169257	NM_001244	ref|Homo sapiens tumor necrosis factor (ligand) superfamily, member 8 (TNFSF8), transcript variant 1, mRNA [NM_001244]	TTCAGGAAGAAAGCGCCTCTCTACCATACAGTATTTCATCCCTCCAAACACTTGGGCAAA	6.43	6.18	6.4	6.04	6.13	6.08	6.21	6.25
-1.03	6.82	-0.05	6.84	0.1	6.8	0.1	0.761055	0.912953	0.610254	1.09053	A_19_P00325104	A_19_P00325104	A_19_P00325104	Unknown	AAACCTTTCCTCACTCCCCTCAGCCAAGAATCATAAGATTTGGCTTTGAGCCTGCATTTG	6.72	7.02	6.85	6.79	6.84	6.95	6.44	6.95
1.67	8.84	0.74	8.47	0.1	9.2	0	0.00081481	0.0420691	0.0108251	0.272688	ACACB	A_33_P3334220	NM_001093	ref|Homo sapiens acetyl-CoA carboxylase beta (ACACB), mRNA [NM_001093]	CCTGGAACGGTGGGCAGAGAGCCTACTAGGAAATGTGCAGAATAAACTATTTTTTGAAGG	8.5	8.09	8.54	8.73	9.15	9.28	9.21	9.18
-1.11	6.16	-0.14	6.24	0.1	6.09	0.1	0.344446	0.692014	0.408642	1.0762	ERCC-00007_60	ERCC-00007_60	ERCC-00007_60			6.41	6.2	6.35	5.98	6.28	5.92	5.99	6.18
2.47	10.58	1.3	9.93	0.5	11.23	0.1	0.0114535	0.148475	0.00020008	0.0300716	SH3YL1	A_33_P3379456	NM_001282687	ref|Homo sapiens SH3 and SYLF domain containing 1 (SH3YL1), transcript variant 4, mRNA [NM_001282687]	CATTTCCAGCAGTAGCATAAACTTACGGTGACATGGTAGACTTGTCTCTAAATAAAATTT	10.75	10.18	8.54	10.25	11.5	11.29	11.18	10.95
1.24	6.98	0.31	6.83	0.1	7.14	0.1	0.0365455	0.26809	0.142759	0.891639	LCP1	A_23_P204847	NM_002298	ref|Homo sapiens lymphocyte cytosolic protein 1 (L-plastin) (LCP1), mRNA [NM_002298]	ACGCCCTCTATCATGGTGAAAAGCTCCATCAATGAGGTATCTTCTTTAGTGGTGGTATGT	6.87	6.87	6.64	6.93	7.18	7.22	7.21	6.94
1.33	7.13	0.41	6.93	0.1	7.34	0.2	0.0989916	0.428725	0.101601	0.785082	BC030760	A_19_P00319518	BC030760	gb|Homo sapiens cDNA clone IMAGE:4798235. [BC030760]	TCTACCTTGGGTGACAGAAGTAGATGTCACTCAGATGCTGAGAATGGGGAGGGAGGAGGG	7.27	6.87	6.77	6.81	7.14	7.29	7.96	6.96
-1.09	6.21	-0.13	6.28	0.1	6.15	0.1	0.453686	0.760149	0.360048	1.07585	VIL1	A_23_P16866	NM_007127	ref|Homo sapiens villin 1 (VIL1), mRNA [NM_007127]	CTGATTGTAGGGTCTCATTTTCTCACCGATATTAGTCCTACACCAATTGAAGTGAAATTT	6.57	5.94	6.32	6.27	6	6.08	6.1	6.41
-1.14	6.41	-0.19	6.51	0.1	6.31	0.1	0.253929	0.623886	0.346703	1.07694	MINOS1	A_33_P3404950	NM_001204083	ref|Homo sapiens mitochondrial inner membrane organizing system 1 (MINOS1), transcript variant 5, mRNA [NM_001204083]	CCCATATAATTGAAAGAAAAATAATGTGCAGCCTGTTTCATCCCTTCCACTTGTTTTCTT	6.35	6.56	6.85	6.27	6.43	6.44	6.09	6.28
-1.17	6.15	-0.23	6.27	0.1	6.04	0.1	0.176212	0.546477	0.200244	0.977109	ERCC-00163_81	ERCC-00163_81	ERCC-00163_81			6.31	6.2	6.47	6.1	6.02	5.87	6.4	5.86
-1.07	6.86	-0.1	6.91	0.1	6.81	0	0.537579	0.807189	0.487359	1.08125	LOC338797	A_33_P3259077	NR_103736	ref|Homo sapiens uncharacterized LOC338797 (LOC338797), long non-coding RNA [NR_103736]	TCTTCTCCCTCACGTGCTCCCTGATGACCGCCAGGCTCCTTGACATGGTTCCCAGGACCA	6.72	6.93	7.29	6.7	6.89	6.84	6.78	6.74
2.06	12.49	1.04	11.97	0.2	13.01	0.1	0.00134049	0.0520922	0.00117394	0.084685	RNF141	A_24_P372625	NM_016422	ref|Homo sapiens ring finger protein 141 (RNF141), mRNA [NM_016422]	CTATGTACTGAATTTAGAGGTTGAGAATAATAGGATCTGTGTTATTCTTAGTACCCACTG	12.65	11.69	11.82	11.71	13.2	13.21	12.83	12.82
1.47	9.21	0.56	8.93	0.1	9.49	0.1	0.00994736	0.138778	0.0376818	0.499695	IFNLR1	A_23_P74112	NM_170743	ref|Homo sapiens interferon, lambda receptor 1 (IFNLR1), transcript variant 1, mRNA [NM_170743]	GGTGAAAGCAACATGTATCCCTTTAGACTACTAACGGTATATGTTGTTCTTATGTATTTG	9.04	8.66	9.07	8.97	9.58	9.57	9.75	9.08
1.18	8.57	0.24	8.45	0.6	8.69	0.2	0.646576	0.861937	0.036533	0.489823	SGMS1	A_32_P163125	NM_147156	ref|Homo sapiens sphingomyelin synthase 1 (SGMS1), mRNA [NM_147156]	GAATGAAGAAGTATATATATCCATTCTGTATTTTACGTGCAGCAGAATTATCTTCCGTAG	7.91	7.71	10.23	7.95	8.96	9	8.44	8.36
1.79	12.39	0.84	11.97	0.3	12.81	0.1	0.0101088	0.139484	0.00710588	0.218293	G3BP2	A_24_P380132	NM_203505	ref|Homo sapiens GTPase activating protein (SH3 domain) binding protein 2 (G3BP2), transcript variant 1, mRNA [NM_203505]	GTTCACCTGCAGTACTGTGGAGTTTTAACATTTTGTCCTCTTTTCAGTGAAACAGAGTAA	11.55	11.48	12.16	12.71	12.86	12.94	12.77	12.69
2.72	11.5	1.44	10.78	0.2	12.22	0	5.384e-05	0.0153509	6.828e-05	0.0154122	PLAU	A_23_P24104	NM_002658	ref|Homo sapiens plasminogen activator, urokinase (PLAU), transcript variant 1, mRNA [NM_002658]	CTGTGACCAGCACTGTCTCAGTTTCACTTTCACATAGATGTCCCTTTCTTGGCCAGTTAT	10.66	10.66	10.39	11.39	12.15	12.29	12.27	12.16
1.06	6.67	0.09	6.63	0.1	6.72	0.1	0.611307	0.845089	0.37206	1.10544	ABCC6	A_23_P100539	NM_001171	ref|Homo sapiens ATP-binding cassette, sub-family C (CFTR/MRP), member 6 (ABCC6), transcript variant 1, mRNA [NM_001171]	TCATCGATAGCTCCACACGATATTGAGTCTAGACCTGTGTTTGCTCTCTGGGAGGAAAAT	6.5	6.41	6.94	6.67	6.84	6.89	6.39	6.74
1.01	6.13	0.01	6.13	0.1	6.14	0.1	0.949127	0.983548	0.571858	1.10052	AQP9	A_23_P106362	NM_020980	ref|Homo sapiens aquaporin 9 (AQP9), mRNA [NM_020980]	TCTACATCAAGGGATGCACCTTCAGTCAAACTGTCAAAAAGCCCAGAATTCCCAAAGGCA	6.14	6.05	6.38	5.94	6.26	5.92	6.42	5.96
1.13	7.66	0.18	7.57	0.2	7.75	0.1	0.452799	0.759715	0.288311	1.08211	WBSCR16	A_24_P370420	NM_030798	ref|Homo sapiens Williams-Beuren syndrome chromosome region 16 (WBSCR16), transcript variant 1, mRNA [NM_030798]	GCTTGACGGAGTTCAACCCAGAAATCCAGGTTTCCCGCATCCGATGTGGACTCAGCCACT	7.15	7.15	8	7.97	7.7	7.95	7.63	7.72
-1.08	6.32	-0.11	6.38	0.1	6.27	0.1	0.501379	0.787534	0.396011	1.07873	ERCC-00156_158	ERCC-00156_158	ERCC-00156_158			6.6	6.34	6.55	6.02	6.13	6.15	6.43	6.35
-1.03	7.41	-0.05	7.44	0.2	7.39	0.1	0.824748	0.938753	0.419231	1.09321	ATRIP	A_23_P501770	NM_032166	ref|Homo sapiens ATR interacting protein (ATRIP), transcript variant 2, mRNA [NM_032166]	CTTGGAGACACAATGGCTCCAGCTGGAACAAGAGGTGGTCAGAGCGCTCACGGTGATGTT	7.17	7.07	7.95	7.55	7.42	7.38	7.58	7.18
1.01	6.3	0.01	6.29	0.1	6.3	0.3	0.967146	0.989176	0.275738	1.09193	WDR49	A_33_P3256844	AK097556	gb|Homo sapiens cDNA FLJ40237 fis, clone TESTI2023414. [AK097556]	TGTCACAAATGTTGCCATATATTAGAGCATAAACTTCATCAAGGAGATTGGGTCAGGCAA	6.43	6.14	6.48	6.12	5.9	6.04	7.32	5.96
1.48	14.95	0.57	14.67	0.3	15.23	0	0.0474515	0.304845	0.0415484	0.525095	ENST00000401937	A_24_P928604	ENST00000401937	Unknown	TCTACCACATGCAAATCTTTGCGCCTAATCATGTAGTCGCCAAGTTCCACTTCTGGTACT	14.34	14.12	14.83	15.37	15.19	15.29	15.16	15.29
1.33	10.45	0.41	10.25	0.3	10.66	0	0.1201	0.468409	0.121256	0.836751	MEAF6	A_23_P103442	NM_022756	ref|Homo sapiens MYST/Esa1-associated factor 6 (MEAF6), transcript variant 1, mRNA [NM_022756]	TAAGTAAAATGGGAAACTTGCCTCTGTTTTTTGCAAGGGGAGGTAAAGAGTGTTTAGTAA	9.85	9.73	10.68	10.72	10.58	10.68	10.77	10.59
1.04	6.45	0.06	6.43	0.2	6.48	0	0.742294	0.904483	0.492481	1.1049	MUSK	A_23_P71649	NM_005592	ref|Homo sapiens muscle, skeletal, receptor tyrosine kinase (MUSK), transcript variant 1, mRNA [NM_005592]	TGGCCCATGAGGAGGTCATTTACTACGTGCGAGATGGCAACATCCTCTCCTGCCCTGAGA	6.27	6.05	6.68	6.7	6.53	6.49	6.38	6.53
1.17	8.17	0.22	8.06	0.3	8.28	0.1	0.429329	0.745953	0.198455	0.99001	GNL3L	A_23_P22499	NM_019067	ref|Homo sapiens guanine nucleotide binding protein-like 3 (nucleolar)-like (GNL3L), transcript variant 2, mRNA [NM_019067]	GCAGAAACGTGCAGATAAAATCGCCAGCAAGCTGTCTGATTCCATGATGTCTGCTCTCGA	7.69	7.49	8.75	8.31	8.28	8.42	8.01	8.41
1.04	11.05	0.06	11.02	0.2	11.08	0.1	0.761981	0.913412	0.460433	1.1063	ESRP2	A_23_P100220	NM_024939	ref|Homo sapiens epithelial splicing regulatory protein 2 (ESRP2), mRNA [NM_024939]	CTCAACTGCTGGCTCTTCTTCCCTTTGTATTTGTGTAAGGAGCACTGCACTCCCATAAAA	10.75	10.69	11.31	11.33	11.07	11.15	10.92	11.18
-1.26	6.17	-0.34	6.34	0	6	0.1	0.0205421	0.200009	0.137343	0.832628	LINC01139	A_33_P3348352	NR_015407	ref|Homo sapiens long intergenic non-protein coding RNA 1139 (LINC01139), long non-coding RNA [NR_015407]	CTATAATTATTATAACTTTTAAATAAATATTTCCTCAATTAAAATAAAAATGCATTATCC	6.23	6.37	6.41	6.36	5.9	6.2	5.9	6.01
1	6.23	0	6.23	0.2	6.23	0	0.992065	0.997642	0.545302	1.1018	A_33_P3346881	A_33_P3346881	A_33_P3346881	Unknown	CCTGGCACATCTTACACTATAATAAGTGAAATTGCCAGTTATAAAAACGATACACAGTCT	6.01	5.91	6.41	6.58	6.35	6.15	6.17	6.25
1.62	11.74	0.7	11.4	0.4	12.09	0.1	0.0691325	0.362656	0.0125194	0.292658	E1A_r60_1	(+)E1A_r60_1	E1A_r60_1			11.18	10.48	12.28	11.64	11.81	12.39	12.03	12.13
-1.07	14.1	-0.09	14.15	0.1	14.05	0	0.528529	0.802001	0.450048	1.07579	HYAL2	A_33_P3365357	NM_033158	ref|Homo sapiens hyaluronoglucosaminidase 2 (HYAL2), transcript variant 2, mRNA [NM_033158]	GACCTGACCCTACTCCCTTGCCCTAGATAGTTTATTATTATTATTATTTTGGGGTCTCTT	14.44	13.86	14.14	14.14	14.17	13.99	14.08	13.96
-1.13	6.19	-0.18	6.28	0	6.1	0	0.13915	0.496466	0.325026	1.07655	DCAF4L2	A_33_P3768992	NM_152418	ref|Homo sapiens DDB1 and CUL4 associated factor 4-like 2 (DCAF4L2), mRNA [NM_152418]	GTAATGACTACGTAACTTGCGAATCTGTTTACCCTCACTTGCAAATAAAATAAGTGCAAA	6.35	6.18	6.22	6.36	6.11	6.02	6.14	6.13
-1	6.66	-0.01	6.66	0.1	6.66	0.2	0.972905	0.991389	0.420813	1.08652	SARM1	A_24_P267293	NM_015077	ref|Homo sapiens sterile alpha and TIR motif containing 1 (SARM1), mRNA [NM_015077]	ATGGCCAGGCTATTCACACAGGCCACAGCAGAAAAGAGAGCACCTGTGAAGAAATAAATA	6.83	6.36	6.58	6.89	6.61	6.55	7.11	6.36
-1.14	7.26	-0.19	7.36	0.2	7.17	0.2	0.510159	0.791789	0.213833	1.00488	AQP1	A_23_P372834	NM_198098	ref|Homo sapiens aquaporin 1 (Colton blood group) (AQP1), transcript variant 1, mRNA [NM_198098]	CCTCTGCATATATGTCTCTTTGGAGTTGGAATTTCATTATATGTTAAGAAAATAAAGGAA	7.43	6.68	7.8	7.51	7.37	6.7	6.94	7.66
-1.09	6.49	-0.12	6.55	0.1	6.44	0.1	0.542257	0.810105	0.374242	1.0802	A_19_P00812763	A_19_P00812763	A_19_P00812763	Unknown	TGGCAGTTCCTCTAGCTCCCAACTGGATTACTTTTTGCTTGTTCTCAGAAATATGCTTCT	6.72	6.26	6.44	6.79	6.47	6.32	6.12	6.83
1.14	7.76	0.18	7.67	0.2	7.86	0.2	0.510712	0.792079	0.295555	1.08568	COX10	A_23_P55123	NM_001303	ref|Homo sapiens COX10 heme A:farnesyltransferase cytochrome c oxidase assembly factor (COX10), mRNA [NM_001303]	TCACGTTAACATATAGACACTGTTGGAAGCAGTTCCTTCTAAAAGGGTAGCCCTGGACTT	7.89	7.14	7.47	8.19	7.69	7.54	8.45	7.75
-1.03	7.69	-0.04	7.7	0.3	7.67	0.2	0.897897	0.966552	0.363418	1.10549	MCF2L	A_23_P88106	NM_024979	ref|Homo sapiens MCF.2 cell line derived transforming sequence-like (MCF2L), transcript variant 2, mRNA [NM_024979]	TCAAAACTTTTGAAGCCCTTTCGGTGTCTAGTCTGCAGATGTTTTTGTATGTGTGCACCT	8.22	7.23	7.29	8.08	7.93	7.62	7.2	7.93
1.15	6.39	0.2	6.29	0.1	6.49	0.3	0.420133	0.740635	0.337806	1.09959	ERCC-00061_161	ERCC-00061_161	ERCC-00061_161			6.39	6.14	6.26	6.39	6.09	6.12	7.15	6.59
1.66	13.24	0.73	12.87	0.1	13.6	0.1	0.00150099	0.0546574	0.0119018	0.285644	C4orf3	A_33_P3285824	NM_001170330	ref|Homo sapiens chromosome 4 open reading frame 3 (C4orf3), transcript variant 1, mRNA [NM_001170330]	CCTCTGGCTTTTCATCCTTTTCGATGTGGTGGTGTTTCTCTTTGTGTATTTTTTGCCATG	13.21	12.66	12.71	12.9	13.75	13.43	13.79	13.44
-1.26	6.52	-0.33	6.69	0.1	6.36	0	0.0217875	0.206322	0.127856	0.804138	A_19_P00323993	A_19_P00323993	A_19_P00323993	Unknown	TGGAGCCCTCCAATCAGCCTTGCTCCTGCCAAATCTGTTACTAATTTAAGCAAGACTCTA	6.87	6.5	6.75	6.64	6.38	6.31	6.34	6.4
-1.16	6.19	-0.21	6.3	0.1	6.09	0	0.136363	0.492408	0.237823	1.04196	ERCC-00104_60	ERCC-00104_60	ERCC-00104_60			6.31	6.03	6.37	6.48	6.04	6.15	6.1	6.04
1.06	6.24	0.09	6.19	0.1	6.28	0.1	0.584797	0.832419	0.498468	1.1044	NKX2-4	A_33_P3359801	NM_033176	ref|Homo sapiens NK2 homeobox 4 (NKX2-4), mRNA [NM_033176]	CACATAGCAACATTATTGCAGAGGAATTATTGCCATTTAGGTAATAGAGCAATGGAATCA	6.06	6.05	6.22	6.45	6.04	6.19	6.61	6.3
-1.27	6.26	-0.35	6.44	0.2	6.09	0.1	0.0697785	0.364013	0.0977774	0.704534	THC2658559	A_19_P00318604	THC2658559	Unknown	GTCTCTTTGAGGGGGCTCAACTCACAAAGTGCAGATTTTTATTGAAATATGAATGCTTGT	6.14	6.37	6.34	6.89	6	6	6.18	6.17
-4.75	8.33	-2.25	9.45	0.5	7.2	0.8	0.0160735	0.176012	1.6e-07	0.0004	LMNB2	A_23_P67725	NM_032737	ref|Homo sapiens lamin B2 (LMNB2), mRNA [NM_032737]	TTTTTTCCAATGATTTGTAATATACATTTTATGACTGGAAACTTTTTTGTACAACACTCC	8.95	8.32	10.62	9.92	6.66	6.49	6.15	9.52
-1.12	6.28	-0.16	6.36	0.1	6.2	0.1	0.263813	0.632163	0.418245	1.07672	A_19_P00800130	A_19_P00800130	A_19_P00800130	Unknown	CCAACATTAGCATTCTCACCTATGTCCTCAACAGACGCTCCTGGATTTGTCTTTCTTTAG	6.46	6.41	6.35	6.22	6.34	6.12	5.97	6.38
1.02	6.24	0.03	6.23	0.1	6.26	0	0.843809	0.9459	0.488435	1.10523	PTGFR	A_33_P3376546	NM_001039585	ref|Homo sapiens prostaglandin F receptor (FP) (PTGFR), transcript variant 2, mRNA [NM_001039585]	GCAATTGAAACATTTCTGTATAATACCAAGCATTGTTGCAGTATTGTCTGAAATGGTTGC	6.6	6.14	6.15	6.02	6.23	6.24	6.19	6.38
-1.03	6.47	-0.05	6.5	0.1	6.45	0.2	0.825415	0.939066	0.348981	1.08447	IL32	A_33_P3346826	NM_001012633	ref|Homo sapiens interleukin 32 (IL32), transcript variant 4, mRNA [NM_001012633]	AGAAAGAGATGGATTACGGTGCCGAGGCAACAGATCCCCTGTCCCGGATGTTGAGGATCC	6.59	6.18	6.73	6.48	6.5	6.17	6.99	6.13
-1.02	6.48	-0.03	6.5	0.1	6.46	0	0.781957	0.921704	0.621637	1.08034	A_19_P00324632	A_19_P00324632	A_19_P00324632	Unknown	TCTGGTGAAATCCTGCTAAGGTTATTTCACATTTCAGGAGTTTCAGCTGGTGGGGGAGAT	6.35	6.41	6.66	6.57	6.43	6.47	6.44	6.51
-1.02	9.48	-0.03	9.49	0.2	9.46	0.1	0.894143	0.965428	0.380482	1.10339	LOC101929998	A_33_P3216945	XR_428272	ref|PREDICTED: Homo sapiens uncharacterized LOC101929998 (LOC101929998), ncRNA [XR_428272]	AATAACCTGCTTTCTTTCTGTTCCCGAGCTGCGTTCGGACCCGTCGGATCGTAAATCCCA	10.03	9.07	9.11	9.76	9.4	9.23	9.58	9.63
-1.17	7.03	-0.23	7.15	0.2	6.92	0.1	0.347483	0.694523	0.21537	1.00714	A_19_P00319593	A_19_P00319593	A_19_P00319593	Unknown	CTTCTTTGAGGAGGGTCTTCTGCTTCCTCTCCTGGTCTTCTCCAGGCACTGCTGAGGAAT	7.49	6.59	7.5	7	7.11	6.95	6.54	7.07
-1.03	6.3	-0.04	6.33	0.1	6.28	0.1	0.739256	0.903408	0.574925	1.07911	A_33_P3366614	A_33_P3366614	A_33_P3366614	Unknown	TTGGATCTATGAAGAAAATGATAAATTGTCATTTGATGAATGCACTTGGCCCTGGCAGTT	6.37	6.22	6.47	6.24	6.21	6.15	6.44	6.33
1.27	6.3	0.35	6.13	0.1	6.48	0.5	0.392784	0.723127	0.19	0.976853	ERCC-00039_95	ERCC-00039_95	ERCC-00039_95			6.06	6.05	6.04	6.37	6.21	6.08	7.81	5.81
1.57	6.75	0.65	6.43	0	7.07	0.7	0.262673	0.631127	0.0331873	0.468295	SNAR-G1	A_33_P3542886	BU536871	gb|AGENCOURT_10224340 NIH_MGC_141 Homo sapiens cDNA clone IMAGE:6565454 5', mRNA sequence [BU536871]	ATATATTCATACTTAATGGGGGCGCGGAGGAGGAGTCAGACAGAGCTGGAGGACGATACC	6.39	6.32	6.52	6.48	6.41	6.57	9.03	6.28
-1.06	6.29	-0.09	6.33	0.2	6.25	0.3	0.773268	0.918512	0.14635	0.857192	TMEM72	A_24_P704446	NM_001123376	ref|Homo sapiens transmembrane protein 72 (TMEM72), mRNA [NM_001123376]	TTCTATCTGCTGTTTACAGGAGCCGCTGTCTCCATATGTGAAGGGGCCTACTTTGTGGCT	6.39	6.01	6.22	6.72	6.25	5.87	7.11	5.76
-1.12	8.51	-0.17	8.59	0.4	8.42	0.2	0.642865	0.859867	0.114397	0.763325	ELL3	A_24_P47988	NM_025165	ref|Homo sapiens elongation factor RNA polymerase II-like 3 (ELL3), mRNA [NM_025165]	GAGAAGAAAAGCGTCGCTGTGAGTACCTTCACCAGAAATTGTCCCACATTAAAGGTCTCA	9.01	7.46	8.88	9.02	8.31	8.02	8.6	8.76
-1.22	6.32	-0.29	6.47	0.3	6.18	0.1	0.388586	0.720363	0.0848245	0.654887	ENST00000608484	A_33_P3364028	ENST00000608484	ens|olfactory receptor, family 9, subfamily I, member 3 pseudogene [Source:HGNC Symbol;Acc:HGNC:15325] [ENST00000608484]	ATGGTTATCCTGATCTGCTACATGCTCATTATCAGAGCCATTTTGAGGGTGAAGTCGGCA	6.14	6.08	6.14	7.51	6.09	6.15	6.55	5.91
-1.04	6.22	-0.05	6.24	0.1	6.19	0.1	0.741497	0.904188	0.439914	1.08135	FKTN	A_33_P3259092	NM_001079802	ref|Homo sapiens fukutin (FKTN), transcript variant 1, mRNA [NM_001079802]	GATTTTCCTCTGACACCAGAGAACAATAGTAGTCTCAAGAATGGAAACCTGAATGTCTGA	6.39	6.03	6.04	6.51	6.25	6.22	6.34	5.95
-1.36	10.07	-0.44	10.29	0.4	9.85	0.3	0.320553	0.675833	0.0336904	0.406298	HRAS	A_23_P98183	NM_005343	ref|Homo sapiens Harvey rat sarcoma viral oncogene homolog (HRAS), transcript variant 1, mRNA [NM_005343]	TTTGCCATCAACAACACCAAGTCTTTTGAGGACATCCACCAGTACAGGGAGCAGATCAAA	10.59	9.11	11.15	10.31	9.63	9.23	10.17	10.36
-1.49	7.23	-0.57	7.52	0.3	6.95	0.2	0.063113	0.348049	0.0141589	0.258006	HLA-DOA	A_32_P356316	NM_002119	ref|Homo sapiens major histocompatibility complex, class II, DO alpha (HLA-DOA), mRNA [NM_002119]	TGGAAAGGTGTTTCTCTCATCTCTGTCCTAAGGCTTGATAAAGTCATTAAAATTGTGTTC	8.01	6.98	7.15	7.94	7.26	7.01	6.5	7.02
-2.15	8.12	-1.1	8.67	0.3	7.57	0.1	0.0021813	0.0651039	0.00020087	0.0278634	SMC1A	A_24_P942604	NM_006306	ref|Homo sapiens structural maintenance of chromosomes 1A (SMC1A), transcript variant 1, mRNA [NM_006306]	GGGGTGACAAGATAAGCCAGGCTCTAGAGCTGCTTTGGATCATGAACCATTTTCAAGTTT	8.97	7.86	9.07	8.78	7.73	7.62	7.25	7.68
1.04	6.13	0.06	6.11	0.1	6.16	0.1	0.723006	0.896531	0.535313	1.10285	ETG04_27747	ETG04_27747	ETG04_27747			6.08	5.91	6	6.44	6.17	6	6.39	6.09
1.37	6.37	0.45	6.14	0.1	6.6	0.5	0.309873	0.668526	0.109696	0.808166	ENST00000390400	A_33_P3233404	ENST00000390400	ens|T cell receptor beta variable 28 [Source:HGNC Symbol;Acc:HGNC:12209] [ENST00000390400]	AAGAAAAAGGAGATATTCCTGAGGGGTACAGTGTCTCTAGAGAGAAGAAGGAGCGCTTCT	6.01	5.91	6.15	6.49	6.13	6.15	8.06	6.04
-1.3	6.28	-0.37	6.47	0.1	6.09	0.1	0.0553173	0.326668	0.0730218	0.606038	BCL2	A_23_P352266	NM_000633	ref|Homo sapiens B-cell CLL/lymphoma 2 (BCL2), transcript variant alpha, mRNA [NM_000633]	TGGCTGATATTCTGCAACACTGTACACATAAAAAATACGGTAAGGATACTTTACATGGTT	6.43	6.1	6.68	6.66	6.09	5.87	6.36	6.04
-1.13	6.43	-0.18	6.52	0.1	6.34	0.1	0.19679	0.570266	0.392716	1.07775	LOC221814	A_33_P3713035	AL122087	gb|Homo sapiens mRNA; cDNA DKFZp564C0371 (from clone DKFZp564C0371) [AL122087]	ACCCATTCTCCCCTGTAGCACTTTCTAGAGTCAGAACCTGATTTAAACAAAAAGAAAAAA	6.6	6.62	6.35	6.5	6.46	6.44	6.15	6.32
1.36	6.29	0.44	6.07	0.1	6.51	0.3	0.175737	0.546138	0.116502	0.824639	GLIS3-AS1	A_23_P312837	NR_026663	ref|Homo sapiens GLIS3 antisense RNA 1 (GLIS3-AS1), long non-coding RNA [NR_026663]	TAAGAGGACAAAACGGAAGAGACATCGATAAGGAGAGCCGGTCCTTGGAATATTTTCCTG	6.03	6.18	5.87	6.17	6	6.24	7.52	6.28
-2.6	9.13	-1.38	9.82	0.3	8.44	0.6	0.030408	0.244319	0.00017642	0.0262648	ECD	A_23_P115762	NM_007265	ref|Homo sapiens ecdysoneless homolog (Drosophila) (ECD), transcript variant 1, mRNA [NM_007265]	CACCGATCACAGACCAACAAGTAAGCCAACAAAAAATTAACCAGCACATTTAGCTTCTCT	10.31	9	9.95	10.02	7.92	7.1	8.99	9.76
-1.28	12.71	-0.35	12.88	0.1	12.53	0	0.0251029	0.222127	0.10356	0.726096	XBP1	A_23_P120845	NM_005080	ref|Homo sapiens X-box binding protein 1 (XBP1), transcript variant 1, mRNA [NM_005080]	CCTTTTTGGCATCCTGGCTTGCCTCCAGTTTTAGGTCCTTTAGTTTGCTTCTGTAAGCAA	13.14	12.77	12.73	12.89	12.61	12.43	12.62	12.48
-1.18	6.79	-0.24	6.91	0.1	6.68	0.1	0.130435	0.483965	0.254034	1.0654	A_19_P00331910	A_19_P00331910	A_19_P00331910	Unknown	CACCATAATGCAATCAGTTTTTCAGGGCAGGGTGGTGGTGGGGATTACTTTCTTCATATC	7.06	6.76	7.15	6.68	6.75	6.79	6.57	6.59
-1.25	11.33	-0.32	11.49	0.2	11.17	0.1	0.191362	0.563431	0.113738	0.760699	RNF149	A_23_P120153	NM_173647	ref|Homo sapiens ring finger protein 149 (RNF149), mRNA [NM_173647]	AGATGACTTTAGGATTTGCATTTTTCCCTTTATTGCCTCATTTCTTGTGACGCCTTGTTG	11.96	10.99	11.36	11.65	11.2	10.8	11.19	11.5
-1.47	8.34	-0.56	8.62	0.3	8.06	0.2	0.0664934	0.356593	0.0260326	0.355548	PAFAH1B2	A_23_P255503	NM_002572	ref|Homo sapiens platelet-activating factor acetylhydrolase 1b, catalytic subunit 2 (30kDa) (PAFAH1B2), transcript variant 1, mRNA [NM_002572]	GCACTTTGCATTGTAGAATGTTCCTGGATGTTCATATCTAGTGTTTGAAGGGGAGGAGGG	9.03	7.9	8.94	8.62	7.99	7.67	8.13	8.46
-1.75	7.43	-0.81	7.84	0.2	7.03	0.2	0.00896414	0.131041	0.00419477	0.137948	C1orf74	A_23_P12147	NM_152485	ref|Homo sapiens chromosome 1 open reading frame 74 (C1orf74), mRNA [NM_152485]	CTCAGAACCCGATTTAGGACTCAGAATGACTTTGCTGATCTCAGCATCTCCTCTGAGATA	8.02	7.33	8.03	7.96	7.17	7.03	6.44	7.47
-2.03	8.09	-1.02	8.6	0.3	7.58	0.3	0.0155244	0.173038	0.00110852	0.0696012	URB1	A_23_P57293	NM_014825	ref|Homo sapiens URB1 ribosome biogenesis 1 homolog (S. cerevisiae) (URB1), mRNA [NM_014825]	TTTTTATGAAAACGAAGAGAGATGTTTAAAGTTTATTTTTCAGCAGGTGAGGTGGCTCAC	9.12	7.84	8.85	8.59	7.2	6.95	8.03	8.15
1.26	6.41	0.33	6.24	0.1	6.57	0.2	0.185208	0.556903	0.177842	0.957737	CD8B	A_33_P3234546	NM_004931	ref|Homo sapiens CD8b molecule (CD8B), transcript variant 5, mRNA [NM_004931]	TTGGGAATGAGGCTTGCTGAGAGGGGCTGTCCAGTTCCCAGAAGCCATGTCAGTCTCTGA	6.06	6.1	6.4	6.41	6.25	6.12	7.14	6.79
-1.19	6.15	-0.25	6.28	0.1	6.03	0.1	0.108234	0.446431	0.163071	0.899497	A_19_P00321891	A_19_P00321891	A_19_P00321891	Unknown	CTTTGTGAAGGTGTGGACCATTTTCTGAAACCAACTTAAGGCACCAGCTCATATTGGAAG	6.35	6.14	6.19	6.44	6	5.85	6.31	5.95
1.33	6.48	0.41	6.27	0.1	6.69	0.6	0.41937	0.740283	0.123868	0.841498	FCN2	A_23_P216756	NM_004108	ref|Homo sapiens ficolin (collagen/fibrinogen domain containing lectin) 2 (FCN2), transcript variant SV0, mRNA [NM_004108]	GGACTCATGGCAGCTTTGCAAATGGCATCAACTGGAAGTCGGGGAAAGGATACAATTATA	6.14	6.08	6.4	6.48	6.21	5.96	8.42	6.16
-2.26	10.43	-1.18	11.02	0.3	9.84	0.5	0.0354675	0.264238	0.00054084	0.0470442	SUZ12	A_23_P100883	NM_015355	ref|Homo sapiens SUZ12 polycomb repressive complex 2 subunit (SUZ12), mRNA [NM_015355]	CTTGATTGGTAAGCTCTCCAAATGATGAGTTCTAGTAAACTCTGATTTTTGCCTCTGGAT	11.38	10.07	11.55	11.08	10.01	8.47	10.28	10.6
-1.15	8.18	-0.21	8.28	0.1	8.08	0.4	0.577395	0.82853	0.194683	0.968052	LOC102723721	A_19_P00315502	ENST00000417112	ref|PREDICTED: Homo sapiens uncharacterized LOC102723721 (LOC102723721), ncRNA [XR_424100]	AGCCGGGATCGGGTTGTTGTTAATTTCTTAAGCAATTTCTAAATTCTGTATTGACTCTCT	8.47	8.01	8.5	8.16	8.17	6.92	8.53	8.7
-1.2	6.42	-0.26	6.55	0.2	6.29	0.1	0.232255	0.606302	0.170194	0.915691	A_19_P00809160	A_19_P00809160	A_19_P00809160	Unknown	TATCCTGGTCTTTATGCCTCTTTGTGGCTGCTAGAATCCCTCTTCTTGAGGATTTCCTCT	6.53	6.12	6.58	6.95	6.36	6.04	6.12	6.63
-1.33	8.21	-0.41	8.41	0.1	8	0.1	0.0435869	0.2922	0.102984	0.724642	RSF1	A_23_P139388	NM_016578	ref|Homo sapiens remodeling and spacing factor 1 (RSF1), mRNA [NM_016578]	GATTTGTATATTTTTGACTTTATATTTCCTGAGCTCTCCTGACTTTGTGAAAAAGGGTGG	8.68	8.31	8.44	8.21	8.2	7.72	7.81	8.29
-1.54	6.93	-0.62	7.24	0.1	6.62	0.1	0.00313007	0.0784974	0.0202866	0.311071	CORO2B	A_23_P117694	NM_006091	ref|Homo sapiens coronin, actin binding protein, 2B (CORO2B), transcript variant 1, mRNA [NM_006091]	ATTAGCTAGGATCTACTAGATGCATTATACTCCATACCTGCTTTTCCCATGGCCGCCCTA	7.28	7.24	7.04	7.39	6.75	6.54	6.3	6.88
-1.2	6.3	-0.26	6.43	0.2	6.17	0.1	0.20914	0.583114	0.179583	0.938227	IL2	A_23_P30122	NM_000586	ref|Homo sapiens interleukin 2 (IL2), mRNA [NM_000586]	CTAAATTTAGCTCAAAGCAAAAACTTTCACTTAAGACCCAGGGACTTAATCAGCAATATC	6.06	6.34	6.86	6.48	6.09	5.87	6.38	6.34
-1.14	6.24	-0.19	6.34	0.1	6.15	0.2	0.376469	0.713187	0.183665	0.945361	ERCC-00117_139	ERCC-00117_139	ERCC-00117_139			6.31	6.05	6.24	6.74	5.8	6	6.57	6.21
1.57	6.5	0.65	6.17	0.1	6.82	0.6	0.25607	0.625705	0.0317276	0.457855	FAM230C	A_33_P3307535	NR_027278	ref|Homo sapiens family with sequence similarity 230, member C (FAM230C), long non-coding RNA [NR_027278]	CTCTGAGGAGTCTCTAGTTCACAAGGACAGAGGAGATGGAGAGAGGCCAGTCAACGTGAG	6.14	5.82	6.29	6.44	6.21	6.12	8.72	6.24
-2	9.97	-1	10.47	0.1	9.47	0.2	0.00050374	0.0342959	0.00096704	0.065625	CKLF	A_23_P118061	NM_181641	ref|Homo sapiens chemokine-like factor (CKLF), transcript variant 4, mRNA [NM_181641]	GCACAAGCCCCTGAACCATATATTGTTATCACTGGATTTGAAGTCACCGTTATCTTATTT	10.58	10.46	10.59	10.26	9.69	8.92	9.7	9.56
-1.39	7.02	-0.48	7.26	0.1	6.78	0.1	0.00820756	0.125853	0.0462479	0.479504	A_33_P3303469	A_33_P3303469	A_33_P3303469	Unknown	TGGTACTACGACTGTAGCCATTGTTCCTGCCGCCTCTGTGACTACCGCCTCTATGACTGA	7.37	7.01	7.27	7.37	6.84	6.9	6.52	6.86
-1.48	6.8	-0.56	7.08	0	6.52	0.1	0.00236448	0.0679026	0.0298828	0.381337	PDE7A	A_33_P3301955	NM_001242318	ref|Homo sapiens phosphodiesterase 7A (PDE7A), transcript variant 3, mRNA [NM_001242318]	CATTTGGGTGTGAGTCCACTTTGCGATCGTCACACTGAATCTATTGCCAACATCCAGATT	6.95	7.07	7.18	7.13	6.59	6.64	6.22	6.63
1.11	6.29	0.15	6.22	0.1	6.36	0.2	0.45831	0.762853	0.388714	1.10672	HSPB7	A_33_P3368369	ENST00000442459	ens|heat shock 27kDa protein family, member 7 (cardiovascular) [Source:HGNC Symbol;Acc:HGNC:5249] [ENST00000442459]	CAGCCATGTGTGGCCACCAAGACAGATGTGGCCACAGGGACAGATGTGGCCATGAAAACA	6.17	6.01	6.19	6.5	6	6.19	6.78	6.49
-1.09	6.86	-0.12	6.92	0.1	6.8	0.3	0.630882	0.854475	0.255385	1.06687	RASAL2	A_33_P3350758	NM_170692	ref|Homo sapiens RAS protein activator like 2 (RASAL2), transcript variant 2, mRNA [NM_170692]	GGAACTTAGTTCTGGGCCATGTACAGAAAATATCACTGTAATATACCAAAAGGAAGTTAA	6.97	6.72	7.03	6.96	6.61	6.32	6.77	7.52
-1.29	6.22	-0.37	6.4	0.1	6.04	0.1	0.0532198	0.321035	0.107343	0.740176	VWF	A_33_P3307267	ENST00000321023	ens|von Willebrand factor [Source:HGNC Symbol;Acc:HGNC:12726] [ENST00000321023]	TTTCCTCCAAAACTAACTGTGGCTAGAGTCTAATTCTAATACATCTCGAGCCTGAAGCTC	6.23	6.3	6.81	6.27	6.04	5.85	6.26	5.99
-1.07	6.19	-0.09	6.24	0.1	6.15	0.2	0.626034	0.852066	0.394819	1.07873	LOC728715	A_33_P3349506	ENST00000520314	gb|Homo sapiens mRNA; cDNA DKFZp686A1124 (from clone DKFZp686A1124). [BX647938]	ATGAAGCAAGTTTTTCTAAGACCCTCTCAAGGAAAAATTCAAAGGCCAAGCTTGCCCCGG	6.14	6.47	6.32	6.02	6.09	5.85	6.61	6.04
-1.55	8.88	-0.63	9.2	0.2	8.57	0.1	0.00870472	0.129137	0.0240291	0.339982	KBTBD4	A_23_P202696	NM_016506	ref|Homo sapiens kelch repeat and BTB (POZ) domain containing 4 (KBTBD4), transcript variant 2, mRNA [NM_016506]	GGCTAGTTGATCATTTTTCCACAAAGAATTAGGTGTTAAGAGTTTTCCTTCAGGCTTTAC	9.18	9.58	9.33	8.71	8.64	8.69	8.35	8.59
-1.16	6.11	-0.21	6.22	0.1	6.01	0.1	0.156458	0.522268	0.264993	1.07774	C11orf70	A_33_P3333156	NM_001195005	ref|Homo sapiens chromosome 11 open reading frame 70 (C11orf70), transcript variant 2, mRNA [NM_001195005]	GACCCAAATGTTATTCCCAATTTGAAGTTACTTTCAGATTCTTCTGGACAATGGATCATA	6.35	6.37	5.92	6.24	5.87	6.12	6.06	5.98
-1.18	6.16	-0.24	6.28	0.1	6.04	0	0.0910794	0.413929	0.24498	1.05324	GPC5	A_33_P3368855	NM_004466	ref|Homo sapiens glypican 5 (GPC5), mRNA [NM_004466]	ACTGAATCTATGACATTCACTCTGATAAGTGTGGTGATGTTACTTCCCGGGATTTGGTAA	6.27	6.3	6.49	6.06	5.95	6.12	6.1	5.98
-1.27	6.16	-0.34	6.33	0.2	5.99	0	0.0712085	0.36751	0.141595	0.844981	OR6P1	A_33_P3259693	NM_001160325	ref|Homo sapiens olfactory receptor, family 6, subfamily P, member 1 (OR6P1), mRNA [NM_001160325]	GTACACCTTCAACCACAACAAGATTATCTCTGTGCTCTACACTATCATTGTACCATTCTT	6.48	6.26	6.66	5.91	6.09	5.96	5.88	6.01
-1.09	6.07	-0.13	6.13	0.1	6	0.1	0.357139	0.700349	0.417562	1.07685	A_19_P00811387	A_19_P00811387	A_19_P00811387	Unknown	AAAGCCATAGTGTAATTCCACATTCTTGGTAAAGCCTTCTAAAATATTCCTGCCAGGAAG	6.19	5.98	6.37	6	6.11	5.87	6.08	5.96
-1.16	6.56	-0.21	6.66	0.1	6.45	0	0.199981	0.573669	0.278783	1.07668	THC2754151	A_19_P00811629	THC2754151	tc|Q9VIK1_DROME (Q9VIK1) CG9318-PA (LD44273p), partial (6%) [THC2754151]	GGTAAGGGACTATTTTTTGGTACTTAAAGGATAAGTGGAGATTTGGAATACAGAGTTGAA	6.67	6.72	6.96	6.3	6.43	6.46	6.55	6.36
-1.05	6.08	-0.07	6.12	0.1	6.05	0.1	0.691821	0.882095	0.487301	1.08156	ERCC-00157_60	ERCC-00157_60	ERCC-00157_60			6.14	6.3	6.21	5.81	6	5.82	6.33	6.06
1.16	6.84	0.21	6.74	0.1	6.95	0.1	0.149944	0.513023	0.220612	1.02254	SRP19	A_23_P93009	NM_001204199	ref|Homo sapiens signal recognition particle 19kDa (SRP19), transcript variant 6, mRNA [NM_001204199]	AAAGAGGAAGCTGTGCAGAAGATGCTGGATCAGGCTGAAAATGATTTAGAAAATAGTACC	6.64	7.01	6.66	6.65	6.79	7.11	6.93	6.98
-1.01	7.66	-0.02	7.67	0.3	7.65	0.1	0.943897	0.98178	0.339517	1.09998	ZNF565	A_23_P101615	NM_001042474	ref|Homo sapiens zinc finger protein 565 (ZNF565), mRNA [NM_001042474]	GGAGTGTGGAATGGCCTTTATTCGTAGTTCACAACTTACCGAACATCAGAGAATTCATCC	7.54	8.52	7.17	7.44	7.53	7.83	7.52	7.7
-1.28	7.59	-0.35	7.76	0.2	7.41	0.2	0.160484	0.527845	0.149779	0.865922	GPER1	A_23_P8640	NM_001039966	ref|Homo sapiens G protein-coupled estrogen receptor 1 (GPER1), transcript variant 3, mRNA [NM_001039966]	AACAGCTGGGGACAACTGCGGTGATGATGTAAAAACCTTCCCATAAAATGTAAGAAAAGC	7.32	8.17	8.05	7.52	7.53	7.73	7	7.37
-1.02	6.29	-0.03	6.3	0.1	6.27	0.1	0.877378	0.959266	0.495642	1.08299	ERCC-00046_63	ERCC-00046_63	ERCC-00046_63			6.46	6.2	6.26	6.27	6.04	6.06	6.63	6.36
1.48	10.52	0.56	10.24	0.5	10.8	0.2	0.250104	0.621573	0.0134253	0.303253	CAT	A_23_P105138	NM_001752	ref|Homo sapiens catalase (CAT), mRNA [NM_001752]	CTCATCACTGGATGAAGATTCTCCTGTGCTAGATGTGCAAATGCAAGCTAGTGGCTTCAA	10.14	11.69	9.16	9.96	10.34	10.91	11	10.97
1.25	10.55	0.32	10.39	0.4	10.71	0.1	0.422682	0.742266	0.0666652	0.653739	LDLR	A_24_P117029	NM_000527	ref|Homo sapiens low density lipoprotein receptor (LDLR), transcript variant 1, mRNA [NM_000527]	ATTGCCTCTGAAATGCCTCTTCTTTATGTACAAAGATTATTTGCACGAACTGGACTGTGT	10.49	11.51	9.42	10.13	10.36	10.98	10.91	10.59
-1.11	6.26	-0.15	6.33	0.1	6.19	0.1	0.274423	0.640146	0.366687	1.07677	ERCC-00043_129	ERCC-00043_129	ERCC-00043_129			6.48	6.3	6.35	6.19	6.17	6.12	6.38	6.07
-1.01	6.2	-0.01	6.21	0.1	6.2	0.1	0.948532	0.983418	0.504177	1.08853	KIT	A_23_P110253	NM_000222	ref|Homo sapiens v-kit Hardy-Zuckerman 4 feline sarcoma viral oncogene homolog (KIT), transcript variant 1, mRNA [NM_000222]	AAAGTGGTTGTTAGTTATAGATGTCTAGGTACTTCAGGGGCACTTCATTGAGAGTTTTGT	6.45	6.01	6.21	6.17	6.25	6.2	6.53	5.81
-1.22	7.28	-0.29	7.42	0.1	7.13	0.2	0.251526	0.622376	0.22597	1.02305	SOBP	A_33_P3363485	NM_018013	ref|Homo sapiens sine oculis binding protein homolog (Drosophila) (SOBP), mRNA [NM_018013]	ATCATGGCAGTGTGCCCATTATTGTACCTTTAATTCCACCACCTTTCATAAAGCCACCAG	7.58	7.66	7.21	7.24	7.48	7.48	6.47	7.11
-1.24	10.78	-0.31	10.94	0.1	10.63	0.1	0.0484199	0.308058	0.163468	0.900738	DERA	A_23_P25253	NM_015954	ref|Homo sapiens deoxyribose-phosphate aldolase (putative) (DERA), transcript variant 1, mRNA [NM_015954]	CTAATTTCCTGCTGTGAAAACTCATCTTTCATTTTTGCCGTGGATAGGCGCTTTTATTAA	10.71	10.99	11.08	10.98	10.52	10.86	10.52	10.62
1.14	6.69	0.19	6.6	0.1	6.78	0.1	0.181182	0.552094	0.259726	1.06303	CHRNB3	A_23_P123424	NM_000749	ref|Homo sapiens cholinergic receptor, nicotinic, beta 3 (neuronal) (CHRNB3), mRNA [NM_000749]	ACCGAATCTTCCTGTGGCTCTTTCTGATAGTGTCAGTAACAGGCTCGGTTCTGATTTTTA	6.8	6.56	6.4	6.62	6.79	6.9	6.64	6.79
-1.14	6.32	-0.18	6.41	0.1	6.23	0	0.161624	0.529283	0.320553	1.07663	A_19_P00317364	A_19_P00317364	A_19_P00317364	Unknown	AGTGGTTGCTGCATGTTTTCAGCCAATCGTCGGGGGATATTTCTCATTTTCTGTTGAAAC	6.64	6.24	6.4	6.37	6.25	6.2	6.23	6.24
-1.04	6.14	-0.06	6.17	0.1	6.11	0.1	0.728707	0.898142	0.415186	1.07982	CCND2-AS1	A_19_P00801423	NR_125790	ref|Homo sapiens CCND2 antisense RNA 1 (CCND2-AS1), long non-coding RNA [NR_125790]	ACATTGGGGAGGAAGGTATACCCTTCACAAAAGATCCGTCACTTAGCCAGATACTCTGTT	6.27	6.1	6	6.32	6.21	5.83	6.48	5.91
1.57	6.73	0.65	6.4	0.1	7.05	0.5	0.133194	0.487252	0.0315563	0.456533	ATM	A_23_P35916	NM_000051	ref|Homo sapiens ATM serine/threonine kinase (ATM), mRNA [NM_000051]	ACGTGTCTTAATGAGACTACAAGAGAAACTGAAAGGAGTGGAAGAAGGCACTGTGCTCAG	6.64	6.22	6.32	6.41	6.59	6.57	8.45	6.6
1.4	10.03	0.49	9.79	0.2	10.27	0.1	0.0406404	0.282921	0.0428219	0.532323	SNX1	A_33_P3268716	NM_003099	ref|Homo sapiens sorting nexin 1 (SNX1), transcript variant 1, mRNA [NM_003099]	GATGTTGATTGAATTGTTAATAACTATGGTCACCTCTAGAGATGGAAGTTTGCATTACCT	9.8	10.35	9.35	9.65	10.29	10.42	10.13	10.26
1.06	6.2	0.09	6.16	0.1	6.24	0.2	0.690419	0.881479	0.381744	1.10603	RAB3C	A_33_P3250939	NM_138453	ref|Homo sapiens RAB3C, member RAS oncogene family (RAB3C), mRNA [NM_138453]	GTACGCATTCAATTCTTGGGAGCTTTCCTGTTTAATATGTGGCAAATATGTGATCTTAAA	6.23	6.05	6.27	6.08	6.88	5.92	6.07	6.1
1.25	6.64	0.33	6.48	0	6.81	0.4	0.40174	0.728729	0.114689	0.819822	LOC286087	A_33_P3636315	AK091675	gb|Homo sapiens cDNA FLJ34356 fis, clone FEBRA2012195. [AK091675]	TATATTCACTCACACCATCCCCTCTGTTGGTTCTGAAATAAACTATTCAAAGGAGTGCAG	6.57	6.52	6.43	6.4	8.12	6.42	6.32	6.36
1.39	9.42	0.47	9.19	0.2	9.66	0.1	0.0300359	0.243004	0.0476888	0.559994	CNOT11	A_23_P108761	NM_017546	ref|Homo sapiens CCR4-NOT transcription complex, subunit 11 (CNOT11), mRNA [NM_017546]	CTGGTCTTTTCCGGTTGTTGAAGACATTGGATACTGGGGAAACACCTTCTGAGACCAAAA	8.89	9.61	9.16	9.09	9.99	9.65	9.53	9.47
1.17	6.33	0.22	6.22	0.1	6.44	0.4	0.52562	0.800243	0.170812	0.947423	A_33_P3230578	A_33_P3230578	A_33_P3230578	Unknown	AAAGCAAATGAAGAGATTCCTGTAATCACCCAGCTTTGCCTGGAGGCACATTCAAGACCA	6.53	6.26	6.15	5.94	7.52	6.12	6.31	5.82
-1.07	6.23	-0.1	6.28	0.1	6.18	0.2	0.63726	0.857107	0.420135	1.09251	PIGR	A_24_P844984	NM_002644	ref|Homo sapiens polymeric immunoglobulin receptor (PIGR), mRNA [NM_002644]	TCTCCAGAAAGCTAAAATTTAATTTCTTTTTTCCTCTGAGTTCTGTACTTCAACCAGCCT	6.5	6.18	6.38	6.06	6.7	6.24	5.83	5.96
-1.1	6.18	-0.14	6.25	0.1	6.11	0.1	0.311337	0.669813	0.420959	1.07683	LOC389834	A_33_P3382867	NR_027420	ref|Homo sapiens ankyrin repeat domain 57 pseudogene (LOC389834), non-coding RNA [NR_027420]	ATAATTTCTTTTAGAAAATGCTAAGGTTTGTCTTCGAAATTTAATAACAGAAACAAAAAA	6.43	6.24	6.19	6.14	6.35	6.08	6.02	5.98
1.47	8.67	0.55	8.39	0.1	8.95	0.1	0.00400935	0.0885528	0.0332573	0.469073	CDR2	A_24_P339071	NM_001802	ref|Homo sapiens cerebellar degeneration-related protein 2, 62kDa (CDR2), mRNA [NM_001802]	CATTCAGACAAGTGTTTGTAGACTCTGAAGCCTAATGTTACTCATGACGTTTGCCTCATT	8.49	8.52	8.22	8.35	8.89	9.16	9.06	8.68
-1.07	6.11	-0.1	6.16	0	6.06	0.1	0.437046	0.750878	0.510187	1.07627	DNASE1L3	A_33_P3234202	NM_004944	ref|Homo sapiens deoxyribonuclease I-like 3 (DNASE1L3), transcript variant 1, mRNA [NM_004944]	GACCCAAGGGTCTCATCTTATTAACCATTTCTTGCCTCTAAATAAAATGTCTCTAACAGA	6.08	6.18	6.19	6.21	6.29	6.08	5.93	5.95
1.47	13.12	0.56	12.84	0.1	13.4	0.1	0.00829785	0.126703	0.0341929	0.475034	EIF3I	A_23_P85560	NM_003757	ref|Homo sapiens eukaryotic translation initiation factor 3, subunit I (EIF3I), mRNA [NM_003757]	TATCCATTACTTCGACCCACAGTACTTCGAATTTGAGTTTGAGGCTTAAGAAGCTGGATC	12.77	12.63	13.28	12.68	13.2	13.49	13.43	13.49
-1.46	8.7	-0.55	8.97	0.3	8.42	0.1	0.0707683	0.366294	0.0506115	0.501939	BRCA1	A_23_P207400	NM_007300	ref|Homo sapiens breast cancer 1, early onset (BRCA1), transcript variant 2, mRNA [NM_007300]	AAGTGTTTTTCATAAACCCATTATCCAGGACTGTTTATAGCTGTTGGAAGGACTAGGTCT	8.55	8.99	9.78	8.56	8.37	8.43	8.19	8.7
1.03	6.09	0.04	6.07	0.1	6.1	0.1	0.785002	0.922863	0.495626	1.10467	MYCN	A_24_P94402	NM_005378	ref|Homo sapiens v-myc avian myelocytomatosis viral oncogene neuroblastoma derived homolog (MYCN), transcript variant 2, mRNA [NM_005378]	GTTAATCTCTGTTATGTACTGTACTAATTCTTACACTGCCTGTATACTTTAGTATGACGC	6.17	6.14	6.15	5.81	6.09	6.19	5.96	6.18
1.26	8.44	0.33	8.28	0.3	8.6	0.1	0.233113	0.606943	0.113185	0.816486	LOC284581	A_33_P3503937	AK094426	gb|Homo sapiens cDNA FLJ37107 fis, clone BRACE2020157. [AK094426]	ATACAGAAAGTACTCCATTTCCTGGAGCTTGTTTTAACTGTGGGAAGCATGGTCATACTG	8.68	7.88	8.78	7.77	8.9	8.69	8.52	8.31
1.23	6.54	0.3	6.39	0.1	6.69	0.1	0.0798478	0.388811	0.155843	0.9205	ACSM1	A_23_P106933	NM_052956	ref|Homo sapiens acyl-CoA synthetase medium-chain family member 1 (ACSM1), mRNA [NM_052956]	TTTGTCTCAGAGCTGCCAAAAACCATCACTGGCAAGATTGAACGGAAGGAACTTCGGAAA	6.64	6.5	6.29	6.14	6.59	6.59	6.96	6.64
-1.51	11.56	-0.59	11.86	0.3	11.26	0.1	0.0656438	0.354475	0.036159	0.422477	CENPM	A_33_P3387831	ENST00000402338	ens|centromere protein M [Source:HGNC Symbol;Acc:HGNC:18352] [ENST00000402338]	TAAGCAGCTGGCGTGTTACATCTCCATTTAAGGTTTCCTTTGAACAAAAGGTCTGTGGCT	11.72	11.55	12.76	11.4	11.31	11.33	10.95	11.46
-1.1	6.22	-0.14	6.29	0	6.15	0.1	0.25105	0.621957	0.382432	1.07779	PSG5	A_33_P3271276	NM_001130014	ref|Homo sapiens pregnancy specific beta-1-glycoprotein 5 (PSG5), transcript variant 2, mRNA [NM_001130014]	CCTCTCCTTAATCCAATATAGCAGCCGTGAAGTCATTTCTGTATTTCAGGAAGACTGGCA	6.27	6.24	6.34	6.3	6.04	6.08	6.3	6.17
1.09	7.15	0.12	7.09	0.1	7.21	0.1	0.361822	0.703564	0.371742	1.08015	LOC101930277	A_32_P212802	XM_005276001	ref|PREDICTED: Homo sapiens putative speedy protein-like protein LOC442572-like (LOC101930277), mRNA [XM_005276001]	TAAAAAGAGGAAACTTCCAATAACCACACTTTTCCAATGGGAAAGATACGCCCCCAGTGG	7.05	7.31	7.07	6.93	7.14	7.27	7.35	7.1
-1.06	6.29	-0.09	6.33	0.1	6.25	0.2	0.623774	0.851066	0.468628	1.08207	MS4A6A	A_23_P36120	NM_022349	ref|Homo sapiens membrane-spanning 4-domains, subfamily A, member 6A (MS4A6A), transcript variant 2, mRNA [NM_022349]	CTCCAAATTTTACCCAAGTGACTTCTACACTGTTGAACTCTGCTTACCCATTCATAGGAC	6.46	6.2	6.4	6.27	6.25	6.13	5.94	6.68
1.06	6.19	0.09	6.15	0.1	6.24	0.2	0.669792	0.872541	0.544009	1.1017	ERCC-00061_161	ERCC-00061_161	ERCC-00061_161			6.27	6.05	6.22	6.06	6	6.08	6.85	6.03
-1.26	6.21	-0.33	6.37	0.1	6.04	0	0.0282785	0.23597	0.123716	0.792344	TACR1	A_24_P148590	NM_015727	ref|Homo sapiens tachykinin receptor 1 (TACR1), transcript variant short, mRNA [NM_015727]	AACAAGATTTATGAGAAAGTGTACCACATCTGTGTGACTGTGCTGATCTACTTCCTCCCC	6.62	6.34	6.22	6.32	5.97	6.04	6.15	6.01
-1.12	6.22	-0.17	6.31	0.1	6.14	0	0.267248	0.634507	0.334822	1.07677	CRYGC	A_23_P142606	NM_020989	ref|Homo sapiens crystallin, gamma C (CRYGC), mRNA [NM_020989]	CTAAGGCAGGCTCTTTGCGGAGAGTGGTGGATTTGTATTAAAATAGCTTAACACTACCAA	6.64	6.22	6.19	6.17	6.09	6.19	6.24	6.04
-1.19	6.01	-0.26	6.14	0.1	5.88	0.1	0.124551	0.475624	0.164913	0.904588	3xSLv1	3xSLv1	3xSLv1			6.45	5.87	6.04	6.21	5.95	5.78	6.03	5.76
1.28	7.61	0.36	7.43	0.1	7.79	0.2	0.114484	0.4582	0.156857	0.922942	TUBA8	A_24_P160104	NM_018943	ref|Homo sapiens tubulin, alpha 8 (TUBA8), transcript variant 1, mRNA [NM_018943]	GAAGACTTAGCTGCCCTGGAGAAGGATTATGAAGAAGTGGGGACTGATTCGTTTGAAGAA	7.57	7.52	7.17	7.49	7.64	7.58	8.39	7.56
-1.31	7.11	-0.39	7.3	0.1	6.91	0.1	0.0182957	0.188462	0.110795	0.752039	THC2767274	A_19_P00803865	THC2767274	Unknown	GTTTCCCCATCGAGCTGCCGTAAGAAACACTCGCCCAATCATGTTTCCCCATCGAGGTGC	7.26	7.31	7.45	7.19	7	7.11	6.64	6.89
-1.14	6.07	-0.2	6.16	0	5.97	0.1	0.134378	0.489528	0.327285	1.0779	VENTXP1	A_24_P254762	NR_001559	ref|Homo sapiens VENT homeobox pseudogene 1 (VENTXP1), non-coding RNA [NR_001559]	GGCTGTGAATAAAGAGTAGCATTACTTGTTCATTCATTTGAACCTTTATTGCATGAACAC	6.21	6.22	6.21	6.02	5.85	5.96	5.94	6.13
-1.21	11.29	-0.27	11.43	0.2	11.16	0.1	0.15359	0.518288	0.202188	0.981953	THC2757833	A_19_P00320686	THC2757833	tc|Q3WYN1_9ACTN (Q3WYN1) ATP-NAD/AcoX kinase, partial (7%) [THC2757833]	CTTCTCAGCCCCCAGCCTCGCCACATCCTCCTCCCTCTTCAGTGTCTCTTGCTCCATCTG	11.55	11.83	11.05	11.29	11.1	11.06	11.33	11.14
1.02	14.53	0.03	14.51	0.1	14.54	0.1	0.860995	0.952264	0.55606	1.10166	DNM1	A_33_P3329419	NM_001288739	ref|Homo sapiens dynamin 1 (DNM1), transcript variant 5, mRNA [NM_001288739]	CCTTTCGGCCCTCCCCCTCAGGTGCCCTCGCGCCCCAACCGCGCCCCGCCCGGGGTCCCC	14.8	14.35	14.58	14.33	14.35	14.48	14.71	14.62
1.24	10.28	0.31	10.12	0.2	10.43	0.1	0.207985	0.582254	0.0994952	0.778748	PPP2CA	A_23_P122041	NM_002715	ref|Homo sapiens protein phosphatase 2, catalytic subunit, alpha isozyme (PPP2CA), mRNA [NM_002715]	CATTAACACCTCGTGAATACAATTTAACTTCCATTTAGCTATAGCTTTACTCAGCATGAC	9.79	10.79	10.16	9.75	10.32	10.56	10.29	10.55
1.07	6.28	0.1	6.23	0.1	6.33	0.3	0.710725	0.890784	0.493559	1.10492	ENST00000498134	A_33_P3370692	ENST00000498134	ens|translocase of outer mitochondrial membrane 22 homolog (yeast) pseudogene 3 [Source:HGNC Symbol;Acc:HGNC:38739] [ENST00000498134]	ATGATTCTGGTTCTTGTTGTCATCTTTGAGACAGAGAAGTTGCAAATGGGGCAACCGCAG	6.35	6.26	6.22	6.08	6.11	5.89	7.24	6.09
1.03	6.17	0.04	6.15	0	6.19	0.1	0.770136	0.917079	0.606251	1.09133	ERCC-00025_93	ERCC-00025_93	ERCC-00025_93			6.19	6.08	6.22	6.1	6	6.17	6.47	6.1
1.11	6.39	0.15	6.31	0.2	6.46	0.1	0.502649	0.788127	0.341195	1.10117	PDE7A	A_24_P360529	AF332652	gb|Homo sapiens cAMP-specific cyclic nucleotide phosphodiesterase PDE7A3 mRNA, complete cds. [AF332652]	TTCAGAAAGATGAAGTTTCCAGAAACTAAGAAGGTAGCACAATATGTGGCATCATACTCA	6.83	5.74	6.4	6.27	6.39	6.39	6.72	6.36
-1.01	6.31	-0.01	6.32	0.1	6.31	0.1	0.928899	0.9771	0.567695	1.10187	LINC00870	A_19_P00318097	ENST00000485404	ens|long intergenic non-protein coding RNA 870 [Source:HGNC Symbol;Acc:HGNC:27319] [ENST00000485404]	AGAATGGTTTGTTTCCTTTCGTCTTCCTCCACGATGCATTTTACGATTGCAGAGGGTCCT	6.19	6.6	6.34	6.15	6.47	6	6.5	6.26
-1.17	6.08	-0.22	6.19	0.1	5.97	0.1	0.114714	0.45859	0.251959	1.06264	MCHR1	A_23_P211543	NM_005297	ref|Homo sapiens melanin-concentrating hormone receptor 1 (MCHR1), mRNA [NM_005297]	GAGAACATGTTGGTTTGGATAACCGGTTGCACTATATCTGTGAGCTCTCAAATGTCTTCT	6.29	6.1	6.29	6.1	6.02	5.76	6.13	5.98
-1.1	6.46	-0.14	6.53	0.1	6.4	0.1	0.311765	0.670116	0.46814	1.07674	THC2527965	A_33_P3331267	THC2527965	tc|Q2M2B7_HUMAN (Q2M2B7) Sestrin 1, partial (68%) [THC2527965]	GATGGCTTCACGTTTTGAAATAGAAAAAAGAGAGAGTATGTTTGTCTTCTCTTCAGGTAA	6.68	6.5	6.53	6.41	6.57	6.4	6.2	6.41
1.85	10.55	0.89	10.1	0.3	11	0	0.00440348	0.092778	0.00400994	0.161258	IMPAD1	A_24_P166789	NM_017813	ref|Homo sapiens inositol monophosphatase domain containing 1 (IMPAD1), mRNA [NM_017813]	AGGAACTAGACCATTAGCTGTTGCCGTCACATGCTTAGACACCAGTTTACTTAGCGTGTT	10.71	10.28	9.45	9.98	10.96	11.05	11.02	10.95
-1.1	6.54	-0.13	6.6	0.1	6.47	0.2	0.44981	0.758083	0.461954	1.07876	A_19_P00806396	A_19_P00806396	A_19_P00806396	Unknown	GACACACCCTCTTGCTCATTTCCTATAATTCTGTTGTTATCTCTATTATCTGTCCTAGGC	6.8	6.47	6.58	6.57	6.66	6.73	6.05	6.45
-1.04	6.29	-0.06	6.32	0.1	6.26	0.1	0.739567	0.903462	0.501999	1.08701	SSTR2	A_33_P3329013	NM_001050	ref|Homo sapiens somatostatin receptor 2 (SSTR2), mRNA [NM_001050]	CAAAGTCTGGAGAAGAGGGATCATGCCTGGATATGATCTTTAGAAACAACAAAAATAGAA	6.72	6.14	6.32	6.08	6.38	6.08	6.37	6.21
-1.09	6.23	-0.12	6.29	0.2	6.16	0.1	0.481082	0.77626	0.347196	1.07608	SEPT7P2	A_24_P925635	NR_024271	ref|Homo sapiens septin 7 pseudogene 2 (SEPT7P2), non-coding RNA [NR_024271]	CGTGTAATCAGTTTCATCTTTTAAGACAGGAAATGAAATAAAGTATTTACAGATGAATGT	6.6	5.87	6.41	6.27	6.31	6.04	6.22	6.09
-1.01	6.18	-0.01	6.19	0.1	6.18	0.1	0.943295	0.981575	0.586106	1.08994	ERCC-00018_67	ERCC-00018_67	ERCC-00018_67			6.06	6.36	6.17	6.17	6.34	6.08	6.44	5.86
2.31	10.34	1.21	9.74	0.5	10.94	0.1	0.0193297	0.193657	0.00042492	0.0480431	OASL	A_23_P139786	NM_003733	ref|Homo sapiens 2'-5'-oligoadenylate synthetase-like (OASL), transcript variant 1, mRNA [NM_003733]	GTTTCCAGCCAGTTAGTTTTCTCTGGGAGACTTCTCTGTACATTTCTGCCATGTACTCCA	10.5	10.4	8.33	9.72	11.04	11.1	10.98	10.65
1.09	7.97	0.12	7.91	0.1	8.03	0.1	0.395847	0.725076	0.316168	1.07693	NYX	A_23_P137046	NM_022567	ref|Homo sapiens nyctalopin (NYX), mRNA [NM_022567]	GAAGTCCTTTGTTTTCTACCACAATCCTCCTCCTCCTCTCCAGGGGCCTGGAAACACTAG	7.82	8.13	7.92	7.75	8.08	8.14	7.81	8.08
-1.03	6.14	-0.04	6.16	0.1	6.12	0.2	0.831677	0.941417	0.401315	1.08326	A_19_P00317688	A_19_P00317688	A_19_P00317688	Unknown	ACCTTCCGGATGTTTCTTAATGATGGGCTCAAGGCGTTTCAGAAGGATCTGACAAGCATT	6.21	6.26	6	6.17	6.13	5.7	6.69	5.95
1.32	11.28	0.4	11.08	0.3	11.48	0.1	0.184646	0.555952	0.0737284	0.684927	SEMA4C	A_23_P114057	NM_017789	ref|Homo sapiens sema domain, immunoglobulin domain (Ig), transmembrane domain (TM) and short cytoplasmic domain, (semaphorin) 4C (SEMA4C), mRNA [NM_017789]	CCTAGGAGGAGGGCTCCTAACAGTGTAACTTATTGTGTCCCCGCGTATTTATTTGTTGTA	10.22	11.76	11.19	11.13	11.6	11.53	11.38	11.41
1.26	8.15	0.33	7.99	0.1	8.32	0.2	0.144774	0.505728	0.0993199	0.77786	MAP7D3	A_23_P11160	NM_024597	ref|Homo sapiens MAP7 domain containing 3 (MAP7D3), transcript variant 1, mRNA [NM_024597]	CTGTAAAGCCCCATCTTGGAACAGTCAGCACCTTTCATGCTCTTGTCAGTGTTTCCTTTT	7.64	8.18	7.86	8.27	8.58	8.58	7.85	8.28
1.01	6.39	0.01	6.39	0	6.4	0.3	0.973888	0.991746	0.385642	1.08977	MIAT	A_19_P00320498	NR_033319	ref|Homo sapiens myocardial infarction associated transcript (non-protein coding) (MIAT), transcript variant 2, long non-coding RNA [NR_033319]	GTGGATCAAGCCAGGCTCCTCTGAGCAGTCCAGGGTCTATTTACAGAGAGCAGCAAGTTC	6.43	6.5	6.35	6.27	6.25	6	7.21	6.13
1	6.2	0	6.2	0.1	6.2	0.1	0.9984	0.999748	0.540469	1.09236	ERCC-00131_64	ERCC-00131_64	ERCC-00131_64			6.37	5.98	6.44	6.02	6	6	6.53	6.28
1.83	11.9	0.87	11.47	0.3	12.34	0	0.00882605	0.129836	0.00457015	0.173589	PRPF8	A_23_P38219	NM_006445	ref|Homo sapiens pre-mRNA processing factor 8 (PRPF8), mRNA [NM_006445]	CCAGAACACAGACAAGGGCAACAACCCCAAGGGCTACCTGCCTTCACACTATGAGAGGGT	10.66	12.03	11.73	11.45	12.24	12.3	12.4	12.4
-1.25	6.38	-0.33	6.55	0.1	6.22	0.1	0.0776252	0.383594	0.120924	0.783471	KAT6B	A_33_P3287731	AA626923	gb|af84g01.s1 Soares_testis_NHT Homo sapiens cDNA clone IMAGE:1048752 3', mRNA sequence [AA626923]	CCCTCCAAGCCTCGCACCAGGGTAGCAAACTTCCTTTTTATAAAGATTCATACCAAAAAA	6.41	6.37	6.44	6.96	6.34	6	6.2	6.33
1.22	7.81	0.28	7.66	0.1	7.95	0.2	0.194779	0.567805	0.188906	0.974729	ASB6	A_32_P412313	NM_017873	ref|Homo sapiens ankyrin repeat and SOCS box containing 6 (ASB6), transcript variant 1, mRNA [NM_017873]	CCCCGGCTCATCTCAGGGCAAAGCTATAGACATGGTAGATCTCATCGGGGAGGTTCTCCT	7.34	8.04	7.58	7.7	7.77	7.91	8.41	7.7
1.32	6.57	0.41	6.36	0.1	6.77	0.4	0.281335	0.646192	0.135313	0.874537	IGF1	A_23_P13907	NM_000618	ref|Homo sapiens insulin-like growth factor 1 (somatomedin C) (IGF1), transcript variant 4, mRNA [NM_000618]	CAAGTAGAGGGAGTGCAGGAAACAAGAACTACAGGATGTAGGAAGACCCTCCTGAGGAGT	6.35	6.16	6.47	6.48	6.28	6.12	7.94	6.75
1.12	6.32	0.16	6.24	0.1	6.4	0.3	0.542152	0.810105	0.338363	1.09964	A_19_P00803718	A_19_P00803718	A_19_P00803718	Unknown	CCAAAATCACAGTAGTGATTAAGATATGCCCTGGGAGTAAATCAGGGGTTTTAGAAGTCC	6.23	6.01	6.44	6.27	5.85	6.08	7.11	6.56
1.49	7.34	0.58	7.05	0.1	7.63	0.1	0.00469023	0.0956205	0.0249662	0.41202	ZCCHC6	A_23_P123727	NM_024617	ref|Homo sapiens zinc finger, CCHC domain containing 6 (ZCCHC6), transcript variant 1, mRNA [NM_024617]	TTGAAGAGGGGAAATTATACTTATTGTTGTTTACTGAATCCTGGTGTGAAAGCATATCAG	7.12	6.88	7.12	7.09	7.62	7.92	7.28	7.69
-1	6.36	-0.01	6.36	0.1	6.36	0.1	0.963448	0.988244	0.596317	1.09406	RBM44	A_33_P3374087	NM_001080504	ref|Homo sapiens RNA binding motif protein 44 (RBM44), mRNA [NM_001080504]	GACTTCATCTCTTCTGAAAAACTCTGCTTCCAGTTAGGAATTCAAAAAACAATAAAGAGG	6.53	6.28	6.4	6.24	6.46	6.4	6.17	6.4
1.42	7.08	0.51	6.83	0.1	7.34	0.2	0.0151433	0.171245	0.0357146	0.483898	TTLL7	A_24_P165450	NM_024686	ref|Homo sapiens tubulin tyrosine ligase-like family member 7 (TTLL7), mRNA [NM_024686]	ACCAAAGTGGCTTCATATTGGCTCATAAAATTGGACTCTGTAAAACAACGAAAAGTTTTG	6.99	6.67	6.73	6.92	7.4	7.59	6.9	7.47
-1.48	9.63	-0.57	9.91	0.2	9.34	0.1	0.0120671	0.152048	0.036042	0.421971	POLA1	A_32_P1701	NM_016937	ref|Homo sapiens polymerase (DNA directed), alpha 1, catalytic subunit (POLA1), mRNA [NM_016937]	ATAGGACCGTCTTTGGCAGCAGCAAAATGTATTTCAGTATGGCAGTCTTTCCTCTCTTAC	9.89	9.77	10.35	9.62	9.38	9.44	9.05	9.5
1.44	13.55	0.52	13.29	0.1	13.81	0	0.00289518	0.0753901	0.0387274	0.507259	NT5C	A_33_P3229256	NM_014595	ref|Homo sapiens 5', 3'-nucleotidase, cytosolic (NT5C), transcript variant 1, mRNA [NM_014595]	TGGCATGGAAATACAGTGGGAAAACCAGTCGGGACCTTTAATAAAAGACCTTGGCTTTCT	13.43	13.29	13.01	13.43	13.76	13.85	13.79	13.84
-1.07	6.13	-0.1	6.18	0.2	6.08	0.1	0.60486	0.84206	0.357322	1.08577	AKAP9	A_33_P3380196	BC015533	gb|Homo sapiens A kinase (PRKA) anchor protein (yotiao) 9, mRNA (cDNA clone IMAGE:3914749), complete cds. [BC015533]	AGTTTTTAAGATAATAGTCATTACTGAGTTCCCTAAAAGTGATCAGCCTATGTTAAACTG	6.67	6.05	6.27	5.74	6.04	6.04	6.24	5.99
1.02	6.35	0.02	6.34	0.1	6.36	0	0.859559	0.951831	0.556234	1.10183	A_19_P00813003	A_19_P00813003	A_19_P00813003	Unknown	AGACATTGTCCCTCCTGTCAAATGCACCAAAATTGATTAAATTAAGATGTAACTTGGGGT	6.19	6.47	6.41	6.3	6.5	6.39	6.27	6.3
1.03	6.29	0.05	6.26	0.1	6.31	0.1	0.746991	0.906708	0.548594	1.10146	ERCC-00092_138	ERCC-00092_138	ERCC-00092_138			6.46	6.22	6.21	6.15	6.25	6.08	6.55	6.36
-1.05	6.11	-0.07	6.15	0.2	6.08	0.1	0.693691	0.882893	0.508712	1.08572	TBC1D28	A_33_P3235880	NM_001039397	ref|Homo sapiens TBC1 domain family, member 28 (TBC1D28), mRNA [NM_001039397]	GCTCTGGGCCATGATCTCTTGGCACTGGCGCGGCTTTCCTTCAATAATTCCATAAACTCC	6.08	6.01	6.59	5.91	6.15	6	6.19	5.98
2.17	9.91	1.12	9.35	0.1	10.47	0.1	1.446e-05	0.00892751	0.00078744	0.0657692	CDK6	A_24_P166663	NM_001259	ref|Homo sapiens cyclin-dependent kinase 6 (CDK6), transcript variant 1, mRNA [NM_001259]	TTGGTGTTGAAATATCACTGTCCAATGTGTTCACTTATGTGAAAGCTAAATTGAATGAGG	9.56	9.16	9.4	9.28	10.58	10.57	10.3	10.42
1.92	7.73	0.94	7.26	0.2	8.2	0.3	0.0113009	0.147316	0.00367521	0.155231	CALML3	A_23_P393080	NM_005185	ref|Homo sapiens calmodulin-like 3 (CALML3), mRNA [NM_005185]	ACAGAATTCAAGGAGGCCTTCTCCCTGTTTGACAAGGATGGGGACGGCTGCATCACCACC	7.33	6.8	7.4	7.54	7.92	8	9.1	7.79
-1.13	6.15	-0.18	6.24	0	6.07	0.1	0.194749	0.567785	0.337958	1.07682	RLN1	A_23_P60210	NM_006911	ref|Homo sapiens relaxin 1 (RLN1), mRNA [NM_006911]	CATCTTGTCTAATTTTCACACATAGTCTTGATGACATTTCACTGATGCTTCTGTCAGGTC	6.19	6.26	6.34	6.19	6.04	5.87	6.05	6.3
-1.16	7.06	-0.22	7.17	0.1	6.95	0.2	0.29396	0.656395	0.329168	1.076	LOC100129129	A_33_P3302210	XR_113108	ref|PREDICTED: Homo sapiens uncharacterized LOC100129129 (LOC100129129), misc_RNA [XR_113108]	ACCCCTTCCCTAGAAATTTCTGCATAAACCGCCCCTTAATCTGTATGCAATTAAAAGTGT	7.13	7.1	7.49	6.95	7.12	7.1	6.44	7.15
-1.1	9.75	-0.14	9.82	0.1	9.68	0.1	0.316645	0.672797	0.424209	1.07621	PSMD5	A_24_P363802	NM_005047	ref|Homo sapiens proteasome (prosome, macropain) 26S subunit, non-ATPase, 5 (PSMD5), transcript variant 1, mRNA [NM_005047]	AGGATAATCTTTCTTTTCATTGACAACACCTACACCCACCTGTTTTCCAGTGTTCTTCTC	9.97	9.6	9.95	9.76	9.76	9.8	9.5	9.65
-1.21	6.56	-0.27	6.69	0.3	6.42	0.1	0.333661	0.684905	0.225084	1.02184	BC009643	A_19_P00806338	BC009643	gb|Homo sapiens, clone IMAGE:3902174, mRNA. [BC009643]	ACCTGTTTACAGTTCCTGAAACTTGGAACACTGCACTGATGCCCACTTCTCCTCTCTCCA	6.5	6.5	7.53	6.24	6.6	6.42	6.15	6.53
-1.54	6.61	-0.62	6.92	0.6	6.29	0.1	0.267632	0.634768	0.0403114	0.444987	GJC3	A_24_P43723	NM_181538	ref|Homo sapiens gap junction protein, gamma 3, 30.2kDa (GJC3), mRNA [NM_181538]	TGTTTGGAGTCAGCGGTTTCTGTCTCTTGTTTACTTTTTTGGAGCTTGTGCTTCTGGGTT	6.35	6.47	8.81	6.04	6.39	6.32	6.14	6.32
1.11	11.47	0.15	11.39	0.2	11.54	0.1	0.485183	0.77829	0.338999	1.09983	MFAP1	A_23_P14636	NM_005926	ref|Homo sapiens microfibrillar-associated protein 1 (MFAP1), mRNA [NM_005926]	TATCACTGCTATGGTTTCCCATATTTACTTGGGACTGTTCTGACTTTCTTTTTCCAGCCC	11.04	11.04	11.71	11.78	11.64	11.64	11.44	11.44
-1.17	6.86	-0.22	6.97	0.2	6.75	0.2	0.319586	0.67508	0.302048	1.07852	ENST00000550290	A_19_P00812372	ENST00000550290	Unknown	TTCCTCCCCTTGCTGATGTTAGCCTGTAACTCTGTGCCTCTCAAGTGTATAACTTCTTCT	6.96	6.85	7.4	6.68	6.98	6.89	6.26	6.87
2.76	9.52	1.47	8.79	0.3	10.25	0.1	0.00023794	0.0255707	3.43e-05	0.00972973	MOB3A	A_23_P130919	NM_130807	ref|Homo sapiens MOB kinase activator 3A (MOB3A), mRNA [NM_130807]	CTCAAAGAACTCCATGAAATCAGGAACTGCTTGATGAAATGTATCTCCTTGTACCTGGAA	8.22	8.49	8.97	9.46	10.39	10.35	10.24	10.03
1.06	6.81	0.09	6.76	0.2	6.85	0.3	0.772839	0.918449	0.366501	1.10514	BX426172	A_19_P00321912	BX426172	gb|BX426172 Homo sapiens THYMUS Homo sapiens cDNA clone CS0CAP001YB24 5-PRIME, mRNA sequence [BX426172]	TAATCTGGGCCTTGTTGAGACCATTTAAAGAAAGGCGTGATGCTAGAAGTAAGGTCCAGG	6.57	6.37	7.42	6.68	6.84	6.56	7.6	6.4
1.13	6.23	0.18	6.14	0	6.32	0.3	0.457317	0.762203	0.382039	1.10607	CDH8	A_23_P140797	NM_001796	ref|Homo sapiens cadherin 8, type 2 (CDH8), mRNA [NM_001796]	TTGATGTCGATGAATTTATAAATGTAAGGCTGCATGAGGCAGATAATGATCCCACGGCCC	6.08	6.14	6.19	6.14	6.21	5.87	7.05	6.13
1.06	6.02	0.09	5.98	0.1	6.06	0.1	0.595322	0.837227	0.476769	1.10679	ERCC-00095_63	ERCC-00095_63	ERCC-00095_63			6.1	5.96	6.08	5.77	6.04	5.82	6.42	5.98
1.25	7.16	0.32	7	0.2	7.32	0.2	0.229134	0.602627	0.171688	0.948526	PSMD5	A_33_P3305243	ENST00000373903	ens|proteasome (prosome, macropain) 26S subunit, non-ATPase, 5 [Source:HGNC Symbol;Acc:HGNC:9563] [ENST00000373903]	AAAGACCACGGGCTAGAGTCAGAAAGGTCTGGATTCATGTCCTTGGGTTTTCTATTCTTT	7.05	6.5	7.21	7.24	7.32	7.34	7.87	6.77
1.3	7.3	0.38	7.11	0.1	7.49	0.2	0.0642145	0.350705	0.0838621	0.723664	ALS2CL	A_32_P420009	NM_147129	ref|Homo sapiens ALS2 C-terminal like (ALS2CL), transcript variant 1, mRNA [NM_147129]	CTGTTGGGCCTCAGTTTCTCTTCCCCACACAGTTTATCTTCCGTCACATTGTGCCGGGTG	7.18	6.97	7	7.27	7.45	7.94	7.11	7.45
-1.02	6.29	-0.04	6.31	0.1	6.28	0.1	0.829607	0.940671	0.549137	1.08913	TPM3	A_33_P3223990	NM_152263	ref|Homo sapiens tropomyosin 3 (TPM3), transcript variant Tpm3.12, mRNA [NM_152263]	GCAATTCCTAGGAAACTCTGTGTTCTGTGATTTAGTCAGGCAATAAAATGCTCTCACTCC	6.43	6.01	6.59	6.22	6.43	6.37	6.26	6.04
1.61	10.52	0.68	10.18	0.1	10.86	0.2	0.00464711	0.0952657	0.0178087	0.349383	RARA	A_32_P5251	NM_001024809	ref|Homo sapiens retinoic acid receptor, alpha (RARA), transcript variant 2, mRNA [NM_001024809]	GGGGGGTTCCCCCTGTACATACCCTGCCATACCAACCCCAGGTATTAATTCTCGCTGGTT	10.36	10.13	10.02	10.19	10.74	10.78	11.37	10.55
-1.03	6.52	-0.05	6.55	0.1	6.5	0.1	0.736974	0.902319	0.579966	1.083	C19orf81	A_33_P3416376	XM_006723188	ref|PREDICTED: Homo sapiens chromosome 19 open reading frame 81 (C19orf81), transcript variant X1, mRNA [XM_006723188]	TAATCTTCCTCCAGTCCCTGTACGTGGACGCCTGGGTCCCAATCCCTTGAGGGATGAACT	6.43	6.44	6.82	6.49	6.57	6.34	6.48	6.6
1.28	6.28	0.35	6.1	0.1	6.46	0.2	0.0950508	0.420359	0.152568	0.913754	HOXD12	A_23_P154420	NM_021193	ref|Homo sapiens homeobox D12 (HOXD12), mRNA [NM_021193]	CGTCAACGAATTCATCAACAGGCAGAAACGCAAGGAATTGTCCAATAGGCTGAACCTCAG	6.19	5.98	6.22	6.02	6.34	6.26	7.02	6.21
-1.02	6.34	-0.03	6.36	0.1	6.33	0.2	0.873501	0.957672	0.481897	1.08109	AK091188	A_19_P00320549	AK091188	gb|Homo sapiens cDNA FLJ33869 fis, clone CTONG2006620. [AK091188]	ACCTCAAAACCATTGCCTCCCACTGTACAGAACATCAATATGTTCAAAGGGTTGGCAGGA	6.27	6.37	6.57	6.22	6.26	6.15	6.8	6.1
1.24	10.17	0.31	10.01	0.2	10.32	0	0.184303	0.555742	0.133668	0.869346	MPC1	A_23_P110961	NM_016098	ref|Homo sapiens mitochondrial pyruvate carrier 1 (MPC1), transcript variant 1, mRNA [NM_016098]	TTGTCCCCACTGTTTAAAAATGTTACCTGTGTATTTCCATGCAGTGTATATATTGAGATG	9.87	9.84	9.66	10.68	10.36	10.37	10.18	10.38
1	6.14	0	6.14	0.1	6.14	0	0.97634	0.992855	0.582483	1.09736	A_19_P00320293	A_19_P00320293	A_19_P00320293	Unknown	TCTCCATGTGAGCTGGTTTTATCCCATCCAGCATGGCTGTGAAATCCTAAAGGTTCAAAC	5.92	6.14	6.44	6.06	6.13	6.17	6.16	6.12
1.45	6.51	0.54	6.24	0.1	6.78	0.6	0.341352	0.689596	0.0658578	0.650684	PPP1R14D	A_23_P129312	NM_017726	ref|Homo sapiens protein phosphatase 1, regulatory (inhibitor) subunit 14D (PPP1R14D), transcript variant 1, mRNA [NM_017726]	CAGATGGGGAGAACCCATGTAAGAAGGTCCACTGGGCTTCTGGGAGGAGAAGGACATCAT	6.14	6.14	6.29	6.37	6.25	6.19	8.72	5.96
-1	6.17	0	6.17	0.1	6.17	0.1	0.996269	0.999125	0.640995	1.08731	PLEKHS1	A_24_P286951	NM_024889	ref|Homo sapiens pleckstrin homology domain containing, family S member 1 (PLEKHS1), transcript variant 4, mRNA [NM_024889]	CCTCATAGTTGAACTTGGATTTGAAAATACCTTCAGCACTTAGAAGAGACATTCAAATAC	6.19	5.96	6.26	6.29	6.25	6.29	6.2	5.95
1.03	6.13	0.05	6.11	0.1	6.16	0.1	0.780873	0.921473	0.545482	1.10185	DAB1	A_33_P3375334	ENST00000371230	ens|Dab, reelin signal transducer, homolog 1 (Drosophila) [Source:HGNC Symbol;Acc:HGNC:2661] [ENST00000371230]	ATAAAAACTAACAGAAGTTTGGCCGGCATCGGTATCTTGGGATTTGGAGATCCGCTTCTC	5.83	6.08	6.4	6.14	6.09	6	6.5	6.04
-1.03	6.09	-0.04	6.11	0.1	6.07	0	0.759075	0.912125	0.628158	1.08035	LURAP1L-AS1	A_19_P00317807	XR_426374	ref|PREDICTED: Homo sapiens uncharacterized LOC101929467 (LOC101929467), transcript variant X2, ncRNA [XR_426374]	ACTAGCTCGCAAACGGTGTTGATAAAATCAAACATGCTATTAGCCTTGATGTCTATACAG	6.19	6.18	5.94	6.14	6.07	6.19	6.1	5.95
-1.1	11.69	-0.13	11.75	0.1	11.62	0.1	0.456669	0.761933	0.30272	1.07671	NUP98	A_23_P203586	NM_016320	ref|Homo sapiens nucleoporin 98kDa (NUP98), transcript variant 1, mRNA [NM_016320]	GGAGGGATTGATCTTCAGGGCTGTTTTTGTTCCTGCCTTTAGAGTTCCATGAACACCATA	11.88	11.4	11.7	12.03	11.64	11.36	11.84	11.64
1.25	6.59	0.32	6.43	0.1	6.75	0.3	0.334605	0.685076	0.223912	1.02553	C21orf62-AS1	A_24_P359322	NR_024622	ref|Homo sapiens C21orf62 antisense RNA 1 (C21orf62-AS1), transcript variant 1, long non-coding RNA [NR_024622]	GGGACAAGAAGTTCCCAGAAGAATTTGTGAGCAACTTCCCGACAGTAAGGCCCTGGCTAG	6.64	6.03	6.44	6.63	6.31	6.44	7.75	6.51
-1.16	6.42	-0.22	6.52	0.2	6.31	0.1	0.255501	0.62541	0.230043	1.03112	PUS10	A_23_P412029	NM_144709	ref|Homo sapiens pseudouridylate synthase 10 (PUS10), mRNA [NM_144709]	CAGAAAGGAGCCTCATTACAATTTCAGATTTGAGTATAATTTCCATCACCCTAATTCAAC	6.67	6.2	6.35	6.87	6.34	6.2	6.11	6.58
-1.49	7.18	-0.58	7.47	0.2	6.89	0.2	0.068125	0.360073	0.027375	0.366257	ERAP1	A_33_P3413701	NM_001040458	ref|Homo sapiens endoplasmic reticulum aminopeptidase 1 (ERAP1), transcript variant 2, mRNA [NM_001040458]	GAAAAGCCCATTTTCTAAACAGATACAATATTGCCACAACAATGTGCAGAAACCTTTTTG	7.71	6.85	7.84	7.47	6.94	6.53	6.57	7.52
-1.21	7.05	-0.27	7.19	0.1	6.92	0.1	0.135554	0.491404	0.150945	0.86844	OXT	A_24_P382579	NM_000915	ref|Homo sapiens oxytocin/neurophysin I prepropeptide (OXT), mRNA [NM_000915]	GCCACTCGCTTCCCCCATAGCCACCCCAGAAATGGTGAAAATAAAATAAAGCAGGTTTTT	7.35	6.85	7.4	7.17	6.76	6.72	7.18	6.99
1.05	6.39	0.07	6.35	0.1	6.42	0.1	0.598454	0.838741	0.488327	1.10514	BNIPL	A_24_P85850	NM_138278	ref|Homo sapiens BCL2/adenovirus E1B 19kD interacting protein like (BNIPL), transcript variant 1, mRNA [NM_138278]	GGGAGCAGCGCGTAGACATGACTGTCATTGAGCCCTATAAGAAAGTCCTGTCTCATGGAG	6.53	6.37	6.32	6.17	6.34	6.26	6.61	6.49
-1.51	10.43	-0.59	10.73	0.3	10.13	0.3	0.118444	0.465527	0.016444	0.279735	NAPG	A_24_P185314	NM_003826	ref|Homo sapiens N-ethylmaleimide-sensitive factor attachment protein, gamma (NAPG), mRNA [NM_003826]	TTTGTACATATGCAGAGTACGGTATTTCTGTATGGAATCTGCTTTATTCCTATTTTTCCC	11.27	9.8	10.92	10.92	10.33	9.41	10.23	10.56
-1.33	6.28	-0.41	6.49	0.3	6.08	0.1	0.138767	0.495661	0.0527444	0.512914	ENST00000515750	A_19_P00317838	ENST00000515750	Unknown	GAGTTTTGGCAGAAGGCAAGTGAGCAATTAAAAATAAATCTTTCATGATTTGCTCCCACA	6.14	6.26	6.24	7.31	5.87	6	6.22	6.21
-1	6.28	-0.01	6.28	0	6.27	0.1	0.969438	0.990193	0.600988	1.08122	TNFSF18	A_23_P115444	NM_005092	ref|Homo sapiens tumor necrosis factor (ligand) superfamily, member 18 (TNFSF18), mRNA [NM_005092]	ACTCTAACAAACAAATCTAAAATCCAAAATGTAGGAGGGACTTATGAATTGCATGTTGGG	6.23	6.18	6.32	6.39	6.19	6.32	6.51	6.07
-1.14	6.26	-0.19	6.35	0.1	6.17	0.1	0.322604	0.676873	0.199286	0.975762	MAGEA1	A_23_P96291	NM_004988	ref|Homo sapiens melanoma antigen family A, 1 (MAGEA1), mRNA [NM_004988]	CAGATTGGGAAATCCATTCTATTTTGTGAATTGGGATAATAACAGCAGTGGAATAAGTAC	6.06	6.28	6.47	6.6	6.11	6	6.57	5.98
-1.2	6.19	-0.27	6.33	0.2	6.06	0	0.183515	0.554782	0.131635	0.815209	LOC147004	A_33_P3885084	XR_243792	ref|PREDICTED: Homo sapiens uncharacterized LOC147004 (LOC147004), misc_RNA [XR_243792]	TGAATGTAACTTCCTCACTCAGGAGTTGATATGGAACCACTCACTCCTATTGGCTCAGTG	6.1	5.96	6.45	6.8	6	6.12	6.15	5.98
-1.18	6.63	-0.24	6.75	0.1	6.5	0.1	0.137334	0.493672	0.269614	1.07658	TSHB	A_23_P12128	NM_000549	ref|Homo sapiens thyroid stimulating hormone, beta (TSHB), transcript variant 1, mRNA [NM_000549]	TACCAGGATGCCCACTCCATGTTGCTCCCTATTTTTCCTATCCTGTTGCTTTAAGCTGTA	6.92	6.67	6.68	6.72	6.47	6.65	6.17	6.72
1.41	8.47	0.5	8.22	0.2	8.71	0.1	0.0344901	0.260313	0.0585604	0.615676	SERPINA1	A_23_P218111	NM_001002236	ref|Homo sapiens serpin peptidase inhibitor, clade A (alpha-1 antiproteinase, antitrypsin), member 1 (SERPINA1), transcript variant 2, mRNA [NM_001002236]	TGATTGAACAAAATACCAAGTCTCCCCTCTTCATGGGAAAAGTGGTGAATCCCACCCAAA	8.66	8.03	7.88	8.29	8.7	8.46	9.06	8.64
-1.55	7.41	-0.63	7.72	0.1	7.1	0.2	0.00919991	0.132863	0.0203474	0.31117	BC068090	A_19_P00806585	BC068090	gb|Homo sapiens cDNA clone IMAGE:6275969, partial cds. [BC068090]	GAGGTTTAATGAGCTTTCCCTCCTCCTCTCAGGCCAGTCCATCACCTATGCTCTGGATCC	7.93	7.51	7.89	7.57	7.29	7.15	6.61	7.34
-1.13	6.35	-0.18	6.44	0.1	6.26	0	0.190577	0.562828	0.316005	1.07831	CASP8	A_24_P148499	NM_033358	ref|Homo sapiens caspase 8, apoptosis-related cysteine peptidase (CASP8), transcript variant E, mRNA [NM_033358]	TTTCAGAAGAAGTGAGCAGATCAGAATTGAGGTCTTTTAAGTTTCTTTTGCAAGAGGAAA	6.41	6.22	6.65	6.49	6.21	6.22	6.22	6.39
-1	6.15	0	6.15	0.1	6.15	0.1	0.986885	0.996203	0.581951	1.09737	A_19_P00813205	A_19_P00813205	A_19_P00813205	Unknown	AAACCCAGTCTTCCGCCTGGTTTAGAATAATATCAGGCATCTGTATTCTTCCTTCTGGGA	6.14	5.94	6.32	6.21	6.36	6.29	6	5.95
1.42	8.52	0.51	8.26	0.4	8.77	0.3	0.250989	0.621957	0.0373898	0.496764	ANKZF1	A_23_P119907	NM_018089	ref|Homo sapiens ankyrin repeat and zinc finger domain containing 1 (ANKZF1), transcript variant 1, mRNA [NM_018089]	GACAAATCAACACGTAATGAGTTCCGAAGGTTCATGGAGAAGAATCCAGATGCCTACGAT	8.86	7.26	8.15	8.79	8.57	7.95	9.43	9.15
-1.62	10.35	-0.7	10.7	0.1	10	0.2	0.0195836	0.19482	0.0122127	0.239598	RAPH1	A_33_P3421571	NM_213589	ref|Homo sapiens Ras association (RalGDS/AF-6) and pleckstrin homology domains 1 (RAPH1), transcript variant 1, mRNA [NM_213589]	TCATATATCAGGCTATGCAACGTTGCGGAGAGGACCCCCTCCTGCTCCCCCCAAAAGAGA	10.95	10.78	10.3	10.75	9.8	9.43	10.24	10.52
[truncated: 61,538 more rows]
