# Supplementary material for: Overexpression of Mitochondrial IF1 Prevents Metastatic Disease of Colorectal Cancer by Enhancing Anoikis and Tumor Infiltration of NK Cells
Source: Cancers (Basel). 2019 Dec 19;12(1):22. doi: 10.3390/cancers12010022 (PMC7017164; doi:10.3390/cancers12010022)
Supplement: Supplementary file 1 [file cancers-12-00022-s001.zip › Supplemental Table S7.xlsx]

## Sheet: proteins
Supplemental Table S7: Proteins identified and quantified by PEAKS 8 analysis compared to IF1 silencing and overexpressing cells.
Protein Group	Protein ID	Accession	Significance	-10lgP	Ratio IF1 1(iTRAQ8-114)	Ratio IF1 2(iTRAQ8-119)	Ratio Silenciada 1(iTRAQ8-113)	Ratio Silenciada 2(iTRAQ8-118)	Coverage (%)	#Peptides	#Unique	Avg. Mass	Description
1	16	P08238|HS90B_HUMAN	2.82	394.13	1	0.99	1.07	0.98	19	43	17	83264	Heat shock protein HSP 90-beta OS=Homo sapiens GN=HSP90AB1 PE=1 SV=4
2	8	P07900-2|HS90A_HUMAN	1.66	393.48	1	1.01	1.04	0.98	22	42	20	98161	Isoform 2 of Heat shock protein HSP 90-alpha OS=Homo sapiens GN=HSP90AA1
2	6	P07900|HS90A_HUMAN	1.66	393.48	1	1.01	1.04	0.98	25	42	20	84660	Heat shock protein HSP 90-alpha OS=Homo sapiens GN=HSP90AA1 PE=1 SV=5
19	2	P14618|KPYM_HUMAN	4.39	385.05	1	0.95	1.04	1.08	7	29	3	57937	Pyruvate kinase PKM OS=Homo sapiens GN=PKM PE=1 SV=4
16	7	P11021|GRP78_HUMAN	7.21	363.94	1	0.98	0.83	0.87	43	28	25	72333	78 kDa glucose-regulated protein OS=Homo sapiens GN=HSPA5 PE=1 SV=2
4	23	P05787-2|K2C8_HUMAN	2.37	363.16	1	1.01	0.94	0.95	47	34	25	56608	Isoform 2 of Keratin type II cytoskeletal 8 OS=Homo sapiens GN=KRT8
4	22	P05787|K2C8_HUMAN	2.37	363.16	1	1.01	0.94	0.95	50	34	25	53704	Keratin type II cytoskeletal 8 OS=Homo sapiens GN=KRT8 PE=1 SV=7
11	12	P07437|TBB5_HUMAN	8.83	362.4	1	0.9	0.91	0.81	16	20	4	49671	Tubulin beta chain OS=Homo sapiens GN=TUBB PE=1 SV=2
47	39	Q00610|CLH1_HUMAN	6.57	361.82	1	0.99	0.84	0.98	8	17	14	191613	Clathrin heavy chain 1 OS=Homo sapiens GN=CLTC PE=1 SV=5
47	38	Q00610-2|CLH1_HUMAN	6.57	361.82	1	0.99	0.84	0.98	8	17	14	187889	Isoform 2 of Clathrin heavy chain 1 OS=Homo sapiens GN=CLTC
6	5	P11142|HSP7C_HUMAN	2.32	357.63	1	1.01	0.94	0.98	28	31	20	70898	Heat shock cognate 71 kDa protein OS=Homo sapiens GN=HSPA8 PE=1 SV=1
37	3	P78371|TCPB_HUMAN	2.03	353.85	1	1	0.93	0.99	47	23	23	57488	T-complex protein 1 subunit beta OS=Homo sapiens GN=CCT2 PE=1 SV=4
3	35	P60709|ACTB_HUMAN	13.18	352.28	1	0.96	1.17	0.89	36	31	13	41737	Actin cytoplasmic 1 OS=Homo sapiens GN=ACTB PE=1 SV=1
3	36	P63261|ACTG_HUMAN	13.18	352.28	1	0.96	1.17	0.89	36	31	13	41793	Actin cytoplasmic 2 OS=Homo sapiens GN=ACTG1 PE=1 SV=1
24	19	P14625|ENPL_HUMAN	7.44	351.92	1	1.01	0.82	0.93	33	30	28	92469	Endoplasmin OS=Homo sapiens GN=HSP90B1 PE=1 SV=1
8	10	P06733|ENOA_HUMAN	8.72	351.6	1	0.97	1.19	1.12	44	24	19	47169	Alpha-enolase OS=Homo sapiens GN=ENO1 PE=1 SV=2
7	18	P13639|EF2_HUMAN	1.86	349.83	1	0.98	0.94	0.96	39	38	37	95338	Elongation factor 2 OS=Homo sapiens GN=EEF2 PE=1 SV=4
15	13	P10809|CH60_HUMAN	16.07	344.36	1	0.95	1.22	0.89	41	26	25	61055	60 kDa heat shock protein mitochondrial OS=Homo sapiens GN=HSPD1 PE=1 SV=2
25	14	P07355-2|ANXA2_HUMAN	1.96	340.91	1	0.99	1.06	1.02	51	23	22	40411	Isoform 2 of Annexin A2 OS=Homo sapiens GN=ANXA2
25	11	P07355|ANXA2_HUMAN	1.96	340.91	1	0.99	1.06	1.02	53	23	22	38604	Annexin A2 OS=Homo sapiens GN=ANXA2 PE=1 SV=2
5	43	P04406|G3P_HUMAN	5.13	339.76	1	0.96	1.11	1.06	65	27	25	36053	Glyceraldehyde-3-phosphate dehydrogenase OS=Homo sapiens GN=GAPDH PE=1 SV=3
21	44	Q13885|TBB2A_HUMAN	0.8	336.27	1	0.99	0.96	0.89	6	17	2	49907	Tubulin beta-2A chain OS=Homo sapiens GN=TUBB2A PE=1 SV=1
18	9	P08727|K1C19_HUMAN	2.6	335.03	1	0.97	0.92	0.97	44	31	19	44106	Keratin type I cytoskeletal 19 OS=Homo sapiens GN=KRT19 PE=1 SV=4
20	34	P05783|K1C18_HUMAN	3.41	332.83	1	1.08	0.98	0.99	55	27	25	48058	Keratin type I cytoskeletal 18 OS=Homo sapiens GN=KRT18 PE=1 SV=2
60	37	P30101|PDIA3_HUMAN	3.44	330.31	1	1.01	0.91	0.96	35	17	17	56782	Protein disulfide-isomerase A3 OS=Homo sapiens GN=PDIA3 PE=1 SV=4
32	20	P0DMV9|HS71B_HUMAN	2.91	329.6	1	1	1.03	1.09	14	21	8	70052	Heat shock 70 kDa protein 1B OS=Homo sapiens GN=HSPA1B PE=1 SV=1
32	21	P0DMV8|HS71A_HUMAN	2.91	329.6	1	1	1.03	1.09	14	21	8	70052	Heat shock 70 kDa protein 1A OS=Homo sapiens GN=HSPA1A PE=1 SV=1
9	25	P15311|EZRI_HUMAN	9.31	327.39	1	1.01	1.26	1.22	36	37	25	69413	Ezrin OS=Homo sapiens GN=EZR PE=1 SV=4
66	33	P22314|UBA1_HUMAN	3.16	318.44	1	1	0.92	0.91	19	20	19	117849	Ubiquitin-like modifier-activating enzyme 1 OS=Homo sapiens GN=UBA1 PE=1 SV=3
66	32	P22314-2|UBA1_HUMAN	3.16	318.44	1	1	0.92	0.91	20	20	19	113800	Isoform 2 of Ubiquitin-like modifier-activating enzyme 1 OS=Homo sapiens GN=UBA1
29	42	P07237|PDIA1_HUMAN	3.63	317.52	1	0.99	0.9	0.96	46	29	27	57116	Protein disulfide-isomerase OS=Homo sapiens GN=P4HB PE=1 SV=3
50	40	P04083|ANXA1_HUMAN	15.83	317.46	1	0.99	1.34	1.27	59	19	18	38714	Annexin A1 OS=Homo sapiens GN=ANXA1 PE=1 SV=2
105	54	P25705|ATPA_HUMAN	4.71	317.06	1	0.98	0.88	0.94	26	14	13	59751	ATP synthase subunit alpha mitochondrial OS=Homo sapiens GN=ATP5A1 PE=1 SV=1
70	49	P17987|TCPA_HUMAN	2.93	316.26	1	1.01	0.92	1	32	19	18	60344	T-complex protein 1 subunit alpha OS=Homo sapiens GN=TCP1 PE=1 SV=1
38	31	P12956|XRCC6_HUMAN	6.03	309.66	1	1.01	0.85	0.92	27	17	15	69843	X-ray repair cross-complementing protein 6 OS=Homo sapiens GN=XRCC6 PE=1 SV=2
54	29	P50990|TCPQ_HUMAN	0.75	306.74	1	1.01	1.02	0.99	43	23	23	59621	T-complex protein 1 subunit theta OS=Homo sapiens GN=CCT8 PE=1 SV=4
76	143	P63244|RACK1_HUMAN	10.25	303.9	1	1.05	1.26	1	42	14	14	35077	Receptor of activated protein C kinase 1 OS=Homo sapiens GN=RACK1 PE=1 SV=3
45	47	P49368|TCPG_HUMAN	3.32	301.79	1	0.94	0.9	0.92	34	21	21	60534	T-complex protein 1 subunit gamma OS=Homo sapiens GN=CCT3 PE=1 SV=4
27	50	P19338|NUCL_HUMAN	1.45	300.98	1	1	1.03	1.05	28	28	26	76615	Nucleolin OS=Homo sapiens GN=NCL PE=1 SV=3
46	52	P38646|GRP75_HUMAN	4.83	300.39	1	1.01	0.88	0.93	32	21	19	73681	Stress-70 protein mitochondrial OS=Homo sapiens GN=HSPA9 PE=1 SV=2
56	27	Q99832|TCPH_HUMAN	0.85	299.23	1	1	1.02	0.98	35	18	18	59367	T-complex protein 1 subunit eta OS=Homo sapiens GN=CCT7 PE=1 SV=2
61	114	P12277|KCRB_HUMAN	0.5	298.13	1	1.01	0.99	1	34	13	11	42644	Creatine kinase B-type OS=Homo sapiens GN=CKB PE=1 SV=1
26	72	P68104|EF1A1_HUMAN	1.52	293.82	1	0.98	1.03	1.02	15	20	8	50141	Elongation factor 1-alpha 1 OS=Homo sapiens GN=EEF1A1 PE=1 SV=1
85	71	P40926|MDHM_HUMAN	3	292.29	1	1.03	1.04	1.1	44	13	13	35503	Malate dehydrogenase mitochondrial OS=Homo sapiens GN=MDH2 PE=1 SV=3
52	63	P48643|TCPE_HUMAN	0.33	291.35	1	0.99	0.99	1.01	27	19	17	59671	T-complex protein 1 subunit epsilon OS=Homo sapiens GN=CCT5 PE=1 SV=1
42	110	P04075|ALDOA_HUMAN	2.3	286.83	1	1	1.07	1.01	38	17	14	39420	Fructose-bisphosphate aldolase A OS=Homo sapiens GN=ALDOA PE=1 SV=2
34	74	P63104|1433Z_HUMAN	1.35	284.53	1	0.98	0.96	1.01	41	17	10	27745	14-3-3 protein zeta/delta OS=Homo sapiens GN=YWHAZ PE=1 SV=1
41	97	Q05639|EF1A2_HUMAN	2.24	283.99	1	0.98	0.92	0.93	14	16	4	50470	Elongation factor 1-alpha 2 OS=Homo sapiens GN=EEF1A2 PE=1 SV=1
84	76	P23396|RS3_HUMAN	3.71	282.7	1	1.04	0.97	1.08	56	15	15	26688	40S ribosomal protein S3 OS=Homo sapiens GN=RPS3 PE=1 SV=2
166	147	Q9Y265|RUVB1_HUMAN	0.87	282.16	1	1	1.03	1	19	6	6	50228	RuvB-like 1 OS=Homo sapiens GN=RUVBL1 PE=1 SV=1
57	67	P40227|TCPZ_HUMAN	1.46	281.71	1	0.99	1.05	0.99	26	16	15	58024	T-complex protein 1 subunit zeta OS=Homo sapiens GN=CCT6A PE=1 SV=3
99	90	Q01813-2|PFKAP_HUMAN	2.07	280.72	1	1.04	1.02	1.07	19	16	13	85316	Isoform 2 of ATP-dependent 6-phosphofructokinase platelet type OS=Homo sapiens GN=PFKP
99	91	Q01813|PFKAP_HUMAN	2.07	280.72	1	1.04	1.02	1.07	19	16	13	85596	ATP-dependent 6-phosphofructokinase platelet type OS=Homo sapiens GN=PFKP PE=1 SV=2
30	56	P00338|LDHA_HUMAN	2.84	280.54	1	0.98	1.05	1.07	38	19	16	36689	L-lactate dehydrogenase A chain OS=Homo sapiens GN=LDHA PE=1 SV=2
30	57	P00338-3|LDHA_HUMAN	2.84	280.54	1	0.98	1.05	1.07	35	19	16	39837	Isoform 3 of L-lactate dehydrogenase A chain OS=Homo sapiens GN=LDHA
36	101	P62258|1433E_HUMAN	4.18	279.23	1	1.05	0.93	1	42	14	11	29174	14-3-3 protein epsilon OS=Homo sapiens GN=YWHAE PE=1 SV=1
139	165	P06576|ATPB_HUMAN	2.55	279.05	1	1	0.92	0.99	21	9	9	56560	ATP synthase subunit beta mitochondrial OS=Homo sapiens GN=ATP5B PE=1 SV=3
43	82	P00558|PGK1_HUMAN	1.3	279.02	1	1	1.05	1.01	31	21	13	44615	Phosphoglycerate kinase 1 OS=Homo sapiens GN=PGK1 PE=1 SV=3
100	109	P08758|ANXA5_HUMAN	9.63	278.91	1	1.04	0.85	1.06	31	11	9	35937	Annexin A5 OS=Homo sapiens GN=ANXA5 PE=1 SV=2
133	138	P26640|SYVC_HUMAN	4.87	278.33	1	0.98	0.87	0.93	12	15	15	140476	Valine--tRNA ligase OS=Homo sapiens GN=VARS PE=1 SV=4
63	70	P50991|TCPD_HUMAN	2.42	278.22	1	1.02	0.94	1	28	17	16	57924	T-complex protein 1 subunit delta OS=Homo sapiens GN=CCT4 PE=1 SV=4
48	46	P29401-2|TKT_HUMAN	2.25	274.07	1	1	0.92	0.97	29	17	17	68814	Isoform 2 of Transketolase OS=Homo sapiens GN=TKT
48	45	P29401|TKT_HUMAN	2.25	274.07	1	1	0.92	0.97	30	17	17	67878	Transketolase OS=Homo sapiens GN=TKT PE=1 SV=3
92	92	Q9UQ80|PA2G4_HUMAN	0.99	273.53	1	1.02	0.99	1.03	41	15	14	43787	Proliferation-associated protein 2G4 OS=Homo sapiens GN=PA2G4 PE=1 SV=3
159	194	P31939|PUR9_HUMAN	4.41	272.9	1	1.04	0.91	0.96	18	8	8	64616	Bifunctional purine biosynthesis protein PURH OS=Homo sapiens GN=ATIC PE=1 SV=3
159	193	P31939-2|PUR9_HUMAN	4.41	272.9	1	1.04	0.91	0.96	18	8	8	64524	Isoform 2 of Bifunctional purine biosynthesis protein PURH OS=Homo sapiens GN=ATIC
95	117	P30041|PRDX6_HUMAN	1.43	272.87	1	0.98	0.97	1.02	33	9	9	25035	Peroxiredoxin-6 OS=Homo sapiens GN=PRDX6 PE=1 SV=3
107	247	P36551|HEM6_HUMAN	3.16	272.76	1	1.01	0.92	0.92	26	11	11	50152	Oxygen-dependent coproporphyrinogen-III oxidase mitochondrial OS=Homo sapiens GN=CPOX PE=1 SV=3
120	139	Q14974|IMB1_HUMAN	4.13	271.38	1	1.01	0.9	0.96	12	9	9	97170	Importin subunit beta-1 OS=Homo sapiens GN=KPNB1 PE=1 SV=2
129	116	P34932|HSP74_HUMAN	4.34	270.51	1	1.02	0.91	0.9	15	11	10	94331	Heat shock 70 kDa protein 4 OS=Homo sapiens GN=HSPA4 PE=1 SV=4
83	107	P49411|EFTU_HUMAN	3.21	269.61	1	0.99	0.9	0.95	33	13	13	49542	Elongation factor Tu mitochondrial OS=Homo sapiens GN=TUFM PE=1 SV=2
118	121	P52272-2|HNRPM_HUMAN	3.52	268.7	1	1	0.89	0.97	13	11	10	73621	Isoform 2 of Heterogeneous nuclear ribonucleoprotein M OS=Homo sapiens GN=HNRNPM
118	122	P52272|HNRPM_HUMAN	3.52	268.7	1	1	0.89	0.97	13	11	10	77516	Heterogeneous nuclear ribonucleoprotein M OS=Homo sapiens GN=HNRNPM PE=1 SV=3
58	106	P60174-1|TPIS_HUMAN	1.75	268.48	1	1	1.06	1.06	63	14	14	26669	Isoform 2 of Triosephosphate isomerase OS=Homo sapiens GN=TPI1
58	108	P60174|TPIS_HUMAN	1.75	268.48	1	1	1.06	1.06	55	14	14	30791	Triosephosphate isomerase OS=Homo sapiens GN=TPI1 PE=1 SV=3
106	95	O60506-4|HNRPQ_HUMAN	3.34	267.9	1	1.04	0.93	0.94	26	13	12	58736	Isoform 4 of Heterogeneous nuclear ribonucleoprotein Q OS=Homo sapiens GN=SYNCRIP
106	96	O60506-3|HNRPQ_HUMAN	3.34	267.9	1	1.04	0.93	0.94	25	13	12	62656	Isoform 3 of Heterogeneous nuclear ribonucleoprotein Q OS=Homo sapiens GN=SYNCRIP
64	81	P13010|XRCC5_HUMAN	8.33	267.52	1	0.97	0.8	0.88	18	16	15	82705	X-ray repair cross-complementing protein 5 OS=Homo sapiens GN=XRCC5 PE=1 SV=3
72	140	P22392-2|NDKB_HUMAN	2.74	267.06	1	1	1.09	1.07	40	13	13	30137	Isoform 3 of Nucleoside diphosphate kinase B OS=Homo sapiens GN=NME2
89	89	P34897|GLYM_HUMAN	2.8	265.47	1	0.99	0.93	0.92	27	14	13	55993	Serine hydroxymethyltransferase mitochondrial OS=Homo sapiens GN=SHMT2 PE=1 SV=3
89	88	P34897-3|GLYM_HUMAN	2.8	265.47	1	0.99	0.93	0.92	29	14	13	53455	Isoform 3 of Serine hydroxymethyltransferase mitochondrial OS=Homo sapiens GN=SHMT2
79	98	P60842|IF4A1_HUMAN	3.7	263.94	1	1.01	0.96	0.91	12	14	5	46154	Eukaryotic initiation factor 4A-I OS=Homo sapiens GN=EIF4A1 PE=1 SV=1
165	100	P17844|DDX5_HUMAN	6.29	263.94	1	0.99	0.83	0.98	10	10	6	69148	Probable ATP-dependent RNA helicase DDX5 OS=Homo sapiens GN=DDX5 PE=1 SV=1
98	152	P26641|EF1G_HUMAN	1.2	263.34	1	0.98	0.98	1.02	28	15	15	50119	Elongation factor 1-gamma OS=Homo sapiens GN=EEF1G PE=1 SV=3
98	156	P26641-2|EF1G_HUMAN	1.2	263.34	1	0.98	0.98	1.02	25	15	15	56150	Isoform 2 of Elongation factor 1-gamma OS=Homo sapiens GN=EEF1G
91	60	P13667|PDIA4_HUMAN	4.48	261.28	1	1.03	0.92	0.91	24	15	15	72933	Protein disulfide-isomerase A4 OS=Homo sapiens GN=PDIA4 PE=1 SV=2
73	79	P06744|G6PI_HUMAN	1.72	260.67	1	1.02	1.01	1.06	23	14	13	63147	Glucose-6-phosphate isomerase OS=Homo sapiens GN=GPI PE=1 SV=4
73	78	P06744-2|G6PI_HUMAN	1.72	260.67	1	1.02	1.01	1.06	22	14	13	64325	Isoform 2 of Glucose-6-phosphate isomerase OS=Homo sapiens GN=GPI
65	118	P62701|RS4X_HUMAN	2.04	260.63	1	0.98	0.96	1.02	53	16	16	29598	40S ribosomal protein S4 X isoform OS=Homo sapiens GN=RPS4X PE=1 SV=2
75	75	P55072|TERA_HUMAN	1.6	257.89	1	1.02	1	0.97	17	16	14	89322	Transitional endoplasmic reticulum ATPase OS=Homo sapiens GN=VCP PE=1 SV=4
62	173	P27348|1433T_HUMAN	0.93	257.87	1	1	1.04	1.01	21	12	4	27764	14-3-3 protein theta OS=Homo sapiens GN=YWHAQ PE=1 SV=1
125	87	P55060|XPO2_HUMAN	4.17	256.62	1	1.02	0.88	0.96	13	12	12	110417	Exportin-2 OS=Homo sapiens GN=CSE1L PE=1 SV=3
125	85	P55060-3|XPO2_HUMAN	4.17	256.62	1	1.02	0.88	0.96	13	12	12	107777	Isoform 3 of Exportin-2 OS=Homo sapiens GN=CSE1L
88	86	Q13263|TIF1B_HUMAN	1.14	255.86	1	1	0.95	0.96	16	13	13	88550	Transcription intermediary factor 1-beta OS=Homo sapiens GN=TRIM28 PE=1 SV=5
284	272	Q15084-2|PDIA6_HUMAN	7.23	254.32	1	0.95	0.92	0.83	11	5	5	53901	Isoform 2 of Protein disulfide-isomerase A6 OS=Homo sapiens GN=PDIA6
284	306	Q15084-3|PDIA6_HUMAN	7.23	254.32	1	0.95	0.92	0.83	13	5	5	47838	Isoform 3 of Protein disulfide-isomerase A6 OS=Homo sapiens GN=PDIA6
284	307	Q15084|PDIA6_HUMAN	7.23	254.32	1	0.95	0.92	0.83	13	5	5	48121	Protein disulfide-isomerase A6 OS=Homo sapiens GN=PDIA6 PE=1 SV=1
284	309	Q15084-4|PDIA6_HUMAN	7.23	254.32	1	0.95	0.92	0.83	13	5	5	48646	Isoform 4 of Protein disulfide-isomerase A6 OS=Homo sapiens GN=PDIA6
284	310	Q15084-5|PDIA6_HUMAN	7.23	254.32	1	0.95	0.92	0.83	11	5	5	53261	Isoform 5 of Protein disulfide-isomerase A6 OS=Homo sapiens GN=PDIA6
77	104	P27797|CALR_HUMAN	4.49	254.27	1	0.97	0.86	0.9	32	14	14	48142	Calreticulin OS=Homo sapiens GN=CALR PE=1 SV=1
112	572	P63241-2|IF5A1_HUMAN	8.35	252.42	1	1.02	1.28	1.17	21	5	5	20170	Isoform 2 of Eukaryotic translation initiation factor 5A-1 OS=Homo sapiens GN=EIF5A
49	191	P62937|PPIA_HUMAN	3.67	252.18	1	1	1.12	1.11	55	13	10	18012	Peptidyl-prolyl cis-trans isomerase A OS=Homo sapiens GN=PPIA PE=1 SV=2
68	127	P36578|RL4_HUMAN	1.33	251.56	1	1.01	1.04	1	29	16	15	47697	60S ribosomal protein L4 OS=Homo sapiens GN=RPL4 PE=1 SV=5
114	146	P27824|CALX_HUMAN	10.5	250.42	1	1.03	0.86	0.81	19	12	12	67568	Calnexin OS=Homo sapiens GN=CANX PE=1 SV=2
114	148	P27824-2|CALX_HUMAN	10.5	250.42	1	1.03	0.86	0.81	18	12	12	71503	Isoform 2 of Calnexin OS=Homo sapiens GN=CANX
44	102	P07195|LDHB_HUMAN	4.29	250.12	1	0.98	1.06	1.11	34	15	13	36639	L-lactate dehydrogenase B chain OS=Homo sapiens GN=LDHB PE=1 SV=2
146	136	Q13200|PSMD2_HUMAN	2.5	248.09	1	1	0.9	0.96	8	9	9	100200	26S proteasome non-ATPase regulatory subunit 2 OS=Homo sapiens GN=PSMD2 PE=1 SV=3
97	123	P31948|STIP1_HUMAN	1.01	247.44	1	1.03	0.98	0.99	22	14	14	62639	Stress-induced-phosphoprotein 1 OS=Homo sapiens GN=STIP1 PE=1 SV=1
97	130	P31948-2|STIP1_HUMAN	1.01	247.44	1	1.03	0.98	0.99	20	14	14	68080	Isoform 2 of Stress-induced-phosphoprotein 1 OS=Homo sapiens GN=STIP1
111	223	P61247|RS3A_HUMAN	0.81	246.84	1	1.02	0.99	1.02	28	11	10	29945	40S ribosomal protein S3a OS=Homo sapiens GN=RPS3A PE=1 SV=2
101	160	P12268|IMDH2_HUMAN	0.9	246.7	1	1.02	0.99	1.03	29	14	14	55805	Inosine-5'-monophosphate dehydrogenase 2 OS=Homo sapiens GN=IMPDH2 PE=1 SV=2
90	180	Q02878|RL6_HUMAN	0.91	245.95	1	1.01	1.03	1.03	36	12	11	32728	60S ribosomal protein L6 OS=Homo sapiens GN=RPL6 PE=1 SV=3
82	169	P05388|RLA0_HUMAN	1.39	245.59	1	1.01	0.97	1.02	33	12	12	34274	60S acidic ribosomal protein P0 OS=Homo sapiens GN=RPLP0 PE=1 SV=1
281	474	P60900|PSA6_HUMAN	2.87	245.34	1	0.98	0.91	0.96	28	7	7	27399	Proteasome subunit alpha type-6 OS=Homo sapiens GN=PSMA6 PE=1 SV=1
187	239	Q13126|MTAP_HUMAN	3.73	245.12	1	0.94	0.87	0.93	23	7	7	31236	S-methyl-5'-thioadenosine phosphorylase OS=Homo sapiens GN=MTAP PE=1 SV=2
81	112	Q14697|GANAB_HUMAN	2.02	244.73	1	1.02	0.93	0.96	17	20	20	106874	Neutral alpha-glucosidase AB OS=Homo sapiens GN=GANAB PE=1 SV=3
81	113	Q14697-2|GANAB_HUMAN	2.02	244.73	1	1.02	0.93	0.96	17	20	20	109438	Isoform 2 of Neutral alpha-glucosidase AB OS=Homo sapiens GN=GANAB
108	105	P11940-2|PABP1_HUMAN	3.91	244.27	1	0.96	1.01	1.08	16	14	9	61181	Isoform 2 of Polyadenylate-binding protein 1 OS=Homo sapiens GN=PABPC1
108	111	P11940|PABP1_HUMAN	3.91	244.27	1	0.96	1.01	1.08	14	14	9	70671	Polyadenylate-binding protein 1 OS=Homo sapiens GN=PABPC1 PE=1 SV=2
94	126	P22234-2|PUR6_HUMAN	1.02	244.13	1	1	1.04	1.03	25	12	11	47958	Isoform 2 of Multifunctional protein ADE2 OS=Homo sapiens GN=PAICS
94	125	P22234|PUR6_HUMAN	1.02	244.13	1	1	1.04	1.03	25	12	11	47079	Multifunctional protein ADE2 OS=Homo sapiens GN=PAICS PE=1 SV=3
153	187	P04843|RPN1_HUMAN	4.84	242.53	1	0.95	0.85	0.87	13	7	7	68569	Dolichyl-diphosphooligosaccharide--protein glycosyltransferase subunit 1 OS=Homo sapiens GN=RPN1 PE=1 SV=1
103	199	P06748-2|NPM_HUMAN	12.67	242.18	1	0.91	1.04	1.18	40	11	11	29465	Isoform 2 of Nucleophosmin OS=Homo sapiens GN=NPM1
103	202	P06748|NPM_HUMAN	12.67	242.18	1	0.91	1.04	1.18	36	11	11	32575	Nucleophosmin OS=Homo sapiens GN=NPM1 PE=1 SV=2
96	177	P15880|RS2_HUMAN	3.24	241.95	1	1	1.12	1.03	40	14	13	31324	40S ribosomal protein S2 OS=Homo sapiens GN=RPS2 PE=1 SV=2
158	103	P55786|PSA_HUMAN	2.47	240.78	1	0.99	0.9	0.92	13	12	12	103276	Puromycin-sensitive aminopeptidase OS=Homo sapiens GN=NPEPPS PE=1 SV=2
113	204	Q12931-2|TRAP1_HUMAN	2.5	240.4	1	0.97	0.99	0.91	12	10	9	74267	Isoform 2 of Heat shock protein 75 kDa mitochondrial OS=Homo sapiens GN=TRAP1
113	206	Q12931|TRAP1_HUMAN	2.5	240.4	1	0.97	0.99	0.91	11	10	9	80110	Heat shock protein 75 kDa mitochondrial OS=Homo sapiens GN=TRAP1 PE=1 SV=3
183	217	P04264|K2C1_HUMAN	1.91	239.1	1	0.96	0.92	0.96	6	9	4	66039	Keratin type II cytoskeletal 1 OS=Homo sapiens GN=KRT1 PE=1 SV=6
168	336	P46940|IQGA1_HUMAN	13.31	238.19	1	1.01	0.76	0.76	3	5	5	189251	Ras GTPase-activating-like protein IQGAP1 OS=Homo sapiens GN=IQGAP1 PE=1 SV=1
144	225	Q08211|DHX9_HUMAN	3.32	236.89	1	1.01	0.91	0.91	6	7	7	140958	ATP-dependent RNA helicase A OS=Homo sapiens GN=DHX9 PE=1 SV=4
124	189	Q14240-2|IF4A2_HUMAN	2.07	236.28	1	1.01	0.88	0.96	6	11	2	46489	Isoform 2 of Eukaryotic initiation factor 4A-II OS=Homo sapiens GN=EIF4A2
124	188	Q14240|IF4A2_HUMAN	2.07	236.28	1	1.01	0.88	0.96	6	11	2	46402	Eukaryotic initiation factor 4A-II OS=Homo sapiens GN=EIF4A2 PE=1 SV=2
136	376	P62241|RS8_HUMAN	0.25	235.53	1	1	1	1	34	7	7	24205	40S ribosomal protein S8 OS=Homo sapiens GN=RPS8 PE=1 SV=2
277	294	O43242|PSMD3_HUMAN	39.56	235.41	1	1.03	1.61	0.94	16	8	8	60978	26S proteasome non-ATPase regulatory subunit 3 OS=Homo sapiens GN=PSMD3 PE=1 SV=2
104	316	P32119|PRDX2_HUMAN	3.25	235.16	1	0.99	1.11	1	24	9	7	21892	Peroxiredoxin-2 OS=Homo sapiens GN=PRDX2 PE=1 SV=5
126	172	P38919|IF4A3_HUMAN	2.64	234.99	1	1.02	0.97	0.94	19	11	9	46871	Eukaryotic initiation factor 4A-III OS=Homo sapiens GN=EIF4A3 PE=1 SV=4
256	365	O95433|AHSA1_HUMAN	1.6	233.87	1	1	0.95	0.98	27	8	8	38274	Activator of 90 kDa heat shock protein ATPase homolog 1 OS=Homo sapiens GN=AHSA1 PE=1 SV=1
173	190	P06737-2|PYGL_HUMAN	2.33	233.78	1	0.98	0.91	0.96	9	8	7	93134	Isoform 2 of Glycogen phosphorylase liver form OS=Homo sapiens GN=PYGL
173	192	P06737|PYGL_HUMAN	2.33	233.78	1	0.98	0.91	0.96	8	8	7	97149	Glycogen phosphorylase liver form OS=Homo sapiens GN=PYGL PE=1 SV=4
117	275	P40925|MDHC_HUMAN	0.49	233.09	1	0.99	1.02	1.01	29	10	10	36426	Malate dehydrogenase cytoplasmic OS=Homo sapiens GN=MDH1 PE=1 SV=4
117	279	P40925-3|MDHC_HUMAN	0.49	233.09	1	0.99	1.02	1.01	27	10	10	38628	Isoform 3 of Malate dehydrogenase cytoplasmic OS=Homo sapiens GN=MDH1
169	228	Q9Y230|RUVB2_HUMAN	5.92	230.48	1	1.14	0.94	1.07	19	10	9	51157	RuvB-like 2 OS=Homo sapiens GN=RUVBL2 PE=1 SV=3
80	119	P26038|MOES_HUMAN	2.35	229.96	1	1.02	1.07	0.94	7	15	5	67820	Moesin OS=Homo sapiens GN=MSN PE=1 SV=3
205	234	P33993|MCM7_HUMAN	4.23	229.33	1	1.02	0.88	0.92	11	7	7	81308	DNA replication licensing factor MCM7 OS=Homo sapiens GN=MCM7 PE=1 SV=4
274	421	Q07020|RL18_HUMAN	7.5	229.08	1	0.97	0.82	0.99	35	6	6	21634	60S ribosomal protein L18 OS=Homo sapiens GN=RPL18 PE=1 SV=2
67	181	P31946-2|1433B_HUMAN	3.89	229	1	1.07	1.09	1.13	18	12	3	27850	Isoform Short of 14-3-3 protein beta/alpha OS=Homo sapiens GN=YWHAB
67	182	P31946|1433B_HUMAN	3.89	229	1	1.07	1.09	1.13	18	12	3	28082	14-3-3 protein beta/alpha OS=Homo sapiens GN=YWHAB PE=1 SV=3
179	230	P08865|RSSA_HUMAN	2.24	228.98	1	0.99	0.93	0.95	30	8	8	32854	40S ribosomal protein SA OS=Homo sapiens GN=RPSA PE=1 SV=4
55	183	Q06830|PRDX1_HUMAN	3.49	228.83	1	0.98	1.13	1.06	39	12	8	22110	Peroxiredoxin-1 OS=Homo sapiens GN=PRDX1 PE=1 SV=1
161	343	Q02790|FKBP4_HUMAN	2.45	228.42	1	1.01	0.94	1.02	15	11	9	51805	Peptidyl-prolyl cis-trans isomerase FKBP4 OS=Homo sapiens GN=FKBP4 PE=1 SV=3
265	282	P47897|SYQ_HUMAN	9.17	226.36	1	1.07	0.85	0.96	13	9	9	87799	Glutamine--tRNA ligase OS=Homo sapiens GN=QARS PE=1 SV=1
180	246	P41252|SYIC_HUMAN	1.8	224.98	1	1.04	0.97	1	8	11	10	144498	Isoleucine--tRNA ligase cytoplasmic OS=Homo sapiens GN=IARS PE=1 SV=2
119	197	P23526|SAHH_HUMAN	3.04	224.9	1	1	1.11	1.03	21	9	9	47716	Adenosylhomocysteinase OS=Homo sapiens GN=AHCY PE=1 SV=4
219	224	Q9Y4L1|HYOU1_HUMAN	4.49	224.59	1	0.97	0.9	0.88	8	7	6	111335	Hypoxia up-regulated protein 1 OS=Homo sapiens GN=HYOU1 PE=1 SV=1
93	437	P07737|PROF1_HUMAN	3.19	224.2	1	0.98	0.91	1	63	7	7	15054	Profilin-1 OS=Homo sapiens GN=PFN1 PE=1 SV=2
110	195	P23284|PPIB_HUMAN	0.39	223.71	1	1.01	1	1.01	34	10	8	23743	Peptidyl-prolyl cis-trans isomerase B OS=Homo sapiens GN=PPIB PE=1 SV=2
272	373	P00367|DHE3_HUMAN	2.48	223.23	1	1	0.94	0.93	13	7	7	61398	Glutamate dehydrogenase 1 mitochondrial OS=Homo sapiens GN=GLUD1 PE=1 SV=2
226	323	P52209-2|6PGD_HUMAN	5.67	222.92	1	1.01	0.85	0.95	12	5	5	51872	Isoform 2 of 6-phosphogluconate dehydrogenase decarboxylating OS=Homo sapiens GN=PGD
226	326	P52209|6PGD_HUMAN	5.67	222.92	1	1.01	0.85	0.95	12	5	5	53140	6-phosphogluconate dehydrogenase decarboxylating OS=Homo sapiens GN=PGD PE=1 SV=3
233	440	P08133-2|ANXA6_HUMAN	11.58	221.72	1	0.89	0.84	0.78	8	7	5	72424	Isoform 2 of Annexin A6 OS=Homo sapiens GN=ANXA6
233	445	P08133|ANXA6_HUMAN	11.58	221.72	1	0.89	0.84	0.78	8	7	5	75873	Annexin A6 OS=Homo sapiens GN=ANXA6 PE=1 SV=3
232	332	Q14152-2|EIF3A_HUMAN	1.8	221.48	1	1.02	0.98	0.96	3	5	5	162636	Isoform 2 of Eukaryotic translation initiation factor 3 subunit A OS=Homo sapiens GN=EIF3A
232	333	Q14152|EIF3A_HUMAN	1.8	221.48	1	1.02	0.98	0.96	3	5	5	166569	Eukaryotic translation initiation factor 3 subunit A OS=Homo sapiens GN=EIF3A PE=1 SV=1
211	240	Q16658|FSCN1_HUMAN	9.52	221.43	1	1.02	0.79	0.89	16	7	7	54530	Fascin OS=Homo sapiens GN=FSCN1 PE=1 SV=3
175	157	P13645|K1C10_HUMAN	2.09	220.08	1	0.93	0.92	0.98	5	7	3	58827	Keratin type I cytoskeletal 10 OS=Homo sapiens GN=KRT10 PE=1 SV=6
59	158	P31947-2|1433S_HUMAN	5.99	219.62	1	1.17	1.2	1.17	29	12	6	24336	Isoform 2 of 14-3-3 protein sigma OS=Homo sapiens GN=SFN
59	167	P31947|1433S_HUMAN	5.99	219.62	1	1.17	1.2	1.17	25	12	6	27774	14-3-3 protein sigma OS=Homo sapiens GN=SFN PE=1 SV=1
142	314	P26373|RL13_HUMAN	4.36	219.32	1	1.03	0.89	0.97	36	9	9	24261	60S ribosomal protein L13 OS=Homo sapiens GN=RPL13 PE=1 SV=4
220	303	P18669|PGAM1_HUMAN	2.13	219.28	1	0.93	0.96	1	48	10	9	28804	Phosphoglycerate mutase 1 OS=Homo sapiens GN=PGAM1 PE=1 SV=2
132	317	P62826|RAN_HUMAN	7.99	218.81	1	1.02	0.88	1.08	42	10	10	24423	GTP-binding nuclear protein Ran OS=Homo sapiens GN=RAN PE=1 SV=3
204	534	P51149|RAB7A_HUMAN	0.49	218.78	1	0.98	0.99	0.99	17	4	4	23490	Ras-related protein Rab-7a OS=Homo sapiens GN=RAB7A PE=1 SV=1
123	133	P53396-2|ACLY_HUMAN	3.75	217.94	1	1.06	0.9	0.93	9	10	9	119772	Isoform 2 of ATP-citrate synthase OS=Homo sapiens GN=ACLY
123	134	P53396|ACLY_HUMAN	3.75	217.94	1	1.06	0.9	0.93	9	10	9	120839	ATP-citrate synthase OS=Homo sapiens GN=ACLY PE=1 SV=3
74	238	P61981|1433G_HUMAN	3.86	217.92	1	0.97	0.8	0.87	13	9	2	28303	14-3-3 protein gamma OS=Homo sapiens GN=YWHAG PE=1 SV=2
131	311	P62249|RS16_HUMAN	1.84	216.92	1	1	0.99	1.06	47	8	8	16445	40S ribosomal protein S16 OS=Homo sapiens GN=RPS16 PE=1 SV=2
137	208	Q00839-2|HNRPU_HUMAN	4.05	215.78	1	1.03	0.87	0.93	11	10	10	88980	Isoform Short of Heterogeneous nuclear ribonucleoprotein U OS=Homo sapiens GN=HNRNPU
137	209	Q00839|HNRPU_HUMAN	4.05	215.78	1	1.03	0.87	0.93	11	10	10	90585	Heterogeneous nuclear ribonucleoprotein U OS=Homo sapiens GN=HNRNPU PE=1 SV=6
121	196	P50395|GDIB_HUMAN	1.81	215.75	1	1.01	0.93	0.96	9	4	4	50663	Rab GDP dissociation inhibitor beta OS=Homo sapiens GN=GDI2 PE=1 SV=2
271	360	P55884|EIF3B_HUMAN	1.23	215.26	1	0.99	0.96	0.96	8	6	6	92482	Eukaryotic translation initiation factor 3 subunit B OS=Homo sapiens GN=EIF3B PE=1 SV=3
271	361	P55884-2|EIF3B_HUMAN	1.23	215.26	1	0.99	0.96	0.96	8	6	6	99029	Isoform 2 of Eukaryotic translation initiation factor 3 subunit B OS=Homo sapiens GN=EIF3B
71	186	P46781|RS9_HUMAN	3.99	214.92	1	1.02	0.92	1.03	44	12	12	22591	40S ribosomal protein S9 OS=Homo sapiens GN=RPS9 PE=1 SV=3
299	390	P09874|PARP1_HUMAN	6.56	214.76	1	0.99	0.83	0.93	6	6	6	113084	Poly [ADP-ribose] polymerase 1 OS=Homo sapiens GN=PARP1 PE=1 SV=4
239	200	P42704|LPPRC_HUMAN	0.25	214.59	1	1	0.98	0.98	2	4	4	157904	Leucine-rich PPR motif-containing protein mitochondrial OS=Homo sapiens GN=LRPPRC PE=1 SV=3
134	313	P09651-3|ROA1_HUMAN	3.69	212.26	1	1.05	1.13	1.12	25	6	5	29386	Isoform 2 of Heterogeneous nuclear ribonucleoprotein A1 OS=Homo sapiens GN=HNRNPA1
134	319	P09651-2|ROA1_HUMAN	3.69	212.26	1	1.05	1.13	1.12	21	6	5	34196	Isoform A1-A of Heterogeneous nuclear ribonucleoprotein A1 OS=Homo sapiens GN=HNRNPA1
134	330	P09651|ROA1_HUMAN	3.69	212.26	1	1.05	1.13	1.12	18	6	5	38747	Heterogeneous nuclear ribonucleoprotein A1 OS=Homo sapiens GN=HNRNPA1 PE=1 SV=5
214	288	P11413|G6PD_HUMAN	3.26	211.42	1	0.99	0.91	0.91	13	9	9	59257	Glucose-6-phosphate 1-dehydrogenase OS=Homo sapiens GN=G6PD PE=1 SV=4
214	291	P11413-3|G6PD_HUMAN	3.26	211.42	1	0.99	0.91	0.91	12	9	9	62468	Isoform 3 of Glucose-6-phosphate 1-dehydrogenase OS=Homo sapiens GN=G6PD
214	295	P11413-2|G6PD_HUMAN	3.26	211.42	1	0.99	0.91	0.91	12	9	9	63827	Isoform Long of Glucose-6-phosphate 1-dehydrogenase OS=Homo sapiens GN=G6PD
245	252	Q15181|IPYR_HUMAN	2.39	211.38	1	1.04	1.1	1.06	20	5	5	32660	Inorganic pyrophosphatase OS=Homo sapiens GN=PPA1 PE=1 SV=2
234	302	Q7KZF4|SND1_HUMAN	1.69	211.26	1	1.02	0.93	0.98	5	6	6	101997	Staphylococcal nuclease domain-containing protein 1 OS=Homo sapiens GN=SND1 PE=1 SV=1
191	179	P22102|PUR2_HUMAN	6.82	210.98	1	0.85	0.8	0.87	9	9	9	107767	Trifunctional purine biosynthetic protein adenosine-3 OS=Homo sapiens GN=GART PE=1 SV=1
250	219	P08195-2|4F2_HUMAN	1.27	210.62	1	0.98	0.98	0.96	12	7	6	57945	Isoform 2 of 4F2 cell-surface antigen heavy chain OS=Homo sapiens GN=SLC3A2
250	220	P08195-3|4F2_HUMAN	1.27	210.62	1	0.98	0.98	0.96	11	7	6	61816	Isoform 3 of 4F2 cell-surface antigen heavy chain OS=Homo sapiens GN=SLC3A2
250	221	P08195|4F2_HUMAN	1.27	210.62	1	0.98	0.98	0.96	10	7	6	67994	4F2 cell-surface antigen heavy chain OS=Homo sapiens GN=SLC3A2 PE=1 SV=3
250	222	P08195-4|4F2_HUMAN	1.27	210.62	1	0.98	0.98	0.96	10	7	6	71123	Isoform 4 of 4F2 cell-surface antigen heavy chain OS=Homo sapiens GN=SLC3A2
155	235	Q99460-2|PSMD1_HUMAN	3.91	210.52	1	1.01	0.88	0.94	8	7	7	102258	Isoform 2 of 26S proteasome non-ATPase regulatory subunit 1 OS=Homo sapiens GN=PSMD1
155	237	Q99460|PSMD1_HUMAN	3.91	210.52	1	1.01	0.88	0.94	8	7	7	105836	26S proteasome non-ATPase regulatory subunit 1 OS=Homo sapiens GN=PSMD1 PE=1 SV=2
212	266	P35908|K22E_HUMAN	3.88	210.16	1	1.06	0.84	0.96	3	7	2	65433	Keratin type II cytoskeletal 2 epidermal OS=Homo sapiens GN=KRT2 PE=1 SV=2
197	259	P54136|SYRC_HUMAN	0.32	210.07	1	1.01	1	1	11	8	7	75379	Arginine--tRNA ligase cytoplasmic OS=Homo sapiens GN=RARS PE=1 SV=2
269	312	P05455|LA_HUMAN	0.91	208.35	1	1.03	1.02	1.01	13	5	5	46837	Lupus La protein OS=Homo sapiens GN=SSB PE=1 SV=2
244	216	O00571|DDX3X_HUMAN	18.55	207.92	1	1.02	1.81	1	8	5	5	73244	ATP-dependent RNA helicase DDX3X OS=Homo sapiens GN=DDX3X PE=1 SV=3
244	215	O00571-2|DDX3X_HUMAN	18.55	207.92	1	1.02	1.81	1	8	5	5	71355	Isoform 2 of ATP-dependent RNA helicase DDX3X OS=Homo sapiens GN=DDX3X
171	207	Q9Y266|NUDC_HUMAN	2.45	207.14	1	0.92	0.95	0.96	34	11	11	38243	Nuclear migration protein nudC OS=Homo sapiens GN=NUDC PE=1 SV=1
102	211	P18124|RL7_HUMAN	3.12	206.95	1	1.1	0.97	1.03	36	12	12	29226	60S ribosomal protein L7 OS=Homo sapiens GN=RPL7 PE=1 SV=1
249	624	Q01105-3|SET_HUMAN	1.26	206.77	1	1.01	0.99	0.97	28	6	6	30993	Isoform 3 of Protein SET OS=Homo sapiens GN=SET
249	626	Q01105-4|SET_HUMAN	1.26	206.77	1	1.01	0.99	0.97	28	6	6	31272	Isoform 4 of Protein SET OS=Homo sapiens GN=SET
249	628	Q01105-2|SET_HUMAN	1.26	206.77	1	1.01	0.99	0.97	27	6	6	32103	Isoform 2 of Protein SET OS=Homo sapiens GN=SET
249	629	Q01105|SET_HUMAN	1.26	206.77	1	1.01	0.99	0.97	26	6	6	33489	Protein SET OS=Homo sapiens GN=SET PE=1 SV=3
303	263	P11586|C1TC_HUMAN	4.37	206.5	1	1.02	0.88	0.9	9	8	8	101559	C-1-tetrahydrofolate synthase cytoplasmic OS=Homo sapiens GN=MTHFD1 PE=1 SV=3
181	232	P09960|LKHA4_HUMAN	4.56	206.38	1	1.02	0.86	0.96	14	7	7	69285	Leukotriene A-4 hydrolase OS=Homo sapiens GN=LTA4H PE=1 SV=2
288	416	O60664-4|PLIN3_HUMAN	3.06	206.2	1	1	0.92	1.01	18	6	6	45804	Isoform 4 of Perilipin-3 OS=Homo sapiens GN=PLIN3
288	417	O60664-3|PLIN3_HUMAN	3.06	206.2	1	1	0.92	1.01	17	6	6	46947	Isoform 3 of Perilipin-3 OS=Homo sapiens GN=PLIN3
288	418	O60664|PLIN3_HUMAN	3.06	206.2	1	1	0.92	1.01	17	6	6	47075	Perilipin-3 OS=Homo sapiens GN=PLIN3 PE=1 SV=3
241	393	P04181|OAT_HUMAN	31.14	205.21	1	0.87	1.4	0.82	8	5	4	48535	Ornithine aminotransferase mitochondrial OS=Homo sapiens GN=OAT PE=1 SV=1
282	491	P08243-2|ASNS_HUMAN	10.14	205.14	1	1	1.33	1.21	5	5	3	62168	Isoform 2 of Asparagine synthetase [glutamine-hydrolyzing] OS=Homo sapiens GN=ASNS
282	496	P08243|ASNS_HUMAN	10.14	205.14	1	1	1.33	1.21	5	5	3	64370	Asparagine synthetase [glutamine-hydrolyzing] OS=Homo sapiens GN=ASNS PE=1 SV=4
189	464	P18085|ARF4_HUMAN	1.74	205.14	1	1.06	0.98	1.08	12	6	3	20511	ADP-ribosylation factor 4 OS=Homo sapiens GN=ARF4 PE=1 SV=3
280	375	O75390|CISY_HUMAN	2.92	204.95	1	1	0.99	0.91	15	7	7	51712	Citrate synthase mitochondrial OS=Homo sapiens GN=CS PE=1 SV=2
327	455	P02786|TFR1_HUMAN	3.13	204.64	1	1.01	0.9	0.98	7	4	4	84871	Transferrin receptor protein 1 OS=Homo sapiens GN=TFRC PE=1 SV=2
213	277	O00231-2|PSD11_HUMAN	1.64	204.34	1	0.98	0.96	0.95	13	5	5	47535	Isoform 2 of 26S proteasome non-ATPase regulatory subunit 11 OS=Homo sapiens GN=PSMD11
213	276	O00231|PSD11_HUMAN	1.64	204.34	1	0.98	0.96	0.95	13	5	5	47464	26S proteasome non-ATPase regulatory subunit 11 OS=Homo sapiens GN=PSMD11 PE=1 SV=3
178	213	P61978|HNRPK_HUMAN	1.31	204.33	1	0.99	0.96	0.95	16	7	7	50976	Heterogeneous nuclear ribonucleoprotein K OS=Homo sapiens GN=HNRNPK PE=1 SV=1
178	212	P61978-3|HNRPK_HUMAN	1.31	204.33	1	0.99	0.96	0.95	17	7	7	48562	Isoform 3 of Heterogeneous nuclear ribonucleoprotein K OS=Homo sapiens GN=HNRNPK
178	214	P61978-2|HNRPK_HUMAN	1.31	204.33	1	0.99	0.96	0.95	16	7	7	51028	Isoform 2 of Heterogeneous nuclear ribonucleoprotein K OS=Homo sapiens GN=HNRNPK
201	443	P46783|RS10_HUMAN	1.93	204.33	1	0.97	0.95	1.01	25	5	4	18898	40S ribosomal protein S10 OS=Homo sapiens GN=RPS10 PE=1 SV=1
196	226	P49588|SYAC_HUMAN	3.97	204.28	1	0.98	0.92	0.89	9	9	9	106810	Alanine--tRNA ligase cytoplasmic OS=Homo sapiens GN=AARS PE=1 SV=2
196	227	P49588-2|SYAC_HUMAN	3.97	204.28	1	0.98	0.92	0.89	9	9	9	109317	Isoform 2 of Alanine--tRNA ligase cytoplasmic OS=Homo sapiens GN=AARS
350	569	P52907|CAZA1_HUMAN	5.98	203.97	1	0.97	0.83	0.92	15	5	3	32923	F-actin-capping protein subunit alpha-1 OS=Homo sapiens GN=CAPZA1 PE=1 SV=3
160	233	P62424|RL7A_HUMAN	2.64	203.59	1	0.99	0.94	1.02	27	9	8	29996	60S ribosomal protein L7a OS=Homo sapiens GN=RPL7A PE=1 SV=2
343	759	P62263|RS14_HUMAN	1.28	202.26	1	0.99	0.99	1.04	34	4	4	16273	40S ribosomal protein S14 OS=Homo sapiens GN=RPS14 PE=1 SV=3
203	290	P25205|MCM3_HUMAN	4.91	201.8	1	0.97	0.83	0.87	7	6	6	90981	DNA replication licensing factor MCM3 OS=Homo sapiens GN=MCM3 PE=1 SV=3
203	292	P25205-2|MCM3_HUMAN	4.91	201.8	1	0.97	0.83	0.87	7	6	6	95908	Isoform 2 of DNA replication licensing factor MCM3 OS=Homo sapiens GN=MCM3
286	435	O43707|ACTN4_HUMAN	3.93	201.54	1	1	0.89	1.07	3	7	3	104854	Alpha-actinin-4 OS=Homo sapiens GN=ACTN4 PE=1 SV=2
222	414	P45974-2|UBP5_HUMAN	5.73	201.05	1	1.04	1.02	0.89	5	4	4	93308	Isoform Short of Ubiquitin carboxyl-terminal hydrolase 5 OS=Homo sapiens GN=USP5
222	415	P45974|UBP5_HUMAN	5.73	201.05	1	1.04	1.02	0.89	5	4	4	95786	Ubiquitin carboxyl-terminal hydrolase 5 OS=Homo sapiens GN=USP5 PE=1 SV=2
148	176	P37837|TALDO_HUMAN	3.2	200.35	1	1.01	0.89	0.99	26	10	10	37540	Transaldolase OS=Homo sapiens GN=TALDO1 PE=1 SV=2
305	388	Q9NSD9|SYFB_HUMAN	2.07	200.27	1	0.99	0.92	0.98	10	6	6	66116	Phenylalanine--tRNA ligase beta subunit OS=Homo sapiens GN=FARSB PE=1 SV=3
374	498	P04844-2|RPN2_HUMAN	4.61	199.66	1	1.01	1.05	1.16	6	3	3	67723	Isoform 2 of Dolichyl-diphosphooligosaccharide--protein glycosyltransferase subunit 2 OS=Homo sapiens GN=RPN2
374	499	P04844|RPN2_HUMAN	4.61	199.66	1	1.01	1.05	1.16	5	3	3	69284	Dolichyl-diphosphooligosaccharide--protein glycosyltransferase subunit 2 OS=Homo sapiens GN=RPN2 PE=1 SV=3
116	264	P23528|COF1_HUMAN	46.71	199.39	1	0.82	1.56	0.86	47	9	8	18502	Cofilin-1 OS=Homo sapiens GN=CFL1 PE=1 SV=3
193	218	P17174|AATC_HUMAN	1.14	198.93	1	1.01	0.96	1.01	18	8	8	46248	Aspartate aminotransferase cytoplasmic OS=Homo sapiens GN=GOT1 PE=1 SV=3
260	678	P62829|RL23_HUMAN	1.47	197.49	1	1.02	0.99	1.04	38	4	4	14865	60S ribosomal protein L23 OS=Homo sapiens GN=RPL23 PE=1 SV=1
176	384	P00505|AATM_HUMAN	1.19	197.06	1	1	1.02	0.98	18	7	7	47518	Aspartate aminotransferase mitochondrial OS=Homo sapiens GN=GOT2 PE=1 SV=3
348	535	P05198|IF2A_HUMAN	4.81	196.89	1	0.98	0.93	0.87	16	5	5	36112	Eukaryotic translation initiation factor 2 subunit 1 OS=Homo sapiens GN=EIF2S1 PE=1 SV=3
143	339	P62277|RS13_HUMAN	3.88	196.24	1	0.98	1.12	1.01	40	8	8	17222	40S ribosomal protein S13 OS=Homo sapiens GN=RPS13 PE=1 SV=2
298	321	Q9Y262-2|EIF3L_HUMAN	0.81	195.63	1	1.03	1.04	1.01	8	5	5	61014	Isoform 2 of Eukaryotic translation initiation factor 3 subunit L OS=Homo sapiens GN=EIF3L
298	324	Q9Y262|EIF3L_HUMAN	0.81	195.63	1	1.03	1.04	1.01	8	5	5	66727	Eukaryotic translation initiation factor 3 subunit L OS=Homo sapiens GN=EIF3L PE=1 SV=1
328	468	O75131|CPNE3_HUMAN	3.76	195.08	1	1.01	1.12	1	8	6	4	60131	Copine-3 OS=Homo sapiens GN=CPNE3 PE=1 SV=1
151	378	P24534|EF1B_HUMAN	1.44	195.05	1	0.98	1	1.03	41	8	8	24764	Elongation factor 1-beta OS=Homo sapiens GN=EEF1B2 PE=1 SV=3
147	271	P61313|RL15_HUMAN	1.07	195.05	1	0.97	0.95	0.98	25	6	6	24146	60S ribosomal protein L15 OS=Homo sapiens GN=RPL15 PE=1 SV=2
268	257	Q9BXJ9|NAA15_HUMAN	1	194.8	1	0.99	1.05	1.05	4	6	4	101272	N-alpha-acetyltransferase 15 NatA auxiliary subunit OS=Homo sapiens GN=NAA15 PE=1 SV=1
304	366	Q15365|PCBP1_HUMAN	2.36	194.72	1	1.08	0.91	0.97	8	3	2	37498	Poly(rC)-binding protein 1 OS=Homo sapiens GN=PCBP1 PE=1 SV=2
208	244	Q14566|MCM6_HUMAN	3.68	194.37	1	1	0.88	0.9	10	8	8	92889	DNA replication licensing factor MCM6 OS=Homo sapiens GN=MCM6 PE=1 SV=1
216	444	P30050|RL12_HUMAN	22.6	193.85	1	1.34	1.27	0.91	39	7	7	17819	60S ribosomal protein L12 OS=Homo sapiens GN=RPL12 PE=1 SV=1
307	547	P62244|RS15A_HUMAN	5.54	193.83	1	1	1.02	1.16	35	5	5	14840	40S ribosomal protein S15a OS=Homo sapiens GN=RPS15A PE=1 SV=2
199	374	P62081|RS7_HUMAN	2.62	193.73	1	0.98	0.93	1.04	28	6	6	22127	40S ribosomal protein S7 OS=Homo sapiens GN=RPS7 PE=1 SV=1
285	349	O00299|CLIC1_HUMAN	0.67	193.61	1	1.01	1.03	1.01	33	7	7	26923	Chloride intracellular channel protein 1 OS=Homo sapiens GN=CLIC1 PE=1 SV=4
296	329	Q9NTK5|OLA1_HUMAN	3.54	193.15	1	0.99	1.09	0.98	17	6	6	44744	Obg-like ATPase 1 OS=Homo sapiens GN=OLA1 PE=1 SV=2
130	299	P40429|RL13A_HUMAN	8.02	193.14	1	1.02	0.96	1.16	37	11	11	23577	60S ribosomal protein L13a OS=Homo sapiens GN=RPL13A PE=1 SV=2
162	394	P25788-2|PSA3_HUMAN	6.45	192.45	1	0.86	0.83	0.85	22	6	6	27647	Isoform 2 of Proteasome subunit alpha type-3 OS=Homo sapiens GN=PSMA3
162	396	P25788|PSA3_HUMAN	6.45	192.45	1	0.86	0.83	0.85	22	6	6	28433	Proteasome subunit alpha type-3 OS=Homo sapiens GN=PSMA3 PE=1 SV=2
317	470	P62899|RL31_HUMAN	5.27	192.11	1	1.06	1.03	1.16	49	7	7	14463	60S ribosomal protein L31 OS=Homo sapiens GN=RPL31 PE=1 SV=1
313	478	Q15008|PSMD6_HUMAN	4.81	191.79	1	0.97	0.86	0.94	16	7	7	45531	26S proteasome non-ATPase regulatory subunit 6 OS=Homo sapiens GN=PSMD6 PE=1 SV=1
313	479	Q15008-4|PSMD6_HUMAN	4.81	191.79	1	0.97	0.86	0.94	14	7	7	51923	Isoform 4 of 26S proteasome non-ATPase regulatory subunit 6 OS=Homo sapiens GN=PSMD6
395	482	P49915-2|GUAA_HUMAN	2.72	191.45	1	0.99	0.98	0.91	6	3	3	65929	Isoform 2 of GMP synthase [glutamine-hydrolyzing] OS=Homo sapiens GN=GMPS
395	483	P49915|GUAA_HUMAN	2.72	191.45	1	0.99	0.98	0.91	5	3	3	76716	GMP synthase [glutamine-hydrolyzing] OS=Homo sapiens GN=GMPS PE=1 SV=1
297	364	P49736|MCM2_HUMAN	5.26	191.18	1	1	0.86	0.87	6	5	5	101896	DNA replication licensing factor MCM2 OS=Homo sapiens GN=MCM2 PE=1 SV=4
375	563	P07384|CAN1_HUMAN	7.35	191.1	1	1	0.83	0.93	6	4	4	81890	Calpain-1 catalytic subunit OS=Homo sapiens GN=CAPN1 PE=1 SV=1
367	559	P50995-2|ANX11_HUMAN	2.98	190.77	1	1.03	0.98	1.08	11	6	5	51242	Isoform 2 of Annexin A11 OS=Homo sapiens GN=ANXA11
367	566	P50995|ANX11_HUMAN	2.98	190.77	1	1.03	0.98	1.08	11	6	5	54390	Annexin A11 OS=Homo sapiens GN=ANXA11 PE=1 SV=1
202	457	Q99873-3|ANM1_HUMAN	3.26	190.75	1	0.99	0.99	0.9	15	6	6	39602	Isoform 3 of Protein arginine N-methyltransferase 1 OS=Homo sapiens GN=PRMT1
202	458	Q99873-2|ANM1_HUMAN	3.26	190.75	1	0.99	0.99	0.9	15	6	6	39929	Isoform 2 of Protein arginine N-methyltransferase 1 OS=Homo sapiens GN=PRMT1
202	459	Q99873-4|ANM1_HUMAN	3.26	190.75	1	0.99	0.99	0.9	15	6	6	40548	Isoform 4 of Protein arginine N-methyltransferase 1 OS=Homo sapiens GN=PRMT1
202	460	Q99873|ANM1_HUMAN	3.26	190.75	1	0.99	0.99	0.9	15	6	6	41516	Protein arginine N-methyltransferase 1 OS=Homo sapiens GN=PRMT1 PE=1 SV=2
217	448	Q9H0U4|RAB1B_HUMAN	3.13	190.28	1	1.01	0.89	0.95	28	7	5	22171	Ras-related protein Rab-1B OS=Homo sapiens GN=RAB1B PE=1 SV=1
217	449	P62820|RAB1A_HUMAN	3.13	190.28	1	1.01	0.89	0.95	27	7	5	22678	Ras-related protein Rab-1A OS=Homo sapiens GN=RAB1A PE=1 SV=3
86	347	Q04917|1433F_HUMAN	2.99	189.98	1	1.12	0.98	1.03	9	8	2	28219	14-3-3 protein eta OS=Homo sapiens GN=YWHAH PE=1 SV=4
378	588	P30086|PEBP1_HUMAN	10.08	188.44	1	0.99	0.84	1.06	31	6	6	21057	Phosphatidylethanolamine-binding protein 1 OS=Homo sapiens GN=PEBP1 PE=1 SV=3
225	507	P61604|CH10_HUMAN	5.58	187.49	1	1	1.19	1.15	50	7	7	10932	10 kDa heat shock protein mitochondrial OS=Homo sapiens GN=HSPE1 PE=1 SV=2
184	325	P27635|RL10_HUMAN	9.49	187.13	1	0.87	0.77	0.89	34	8	8	24604	60S ribosomal protein L10 OS=Homo sapiens GN=RPL10 PE=1 SV=4
314	681	O14950|ML12B_HUMAN	22.96	186.9	1	1.02	1.62	1.39	30	5	5	19779	Myosin regulatory light chain 12B OS=Homo sapiens GN=MYL12B PE=1 SV=2
314	680	P19105|ML12A_HUMAN	22.96	186.9	1	1.02	1.62	1.39	30	5	5	19794	Myosin regulatory light chain 12A OS=Homo sapiens GN=MYL12A PE=1 SV=2
157	284	P14314-2|GLU2B_HUMAN	3.99	186.63	1	1.08	0.94	0.96	10	6	6	59178	Isoform 2 of Glucosidase 2 subunit beta OS=Homo sapiens GN=PRKCSH
157	286	P14314|GLU2B_HUMAN	3.99	186.63	1	1.08	0.94	0.96	10	6	6	59426	Glucosidase 2 subunit beta OS=Homo sapiens GN=PRKCSH PE=1 SV=2
235	344	P62191-2|PRS4_HUMAN	4.06	186.5	1	0.98	0.87	0.89	15	4	4	41167	Isoform 2 of 26S protease regulatory subunit 4 OS=Homo sapiens GN=PSMC1
235	348	P62191|PRS4_HUMAN	4.06	186.5	1	0.98	0.87	0.89	12	4	4	49185	26S protease regulatory subunit 4 OS=Homo sapiens GN=PSMC1 PE=1 SV=1
240	255	Q9P2J5|SYLC_HUMAN	3.62	186.43	1	0.99	1.15	0.98	7	9	8	134466	Leucine--tRNA ligase cytoplasmic OS=Homo sapiens GN=LARS PE=1 SV=2
149	425	P04792|HSPB1_HUMAN	3.29	186.42	1	1.03	0.95	1.07	32	7	7	22783	Heat shock protein beta-1 OS=Homo sapiens GN=HSPB1 PE=1 SV=2
127	300	P09211|GSTP1_HUMAN	2.88	186.4	1	1	0.94	1.03	51	9	9	23356	Glutathione S-transferase P OS=Homo sapiens GN=GSTP1 PE=1 SV=2
198	285	P22626-2|ROA2_HUMAN	3.74	186.09	1	1.05	1.14	1.12	16	6	5	36006	Isoform A2 of Heterogeneous nuclear ribonucleoproteins A2/B1 OS=Homo sapiens GN=HNRNPA2B1
198	287	P22626|ROA2_HUMAN	3.74	186.09	1	1.05	1.14	1.12	16	6	5	37430	Heterogeneous nuclear ribonucleoproteins A2/B1 OS=Homo sapiens GN=HNRNPA2B1 PE=1 SV=2
308	548	P49321-2|NASP_HUMAN	5.85	185.75	1	1.03	0.8	0.84	5	4	3	48805	Isoform 2 of Nuclear autoantigenic sperm protein OS=Homo sapiens GN=NASP
308	608	P49321|NASP_HUMAN	5.85	185.75	1	1.03	0.8	0.84	3	4	3	85238	Nuclear autoantigenic sperm protein OS=Homo sapiens GN=NASP PE=1 SV=2
308	610	P49321-3|NASP_HUMAN	5.85	185.75	1	1.03	0.8	0.84	3	4	3	86268	Isoform 3 of Nuclear autoantigenic sperm protein OS=Homo sapiens GN=NASP
246	318	O75083|WDR1_HUMAN	1.35	185.69	1	1.02	1.01	1.05	11	6	6	66194	WD repeat-containing protein 1 OS=Homo sapiens GN=WDR1 PE=1 SV=4
109	231	P12004|PCNA_HUMAN	1.71	185.55	1	1.01	0.93	0.99	32	9	9	28769	Proliferating cell nuclear antigen OS=Homo sapiens GN=PCNA PE=1 SV=1
190	327	Q8WUM4|PDC6I_HUMAN	0.17	185.44	1	1.01	1	1	7	6	6	96023	Programmed cell death 6-interacting protein OS=Homo sapiens GN=PDCD6IP PE=1 SV=1
190	328	Q8WUM4-2|PDC6I_HUMAN	0.17	185.44	1	1.01	1	1	7	6	6	96772	Isoform 2 of Programmed cell death 6-interacting protein OS=Homo sapiens GN=PDCD6IP
287	379	Q92598-2|HS105_HUMAN	2.61	184.82	1	1.03	1.08	0.99	7	6	6	92116	Isoform Beta of Heat shock protein 105 kDa OS=Homo sapiens GN=HSPH1
287	380	Q92598-3|HS105_HUMAN	2.61	184.82	1	1.03	1.08	0.99	7	6	6	92255	Isoform 3 of Heat shock protein 105 kDa OS=Homo sapiens GN=HSPH1
287	381	Q92598|HS105_HUMAN	2.61	184.82	1	1.03	1.08	0.99	7	6	6	96865	Heat shock protein 105 kDa OS=Homo sapiens GN=HSPH1 PE=1 SV=1
346	447	P28074|PSB5_HUMAN	0.83	184.65	1	1	1	1.03	29	7	7	28480	Proteasome subunit beta type-5 OS=Homo sapiens GN=PSMB5 PE=1 SV=3
194	391	O43776|SYNC_HUMAN	4.12	184.47	1	0.99	0.93	1.07	13	8	8	62943	Asparagine--tRNA ligase cytoplasmic OS=Homo sapiens GN=NARS PE=1 SV=1
258	562	P52565|GDIR1_HUMAN	1.17	183.73	1	1.04	1.06	1.02	31	7	7	23207	Rho GDP-dissociation inhibitor 1 OS=Homo sapiens GN=ARHGDIA PE=1 SV=3
338	582	Q13283|G3BP1_HUMAN	3.05	183.57	1	0.97	1.09	1.03	11	5	4	52164	Ras GTPase-activating protein-binding protein 1 OS=Homo sapiens GN=G3BP1 PE=1 SV=1
210	497	P09429|HMGB1_HUMAN	2.23	183.47	1	0.99	1.03	0.96	23	7	6	24894	High mobility group protein B1 OS=Homo sapiens GN=HMGB1 PE=1 SV=3
248	456	P18621|RL17_HUMAN	2.6	183.47	1	0.98	0.96	1.04	32	6	6	21397	60S ribosomal protein L17 OS=Homo sapiens GN=RPL17 PE=1 SV=3
248	462	P18621-3|RL17_HUMAN	2.6	183.47	1	0.98	0.96	1.04	26	6	6	26373	Isoform 3 of 60S ribosomal protein L17 OS=Homo sapiens GN=RPL17
221	404	Q14103-4|HNRPD_HUMAN	2.5	183.41	1	0.99	1.11	1.06	21	6	5	30672	Isoform 4 of Heterogeneous nuclear ribonucleoprotein D0 OS=Homo sapiens GN=HNRNPD
221	406	Q14103-3|HNRPD_HUMAN	2.5	183.41	1	0.99	1.11	1.06	20	6	5	32835	Isoform 3 of Heterogeneous nuclear ribonucleoprotein D0 OS=Homo sapiens GN=HNRNPD
221	408	Q14103-2|HNRPD_HUMAN	2.5	183.41	1	0.99	1.11	1.06	18	6	5	36272	Isoform 2 of Heterogeneous nuclear ribonucleoprotein D0 OS=Homo sapiens GN=HNRNPD
221	409	Q14103|HNRPD_HUMAN	2.5	183.41	1	0.99	1.11	1.06	17	6	5	38434	Heterogeneous nuclear ribonucleoprotein D0 OS=Homo sapiens GN=HNRNPD PE=1 SV=1
361	557	Q9Y6Y8-2|S23IP_HUMAN	22.7	182.92	1	1.01	1.83	1.45	3	4	3	102187	Isoform 2 of SEC23-interacting protein OS=Homo sapiens GN=SEC23IP
361	565	Q9Y6Y8|S23IP_HUMAN	22.7	182.92	1	1.01	1.83	1.45	3	4	3	111076	SEC23-interacting protein OS=Homo sapiens GN=SEC23IP PE=1 SV=1
182	382	P62906|RL10A_HUMAN	1.04	182.8	1	1.01	1.05	1.02	33	8	8	24831	60S ribosomal protein L10a OS=Homo sapiens GN=RPL10A PE=1 SV=2
326	623	P62847-4|RS24_HUMAN	18.05	182.12	1	0.99	0.88	1.22	16	5	5	32431	Isoform 4 of 40S ribosomal protein S24 OS=Homo sapiens GN=RPS24
326	641	P62847-2|RS24_HUMAN	18.05	182.12	1	0.99	0.88	1.22	35	5	5	15069	Isoform 2 of 40S ribosomal protein S24 OS=Homo sapiens GN=RPS24
326	643	P62847-3|RS24_HUMAN	18.05	182.12	1	0.99	0.88	1.22	34	5	5	15325	Isoform 3 of 40S ribosomal protein S24 OS=Homo sapiens GN=RPS24
326	644	P62847|RS24_HUMAN	18.05	182.12	1	0.99	0.88	1.22	34	5	5	15423	40S ribosomal protein S24 OS=Homo sapiens GN=RPS24 PE=1 SV=1
262	724	P30048-2|PRDX3_HUMAN	5.23	181.88	1	1.01	1.09	0.94	19	5	5	25839	Isoform 2 of Thioredoxin-dependent peroxide reductase mitochondrial OS=Homo sapiens GN=PRDX3
262	725	P30048|PRDX3_HUMAN	5.23	181.88	1	1.01	1.09	0.94	18	5	5	27693	Thioredoxin-dependent peroxide reductase mitochondrial OS=Homo sapiens GN=PRDX3 PE=1 SV=3
228	540	Q13162|PRDX4_HUMAN	2.79	181.78	1	1.07	0.89	0.94	11	4	2	30540	Peroxiredoxin-4 OS=Homo sapiens GN=PRDX4 PE=1 SV=1
351	687	P30044-2|PRDX5_HUMAN	2.21	181.04	1	1.02	1.12	1.1	19	3	3	17031	Isoform Cytoplasmic+peroxisomal of Peroxiredoxin-5 mitochondrial OS=Homo sapiens GN=PRDX5
351	688	P30044-3|PRDX5_HUMAN	2.21	181.04	1	1.02	1.12	1.1	18	3	3	17454	Isoform 3 of Peroxiredoxin-5 mitochondrial OS=Homo sapiens GN=PRDX5
351	689	P30044|PRDX5_HUMAN	2.21	181.04	1	1.02	1.12	1.1	14	3	3	22086	Peroxiredoxin-5 mitochondrial OS=Homo sapiens GN=PRDX5 PE=1 SV=4
140	308	P39023|RL3_HUMAN	1.45	180.99	1	1.02	0.95	1	17	9	9	46109	60S ribosomal protein L3 OS=Homo sapiens GN=RPL3 PE=1 SV=2
266	322	O14980|XPO1_HUMAN	3.74	180.39	1	1.07	0.85	0.96	2	2	2	123386	Exportin-1 OS=Homo sapiens GN=XPO1 PE=1 SV=1
407	518	P49748-2|ACADV_HUMAN	4.65	179.58	1	1.07	0.92	0.94	7	5	4	68058	Isoform 2 of Very long-chain specific acyl-CoA dehydrogenase mitochondrial OS=Homo sapiens GN=ACADVL
407	520	P49748|ACADV_HUMAN	4.65	179.58	1	1.07	0.92	0.94	7	5	4	70390	Very long-chain specific acyl-CoA dehydrogenase mitochondrial OS=Homo sapiens GN=ACADVL PE=1 SV=1
407	522	P49748-3|ACADV_HUMAN	4.65	179.58	1	1.07	0.92	0.94	7	5	4	72927	Isoform 3 of Very long-chain specific acyl-CoA dehydrogenase mitochondrial OS=Homo sapiens GN=ACADVL
207	585	Q9ULC5|ACSL5_HUMAN	1.86	179.32	1	1	1	0.94	9	4	4	75991	Long-chain-fatty-acid--CoA ligase 5 OS=Homo sapiens GN=ACSL5 PE=1 SV=1
207	601	Q9ULC5-3|ACSL5_HUMAN	1.86	179.32	1	1	1	0.94	8	4	4	82263	Isoform 2 of Long-chain-fatty-acid--CoA ligase 5 OS=Homo sapiens GN=ACSL5
207	612	Q9ULC5-4|ACSL5_HUMAN	1.86	179.32	1	1	1	0.94	9	4	4	73278	Isoform 3 of Long-chain-fatty-acid--CoA ligase 5 OS=Homo sapiens GN=ACSL5
156	338	P46777|RL5_HUMAN	2.21	178.89	1	1	0.95	1.02	28	10	10	34363	60S ribosomal protein L5 OS=Homo sapiens GN=RPL5 PE=1 SV=3
353	727	P56537|IF6_HUMAN	9.69	178.45	1	0.8	0.81	0.83	9	2	2	26599	Eukaryotic translation initiation factor 6 OS=Homo sapiens GN=EIF6 PE=1 SV=1
309	387	P30153|2AAA_HUMAN	1.08	177.15	1	0.97	0.94	0.98	6	4	4	65309	Serine/threonine-protein phosphatase 2A 65 kDa regulatory subunit A alpha isoform OS=Homo sapiens GN=PPP2R1A PE=1 SV=4
292	260	Q01518|CAP1_HUMAN	0.32	177.04	1	0.99	1.01	1.01	13	6	6	51902	Adenylyl cyclase-associated protein 1 OS=Homo sapiens GN=CAP1 PE=1 SV=5
289	432	Q9UNM6|PSD13_HUMAN	2.31	176.62	1	1	0.96	0.93	10	4	4	42946	26S proteasome non-ATPase regulatory subunit 13 OS=Homo sapiens GN=PSMD13 PE=1 SV=2
152	453	P62269|RS18_HUMAN	0.18	176.27	1	1.01	1.01	1	39	7	7	17719	40S ribosomal protein S18 OS=Homo sapiens GN=RPS18 PE=1 SV=3
397	486	O00148|DX39A_HUMAN	18.02	176.15	1	1	1.4	1.42	13	6	5	49130	ATP-dependent RNA helicase DDX39A OS=Homo sapiens GN=DDX39A PE=1 SV=2
242	463	P31943|HNRH1_HUMAN	2.65	175.97	1	1.02	0.94	1.03	10	5	4	49229	Heterogeneous nuclear ribonucleoprotein H OS=Homo sapiens GN=HNRNPH1 PE=1 SV=4
227	346	Q96AG4|LRC59_HUMAN	0.61	175.63	1	0.98	1	0.98	14	5	5	34930	Leucine-rich repeat-containing protein 59 OS=Homo sapiens GN=LRRC59 PE=1 SV=1
267	401	P78417|GSTO1_HUMAN	1.6	175.57	1	0.97	0.94	0.92	17	4	4	27566	Glutathione S-transferase omega-1 OS=Homo sapiens GN=GSTO1 PE=1 SV=2
387	731	Q9H3N1|TMX1_HUMAN	1.11	175.34	1	1	0.91	0.95	6	3	2	31791	Thioredoxin-related transmembrane protein 1 OS=Homo sapiens GN=TMX1 PE=1 SV=1
481	788	P32322-2|P5CR1_HUMAN	1.98	175.11	1	0.93	0.95	0.86	7	4	2	33341	Isoform 2 of Pyrroline-5-carboxylate reductase 1 mitochondrial OS=Homo sapiens GN=PYCR1
481	791	P32322|P5CR1_HUMAN	1.98	175.11	1	0.93	0.95	0.86	7	4	2	33361	Pyrroline-5-carboxylate reductase 1 mitochondrial OS=Homo sapiens GN=PYCR1 PE=1 SV=2
481	808	P32322-3|P5CR1_HUMAN	1.98	175.11	1	0.93	0.95	0.86	7	4	2	35981	Isoform 3 of Pyrroline-5-carboxylate reductase 1 mitochondrial OS=Homo sapiens GN=PYCR1
164	510	P62753|RS6_HUMAN	1.23	174.65	1	1.02	0.96	0.98	18	6	5	28681	40S ribosomal protein S6 OS=Homo sapiens GN=RPS6 PE=1 SV=1
283	531	P62913-2|RL11_HUMAN	13.67	174.47	1	0.99	1.41	1.07	25	6	6	20124	Isoform 2 of 60S ribosomal protein L11 OS=Homo sapiens GN=RPL11
283	532	P62913|RL11_HUMAN	13.67	174.47	1	0.99	1.41	1.07	25	6	6	20252	60S ribosomal protein L11 OS=Homo sapiens GN=RPL11 PE=1 SV=2
301	405	P18206-2|VINC_HUMAN	3.13	173.9	1	1.01	0.87	0.96	3	4	3	116722	Isoform 1 of Vinculin OS=Homo sapiens GN=VCL
301	410	P18206|VINC_HUMAN	3.13	173.9	1	1.01	0.87	0.96	2	4	3	123799	Vinculin OS=Homo sapiens GN=VCL PE=1 SV=4
209	301	P33991|MCM4_HUMAN	2.4	173.81	1	1.01	0.95	0.91	5	5	5	96558	DNA replication licensing factor MCM4 OS=Homo sapiens GN=MCM4 PE=1 SV=5
154	296	P06753-2|TPM3_HUMAN	3.15	173.45	1	0.99	1.22	1.07	8	7	2	29033	Isoform 2 of Tropomyosin alpha-3 chain OS=Homo sapiens GN=TPM3
154	305	P06753-5|TPM3_HUMAN	3.15	173.45	1	0.99	1.22	1.07	8	7	2	28870	Isoform 5 of Tropomyosin alpha-3 chain OS=Homo sapiens GN=TPM3
273	399	P14868-2|SYDC_HUMAN	0.97	172.96	1	1	1.04	1.01	16	7	7	45771	Isoform 2 of Aspartate--tRNA ligase cytoplasmic OS=Homo sapiens GN=DARS
273	413	P14868|SYDC_HUMAN	0.97	172.96	1	1	1.04	1.01	13	7	7	57136	Aspartate--tRNA ligase cytoplasmic OS=Homo sapiens GN=DARS PE=1 SV=2
311	461	P50502|F10A1_HUMAN	3	172.78	1	0.97	1.03	0.94	19	7	7	41332	Hsc70-interacting protein OS=Homo sapiens GN=ST13 PE=1 SV=2
391	1041	P05387|RLA2_HUMAN	3.44	172.46	1	0.98	1.09	1.09	29	3	3	11665	60S acidic ribosomal protein P2 OS=Homo sapiens GN=RPLP2 PE=1 SV=1
257	403	P26639|SYTC_HUMAN	1.09	172.34	1	1.02	1.05	1.01	8	7	6	83435	Threonine--tRNA ligase cytoplasmic OS=Homo sapiens GN=TARS PE=1 SV=3
257	407	P26639-2|SYTC_HUMAN	1.09	172.34	1	1.02	1.05	1.01	8	7	6	86861	Isoform 2 of Threonine--tRNA ligase cytoplasmic OS=Homo sapiens GN=TARS
279	367	O75534-2|CSDE1_HUMAN	1.9	172.1	1	1.07	1	1.05	6	5	5	85747	Isoform 2 of Cold shock domain-containing protein E1 OS=Homo sapiens GN=CSDE1
279	368	O75534|CSDE1_HUMAN	1.9	172.1	1	1.07	1	1.05	6	5	5	88885	Cold shock domain-containing protein E1 OS=Homo sapiens GN=CSDE1 PE=1 SV=2
279	370	O75534-3|CSDE1_HUMAN	1.9	172.1	1	1.07	1	1.05	6	5	5	90605	Isoform 3 of Cold shock domain-containing protein E1 OS=Homo sapiens GN=CSDE1
279	371	O75534-4|CSDE1_HUMAN	1.9	172.1	1	1.07	1	1.05	6	5	5	93742	Isoform 4 of Cold shock domain-containing protein E1 OS=Homo sapiens GN=CSDE1
195	451	P50914|RL14_HUMAN	3.12	172.09	1	0.98	1.05	1.08	21	5	5	23432	60S ribosomal protein L14 OS=Homo sapiens GN=RPL14 PE=1 SV=4
414	590	P05141|ADT2_HUMAN	2.42	171.43	1	1	1.07	1.1	11	5	3	32852	ADP/ATP translocase 2 OS=Homo sapiens GN=SLC25A5 PE=1 SV=7
336	492	P25787|PSA2_HUMAN	0.57	170.93	1	1.01	1.02	1	15	4	3	25899	Proteasome subunit alpha type-2 OS=Homo sapiens GN=PSMA2 PE=1 SV=2
188	283	P32969|RL9_HUMAN	2.61	170.78	1	0.92	0.94	1.01	21	5	5	21863	60S ribosomal protein L9 OS=Homo sapiens GN=RPL9 PE=1 SV=1
315	392	P62917|RL8_HUMAN	1.27	169.79	1	1.01	1.06	1.03	25	7	7	28025	60S ribosomal protein L8 OS=Homo sapiens GN=RPL8 PE=1 SV=2
398	511	P53621|COPA_HUMAN	4.93	169.63	1	1.04	0.85	0.96	4	4	4	138345	Coatomer subunit alpha OS=Homo sapiens GN=COPA PE=1 SV=2
398	512	P53621-2|COPA_HUMAN	4.93	169.63	1	1.04	0.85	0.96	4	4	4	139324	Isoform 2 of Coatomer subunit alpha OS=Homo sapiens GN=COPA
416	692	P40939|ECHA_HUMAN	1.76	169.21	1	1.07	1.07	0.99	2	2	2	83000	Trifunctional enzyme subunit alpha mitochondrial OS=Homo sapiens GN=HADHA PE=1 SV=2
340	715	P00441|SODC_HUMAN	5.08	168.85	1	0.95	1.07	1.09	25	4	4	15936	Superoxide dismutase [Cu-Zn] OS=Homo sapiens GN=SOD1 PE=1 SV=2
332	632	P09525|ANXA4_HUMAN	1.08	168.71	1	0.96	1.04	0.94	7	4	2	35883	Annexin A4 OS=Homo sapiens GN=ANXA4 PE=1 SV=4
253	536	Q04760-2|LGUL_HUMAN	25.41	168.65	1	1.09	0.94	1.58	20	4	4	19043	Isoform 2 of Lactoylglutathione lyase OS=Homo sapiens GN=GLO1
253	537	Q04760|LGUL_HUMAN	25.41	168.65	1	1.09	0.94	1.58	18	4	4	20778	Lactoylglutathione lyase OS=Homo sapiens GN=GLO1 PE=1 SV=4
386	541	P62495|ERF1_HUMAN	3.38	168.41	1	1.11	1.06	1.08	12	5	5	49031	Eukaryotic peptide chain release factor subunit 1 OS=Homo sapiens GN=ETF1 PE=1 SV=3
331	599	P26599|PTBP1_HUMAN	4.24	168.38	1	1.08	0.87	1.04	4	3	3	57221	Polypyrimidine tract-binding protein 1 OS=Homo sapiens GN=PTBP1 PE=1 SV=1
331	603	P26599-2|PTBP1_HUMAN	4.24	168.38	1	1.08	0.87	1.04	4	3	3	59037	Isoform 2 of Polypyrimidine tract-binding protein 1 OS=Homo sapiens GN=PTBP1
331	604	P26599-3|PTBP1_HUMAN	4.24	168.38	1	1.08	0.87	1.04	4	3	3	59633	Isoform 3 of Polypyrimidine tract-binding protein 1 OS=Homo sapiens GN=PTBP1
426	723	P15559-2|NQO1_HUMAN	1.2	168.29	1	0.97	0.99	0.96	17	4	4	27295	Isoform 2 of NAD(P)H dehydrogenase [quinone] 1 OS=Homo sapiens GN=NQO1
426	729	P15559|NQO1_HUMAN	1.2	168.29	1	0.97	0.99	0.96	15	4	4	30868	NAD(P)H dehydrogenase [quinone] 1 OS=Homo sapiens GN=NQO1 PE=1 SV=1
359	627	P31153|METK2_HUMAN	1.72	168.14	1	0.99	1	0.94	9	4	3	43661	S-adenosylmethionine synthase isoform type-2 OS=Homo sapiens GN=MAT2A PE=1 SV=1
363	609	P43686-2|PRS6B_HUMAN	2.94	167.14	1	1.05	0.9	1	9	4	4	43508	Isoform 2 of 26S protease regulatory subunit 6B OS=Homo sapiens GN=PSMC4
363	613	P43686|PRS6B_HUMAN	2.94	167.14	1	1.05	0.9	1	8	4	4	47366	26S protease regulatory subunit 6B OS=Homo sapiens GN=PSMC4 PE=1 SV=2
324	431	P35998|PRS7_HUMAN	33.84	166.95	1	0.58	0.52	0.53	5	2	2	48634	26S protease regulatory subunit 7 OS=Homo sapiens GN=PSMC2 PE=1 SV=3
192	293	O14818|PSA7_HUMAN	1.69	166.58	1	0.98	0.92	0.95	29	8	7	27887	Proteasome subunit alpha type-7 OS=Homo sapiens GN=PSMA7 PE=1 SV=1
349	542	P62750|RL23A_HUMAN	2.47	166.49	1	0.92	0.95	0.96	36	6	6	17695	60S ribosomal protein L23a OS=Homo sapiens GN=RPL23A PE=1 SV=1
521	707	O43143|DHX15_HUMAN	3.34	166.37	1	1.02	0.89	0.96	5	4	4	90933	Pre-mRNA-splicing factor ATP-dependent RNA helicase DHX15 OS=Homo sapiens GN=DHX15 PE=1 SV=2
362	552	P60228|EIF3E_HUMAN	2.02	165.51	1	1.01	1.08	1.07	8	4	4	52221	Eukaryotic translation initiation factor 3 subunit E OS=Homo sapiens GN=EIF3E PE=1 SV=1
270	655	P13693|TCTP_HUMAN	2.29	164.85	1	0.98	0.93	1	27	5	5	19595	Translationally-controlled tumor protein OS=Homo sapiens GN=TPT1 PE=1 SV=1
237	897	P29692-2|EF1D_HUMAN	1.31	164.48	1	1.03	1.01	0.98	6	6	5	71408	Isoform 2 of Elongation factor 1-delta OS=Homo sapiens GN=EEF1D
377	810	Q8NBS9-2|TXND5_HUMAN	1.28	164.11	1	1	1.06	0.92	6	4	2	36178	Isoform 2 of Thioredoxin domain-containing protein 5 OS=Homo sapiens GN=TXNDC5
377	832	Q8NBS9|TXND5_HUMAN	1.28	164.11	1	1	1.06	0.92	4	4	2	47629	Thioredoxin domain-containing protein 5 OS=Homo sapiens GN=TXNDC5 PE=1 SV=2
441	545	P51659|DHB4_HUMAN	3.83	163.98	1	0.98	0.85	0.92	7	5	5	79686	Peroxisomal multifunctional enzyme type 2 OS=Homo sapiens GN=HSD17B4 PE=1 SV=3
251	320	P07814|SYEP_HUMAN	2.91	163.85	1	1	0.9	1.03	4	6	6	170590	Bifunctional glutamate/proline--tRNA ligase OS=Homo sapiens GN=EPRS PE=1 SV=5
388	735	P61019|RAB2A_HUMAN	0.91	163.37	1	1	0.96	0.9	13	2	2	23546	Ras-related protein Rab-2A OS=Homo sapiens GN=RAB2A PE=1 SV=1
389	792	Q9BPW8|NIPS1_HUMAN	1.54	162.72	1	1	1.13	1.08	4	2	2	33310	Protein NipSnap homolog 1 OS=Homo sapiens GN=NIPSNAP1 PE=1 SV=1
329	504	Q15056-2|IF4H_HUMAN	12.04	162.59	1	1.29	1.17	1.06	28	6	5	25200	Isoform Short of Eukaryotic translation initiation factor 4H OS=Homo sapiens GN=EIF4H
329	523	Q15056|IF4H_HUMAN	12.04	162.59	1	1.29	1.17	1.06	26	6	5	27385	Eukaryotic translation initiation factor 4H OS=Homo sapiens GN=EIF4H PE=1 SV=5
278	362	P43490|NAMPT_HUMAN	1.29	161.97	1	0.96	1.03	0.99	13	7	7	55521	Nicotinamide phosphoribosyltransferase OS=Homo sapiens GN=NAMPT PE=1 SV=1
177	676	O00410|IPO5_HUMAN	1.07	161.78	1	1.05	0.99	1.1	1	2	2	123630	Importin-5 OS=Homo sapiens GN=IPO5 PE=1 SV=4
177	686	O00410-3|IPO5_HUMAN	1.07	161.78	1	1.05	0.99	1.1	1	2	2	125545	Isoform 3 of Importin-5 OS=Homo sapiens GN=IPO5
252	524	Q13310-2|PABP4_HUMAN	2.58	161.19	1	1.1	0.93	1.11	3	6	2	69579	Isoform 2 of Polyadenylate-binding protein 4 OS=Homo sapiens GN=PABPC4
252	526	Q13310|PABP4_HUMAN	2.58	161.19	1	1.1	0.93	1.11	3	6	2	70783	Polyadenylate-binding protein 4 OS=Homo sapiens GN=PABPC4 PE=1 SV=1
252	527	Q13310-3|PABP4_HUMAN	2.58	161.19	1	1.1	0.93	1.11	3	6	2	72391	Isoform 3 of Polyadenylate-binding protein 4 OS=Homo sapiens GN=PABPC4
318	476	O15479|MAGB2_HUMAN	0.73	160.61	1	1.01	1.03	1.04	17	5	5	35277	Melanoma-associated antigen B2 OS=Homo sapiens GN=MAGEB2 PE=1 SV=3
381	747	P52597|HNRPF_HUMAN	0.49	160.16	1	1.02	0.98	1.05	5	3	2	45672	Heterogeneous nuclear ribonucleoprotein F OS=Homo sapiens GN=HNRNPF PE=1 SV=3
200	383	P09972|ALDOC_HUMAN	1.55	160.04	1	1.02	0.93	0.99	10	6	3	39456	Fructose-bisphosphate aldolase C OS=Homo sapiens GN=ALDOC PE=1 SV=2
465	763	P54886|P5CS_HUMAN	2.79	159.63	1	1.11	0.96	0.93	3	2	2	87302	Delta-1-pyrroline-5-carboxylate synthase OS=Homo sapiens GN=ALDH18A1 PE=1 SV=2
465	762	P54886-2|P5CS_HUMAN	2.79	159.63	1	1.11	0.96	0.93	3	2	2	87089	Isoform Short of Delta-1-pyrroline-5-carboxylate synthase OS=Homo sapiens GN=ALDH18A1
215	351	Q15366-7|PCBP2_HUMAN	1.29	159.3	1	0.98	1.09	0.97	7	3	2	33497	Isoform 7 of Poly(rC)-binding protein 2 OS=Homo sapiens GN=PCBP2
215	352	Q15366-8|PCBP2_HUMAN	1.29	159.3	1	0.98	1.09	0.97	7	3	2	33926	Isoform 8 of Poly(rC)-binding protein 2 OS=Homo sapiens GN=PCBP2
215	353	Q15366-4|PCBP2_HUMAN	1.29	159.3	1	0.98	1.09	0.97	7	3	2	34917	Isoform 4 of Poly(rC)-binding protein 2 OS=Homo sapiens GN=PCBP2
215	354	Q15366-5|PCBP2_HUMAN	1.29	159.3	1	0.98	1.09	0.97	7	3	2	35347	Isoform 5 of Poly(rC)-binding protein 2 OS=Homo sapiens GN=PCBP2
215	355	Q15366-6|PCBP2_HUMAN	1.29	159.3	1	0.98	1.09	0.97	6	3	2	38151	Isoform 6 of Poly(rC)-binding protein 2 OS=Homo sapiens GN=PCBP2
215	356	Q15366-3|PCBP2_HUMAN	1.29	159.3	1	0.98	1.09	0.97	6	3	2	38222	Isoform 3 of Poly(rC)-binding protein 2 OS=Homo sapiens GN=PCBP2
215	358	Q15366-2|PCBP2_HUMAN	1.29	159.3	1	0.98	1.09	0.97	6	3	2	38651	Isoform 2 of Poly(rC)-binding protein 2 OS=Homo sapiens GN=PCBP2
215	357	Q15366|PCBP2_HUMAN	1.29	159.3	1	0.98	1.09	0.97	6	3	2	38580	Poly(rC)-binding protein 2 OS=Homo sapiens GN=PCBP2 PE=1 SV=1
310	400	P12429|ANXA3_HUMAN	57.32	159.15	1	1.94	1.09	1.28	17	6	5	36375	Annexin A3 OS=Homo sapiens GN=ANXA3 PE=1 SV=3
390	848	Q9NUJ1-2|ABHDA_HUMAN	1.17	159.05	1	1.05	0.97	1.04	17	2	2	16910	Isoform 2 of Mycophenolic acid acyl-glucuronide esterase mitochondrial OS=Homo sapiens GN=ABHD10
390	849	Q9NUJ1|ABHDA_HUMAN	1.17	159.05	1	1.05	0.97	1.04	8	2	2	33933	Mycophenolic acid acyl-glucuronide esterase mitochondrial OS=Homo sapiens GN=ABHD10 PE=1 SV=1
319	573	P39687|AN32A_HUMAN	1.56	158.73	1	1.01	1.12	0.99	5	8	2	28585	Acidic leucine-rich nuclear phosphoprotein 32 family member A OS=Homo sapiens GN=ANP32A PE=1 SV=1
341	974	P67809|YBOX1_HUMAN	17.16	158.35	1	0.98	0.77	1.07	9	3	3	35924	Nuclease-sensitive element-binding protein 1 OS=Homo sapiens GN=YBX1 PE=1 SV=3
415	620	Q14019|COTL1_HUMAN	11.7	157.64	1	1.07	1.22	1.3	23	4	4	15945	Coactosin-like protein OS=Homo sapiens GN=COTL1 PE=1 SV=3
380	742	Q15185-4|TEBP_HUMAN	5.66	157.42	1	1.02	1.1	1.19	30	4	4	16476	Isoform 4 of Prostaglandin E synthase 3 OS=Homo sapiens GN=PTGES3
380	744	Q15185|TEBP_HUMAN	5.66	157.42	1	1.02	1.1	1.19	26	4	4	18697	Prostaglandin E synthase 3 OS=Homo sapiens GN=PTGES3 PE=1 SV=1
339	650	P54727|RD23B_HUMAN	4.85	157.17	1	1	1.09	0.96	7	3	3	43171	UV excision repair protein RAD23 homolog B OS=Homo sapiens GN=RAD23B PE=1 SV=1
254	484	P67936|TPM4_HUMAN	0.99	157.16	1	0.96	0.98	0.96	5	7	2	28522	Tropomyosin alpha-4 chain OS=Homo sapiens GN=TPM4 PE=1 SV=3
483	866	P55209-3|NP1L1_HUMAN	8.47	157.04	1	1.03	1.49	1.31	7	2	2	37345	Isoform 3 of Nucleosome assembly protein 1-like 1 OS=Homo sapiens GN=NAP1L1
483	867	P55209-2|NP1L1_HUMAN	8.47	157.04	1	1.03	1.49	1.31	6	2	2	42762	Isoform 2 of Nucleosome assembly protein 1-like 1 OS=Homo sapiens GN=NAP1L1
483	868	P55209|NP1L1_HUMAN	8.47	157.04	1	1.03	1.49	1.31	5	2	2	45374	Nucleosome assembly protein 1-like 1 OS=Homo sapiens GN=NAP1L1 PE=1 SV=1
358	1879	Q07021|C1QBP_HUMAN	8.13	156.4	1	0.95	1.15	0.95	10	3	3	31362	Complement component 1 Q subcomponent-binding protein mitochondrial OS=Homo sapiens GN=C1QBP PE=1 SV=1
352	706	P61353|RL27_HUMAN	2.24	156.11	1	0.98	0.98	1.06	35	4	4	15798	60S ribosomal protein L27 OS=Homo sapiens GN=RPL27 PE=1 SV=2
480	701	O43615|TIM44_HUMAN	1.32	156.07	1	1.05	0.95	0.99	6	2	2	51356	Mitochondrial import inner membrane translocase subunit TIM44 OS=Homo sapiens GN=TIMM44 PE=1 SV=2
335	412	Q16531|DDB1_HUMAN	1.34	156.04	1	1	0.98	0.94	5	6	6	126968	DNA damage-binding protein 1 OS=Homo sapiens GN=DDB1 PE=1 SV=1
337	521	P11766|ADHX_HUMAN	34.98	155.82	1	1.65	1	1.04	13	5	5	39724	Alcohol dehydrogenase class-3 OS=Homo sapiens GN=ADH5 PE=1 SV=4
409	674	Q16881-3|TRXR1_HUMAN	9.71	155.8	1	0.84	0.73	0.87	7	3	3	65567	Isoform 3 of Thioredoxin reductase 1 cytoplasmic OS=Homo sapiens GN=TXNRD1
461	667	Q92973-2|TNPO1_HUMAN	4.86	155.36	1	1.08	0.9	0.94	3	3	3	101310	Isoform 2 of Transportin-1 OS=Homo sapiens GN=TNPO1
461	669	Q92973|TNPO1_HUMAN	4.86	155.36	1	1.08	0.9	0.94	3	3	3	102355	Transportin-1 OS=Homo sapiens GN=TNPO1 PE=1 SV=2
306	411	P61254|RL26_HUMAN	1.82	155.14	1	0.97	1.07	1.03	34	7	6	17258	60S ribosomal protein L26 OS=Homo sapiens GN=RPL26 PE=1 SV=1
370	662	O15371-2|EIF3D_HUMAN	0.87	154.82	1	1.01	1.05	1.03	8	4	4	58141	Isoform 2 of Eukaryotic translation initiation factor 3 subunit D OS=Homo sapiens GN=EIF3D
370	665	O15371-3|EIF3D_HUMAN	0.87	154.82	1	1.01	1.05	1.03	7	4	4	62040	Isoform 3 of Eukaryotic translation initiation factor 3 subunit D OS=Homo sapiens GN=EIF3D
370	666	O15371|EIF3D_HUMAN	0.87	154.82	1	1.01	1.05	1.03	7	4	4	63973	Eukaryotic translation initiation factor 3 subunit D OS=Homo sapiens GN=EIF3D PE=1 SV=1
333	634	Q14444-2|CAPR1_HUMAN	2.72	154.74	1	1.09	0.97	1.03	9	6	6	76862	Isoform 2 of Caprin-1 OS=Homo sapiens GN=CAPRIN1
333	640	Q14444|CAPR1_HUMAN	2.72	154.74	1	1.09	0.97	1.03	8	6	6	78366	Caprin-1 OS=Homo sapiens GN=CAPRIN1 PE=1 SV=2
545	957	P30043|BLVRB_HUMAN	2.19	154.49	1	0.99	1.07	1.01	16	3	3	22119	Flavin reductase (NADPH) OS=Homo sapiens GN=BLVRB PE=1 SV=3
247	438	P46778|RL21_HUMAN	1.71	154.22	1	1	1.07	1.07	31	7	6	18565	60S ribosomal protein L21 OS=Homo sapiens GN=RPL21 PE=1 SV=2
368	578	P23246-2|SFPQ_HUMAN	3.51	154.21	1	0.96	0.93	0.89	6	5	4	72263	Isoform Short of Splicing factor proline- and glutamine-rich OS=Homo sapiens GN=SFPQ
368	579	P23246|SFPQ_HUMAN	3.51	154.21	1	0.96	0.93	0.89	6	5	4	76150	Splicing factor proline- and glutamine-rich OS=Homo sapiens GN=SFPQ PE=1 SV=2
400	673	O75821|EIF3G_HUMAN	2.95	154.07	1	1.02	0.99	0.93	12	4	4	35611	Eukaryotic translation initiation factor 3 subunit G OS=Homo sapiens GN=EIF3G PE=1 SV=2
413	500	P12081-3|SYHC_HUMAN	1.22	153.99	1	0.96	0.95	0.96	8	4	4	50156	Isoform 3 of Histidine--tRNA ligase cytoplasmic OS=Homo sapiens GN=HARS
413	501	P12081-2|SYHC_HUMAN	1.22	153.99	1	0.96	0.95	0.96	7	4	4	52720	Isoform 2 of Histidine--tRNA ligase cytoplasmic OS=Homo sapiens GN=HARS
413	502	P12081-4|SYHC_HUMAN	1.22	153.99	1	0.96	0.95	0.96	7	4	4	54847	Isoform 4 of Histidine--tRNA ligase cytoplasmic OS=Homo sapiens GN=HARS
413	503	P12081|SYHC_HUMAN	1.22	153.99	1	0.96	0.95	0.96	7	4	4	57411	Histidine--tRNA ligase cytoplasmic OS=Homo sapiens GN=HARS PE=1 SV=2
255	703	P62266|RS23_HUMAN	2.71	153.17	1	0.96	0.93	1.02	25	5	4	15808	40S ribosomal protein S23 OS=Homo sapiens GN=RPS23 PE=1 SV=3
859	1880	O00273-2|DFFA_HUMAN	3.01	153.09	1	1.04	0.87	0.91	11	2	2	29411	Isoform DFF35 of DNA fragmentation factor subunit alpha OS=Homo sapiens GN=DFFA
859	1881	O00273|DFFA_HUMAN	3.01	153.09	1	1.04	0.87	0.91	9	2	2	36522	DNA fragmentation factor subunit alpha OS=Homo sapiens GN=DFFA PE=1 SV=1
701	1067	P19623|SPEE_HUMAN	10.94	152.14	1	1.01	1.18	0.93	10	3	3	33825	Spermidine synthase OS=Homo sapiens GN=SRM PE=1 SV=1
371	756	P46776|RL27A_HUMAN	11.33	151.89	1	1.01	0.83	1.06	26	4	4	16561	60S ribosomal protein L27a OS=Homo sapiens GN=RPL27A PE=1 SV=2
418	732	P53999|TCP4_HUMAN	3.27	151.46	1	0.97	1.09	0.99	28	4	4	14395	Activated RNA polymerase II transcriptional coactivator p15 OS=Homo sapiens GN=SUB1 PE=1 SV=3
576	887	Q13557-12|KCC2D_HUMAN	1.09	151.25	1	1.01	0.97	0.97	7	3	3	54114	Isoform Delta 12 of Calcium/calmodulin-dependent protein kinase type II subunit delta OS=Homo sapiens GN=CAMK2D
576	888	Q13557-8|KCC2D_HUMAN	1.09	151.25	1	1.01	0.97	0.97	7	3	3	54128	Isoform Delta 6 of Calcium/calmodulin-dependent protein kinase type II subunit delta OS=Homo sapiens GN=CAMK2D
576	889	Q13557-9|KCC2D_HUMAN	1.09	151.25	1	1.01	0.97	0.97	7	3	3	55378	Isoform Delta 7 of Calcium/calmodulin-dependent protein kinase type II subunit delta OS=Homo sapiens GN=CAMK2D
576	890	Q13557-10|KCC2D_HUMAN	1.09	151.25	1	1.01	0.97	0.97	7	3	3	55660	Isoform Delta 10 of Calcium/calmodulin-dependent protein kinase type II subunit delta OS=Homo sapiens GN=CAMK2D
576	891	Q13557-5|KCC2D_HUMAN	1.09	151.25	1	1.01	0.97	0.97	6	3	3	56230	Isoform Delta 8 of Calcium/calmodulin-dependent protein kinase type II subunit delta OS=Homo sapiens GN=CAMK2D
576	892	Q13557|KCC2D_HUMAN	1.09	151.25	1	1.01	0.97	0.97	6	3	3	56369	Calcium/calmodulin-dependent protein kinase type II subunit delta OS=Homo sapiens GN=CAMK2D PE=1 SV=3
576	893	Q13557-3|KCC2D_HUMAN	1.09	151.25	1	1.01	0.97	0.97	6	3	3	57620	Isoform Delta 3 of Calcium/calmodulin-dependent protein kinase type II subunit delta OS=Homo sapiens GN=CAMK2D
576	894	Q13557-6|KCC2D_HUMAN	1.09	151.25	1	1.01	0.97	0.97	6	3	3	57901	Isoform Delta 9 of Calcium/calmodulin-dependent protein kinase type II subunit delta OS=Homo sapiens GN=CAMK2D
576	895	Q13557-4|KCC2D_HUMAN	1.09	151.25	1	1.01	0.97	0.97	6	3	3	58472	Isoform Delta 4 of Calcium/calmodulin-dependent protein kinase type II subunit delta OS=Homo sapiens GN=CAMK2D
576	896	Q13557-11|KCC2D_HUMAN	1.09	151.25	1	1.01	0.97	0.97	6	3	3	59152	Isoform Delta 11 of Calcium/calmodulin-dependent protein kinase type II subunit delta OS=Homo sapiens GN=CAMK2D
384	1042	Q13765|NACA_HUMAN	3.56	150.91	1	1.03	0.99	0.92	20	3	3	23384	Nascent polypeptide-associated complex subunit alpha OS=Homo sapiens GN=NACA PE=1 SV=1
384	1043	E9PAV3-2|NACAM_HUMAN	3.56	150.91	1	1.03	0.99	0.92	5	3	3	94681	Isoform 2 of Nascent polypeptide-associated complex subunit alpha muscle-specific form OS=Homo sapiens GN=NACA
384	1044	E9PAV3|NACAM_HUMAN	3.56	150.91	1	1.03	0.99	0.92	2	3	3	205419	Nascent polypeptide-associated complex subunit alpha muscle-specific form OS=Homo sapiens GN=NACA PE=1 SV=1
425	721	P28066|PSA5_HUMAN	0.89	150.58	1	1.04	1.04	1	10	3	2	26411	Proteasome subunit alpha type-5 OS=Homo sapiens GN=PSMA5 PE=1 SV=3
392	882	P60866|RS20_HUMAN	1.2	150.15	1	1.02	0.99	1.04	25	4	3	13373	40S ribosomal protein S20 OS=Homo sapiens GN=RPS20 PE=1 SV=1
392	884	P60866-2|RS20_HUMAN	1.2	150.15	1	1.02	0.99	1.04	21	4	3	16006	Isoform 2 of 40S ribosomal protein S20 OS=Homo sapiens GN=RPS20
417	716	Q8NC51-4|PAIRB_HUMAN	2.9	149.65	1	0.99	0.88	0.89	13	5	5	42427	Isoform 4 of Plasminogen activator inhibitor 1 RNA-binding protein OS=Homo sapiens GN=SERBP1
417	717	Q8NC51-3|PAIRB_HUMAN	2.9	149.65	1	0.99	0.88	0.89	13	5	5	43135	Isoform 3 of Plasminogen activator inhibitor 1 RNA-binding protein OS=Homo sapiens GN=SERBP1
417	719	Q8NC51-2|PAIRB_HUMAN	2.9	149.65	1	0.99	0.88	0.89	13	5	5	44257	Isoform 2 of Plasminogen activator inhibitor 1 RNA-binding protein OS=Homo sapiens GN=SERBP1
417	720	Q8NC51|PAIRB_HUMAN	2.9	149.65	1	0.99	0.88	0.89	13	5	5	44965	Plasminogen activator inhibitor 1 RNA-binding protein OS=Homo sapiens GN=SERBP1 PE=1 SV=2
455	765	P00387-2|NB5R3_HUMAN	8.3	148.97	1	1.04	0.87	0.85	12	4	3	31629	Isoform 2 of NADH-cytochrome b5 reductase 3 OS=Homo sapiens GN=CYB5R3
455	768	P00387|NB5R3_HUMAN	8.3	148.97	1	1.04	0.87	0.85	11	4	3	34235	NADH-cytochrome b5 reductase 3 OS=Homo sapiens GN=CYB5R3 PE=1 SV=3
455	769	P00387-3|NB5R3_HUMAN	8.3	148.97	1	1.04	0.87	0.85	10	4	3	38226	Isoform 3 of NADH-cytochrome b5 reductase 3 OS=Homo sapiens GN=CYB5R3
321	583	P36776-3|LONM_HUMAN	0.58	148.93	1	1	1.01	0.93	2	2	2	85642	Isoform 3 of Lon protease homolog mitochondrial OS=Homo sapiens GN=LONP1
321	586	P36776-2|LONM_HUMAN	0.58	148.93	1	1	1.01	0.93	2	2	2	100397	Isoform 2 of Lon protease homolog mitochondrial OS=Homo sapiens GN=LONP1
321	593	P36776|LONM_HUMAN	0.58	148.93	1	1	1.01	0.93	2	2	2	106489	Lon protease homolog mitochondrial OS=Homo sapiens GN=LONP1 PE=1 SV=2
462	691	P62491|RB11A_HUMAN	1.33	148.75	1	0.99	0.98	1.04	16	4	3	24394	Ras-related protein Rab-11A OS=Homo sapiens GN=RAB11A PE=1 SV=3
462	728	P62491-2|RB11A_HUMAN	1.33	148.75	1	0.99	0.98	1.04	22	4	3	17659	Isoform 2 of Ras-related protein Rab-11A OS=Homo sapiens GN=RAB11A
462	730	Q15907-2|RB11B_HUMAN	1.33	148.75	1	0.99	0.98	1.04	19	4	3	19971	Isoform 2 of Ras-related protein Rab-11B OS=Homo sapiens GN=RAB11B
462	733	Q15907|RB11B_HUMAN	1.33	148.75	1	0.99	0.98	1.04	16	4	3	24488	Ras-related protein Rab-11B OS=Homo sapiens GN=RAB11B PE=1 SV=4
431	925	P99999|CYC_HUMAN	5.4	147.23	1	1.02	1.02	1.16	24	3	3	11749	Cytochrome c OS=Homo sapiens GN=CYCS PE=1 SV=2
320	575	P18077|RL35A_HUMAN	3.72	147.1	1	1.02	1.12	1.12	38	6	6	12538	60S ribosomal protein L35a OS=Homo sapiens GN=RPL35A PE=1 SV=2
442	653	P23921|RIR1_HUMAN	6.05	147.04	1	0.95	0.86	1.01	5	4	4	90070	Ribonucleoside-diphosphate reductase large subunit OS=Homo sapiens GN=RRM1 PE=1 SV=1
163	420	P84098|RL19_HUMAN	2.21	147.04	1	1	0.91	1.02	27	6	6	23466	60S ribosomal protein L19 OS=Homo sapiens GN=RPL19 PE=1 SV=1
383	851	P62136-2|PP1A_HUMAN	1.5	146.44	1	0.98	0.92	0.95	10	4	4	38631	Isoform 2 of Serine/threonine-protein phosphatase PP1-alpha catalytic subunit OS=Homo sapiens GN=PPP1CA
383	850	P62136|PP1A_HUMAN	1.5	146.44	1	0.98	0.92	0.95	11	4	4	37512	Serine/threonine-protein phosphatase PP1-alpha catalytic subunit OS=Homo sapiens GN=PPP1CA PE=1 SV=1
424	576	Q08752|PPID_HUMAN	4.21	145.93	1	0.97	1.17	1.06	8	4	3	40764	Peptidyl-prolyl cis-trans isomerase D OS=Homo sapiens GN=PPID PE=1 SV=3
347	514	Q99613-2|EIF3C_HUMAN	1.21	145.81	1	0.99	0.94	0.99	6	5	5	104101	Isoform 2 of Eukaryotic translation initiation factor 3 subunit C OS=Homo sapiens GN=EIF3C
347	515	Q99613|EIF3C_HUMAN	1.21	145.81	1	0.99	0.94	0.99	6	5	5	105344	Eukaryotic translation initiation factor 3 subunit C OS=Homo sapiens GN=EIF3C PE=1 SV=1
347	516	B5ME19|EIFCL_HUMAN	1.21	145.81	1	0.99	0.94	0.99	6	5	5	105473	Eukaryotic translation initiation factor 3 subunit C-like protein OS=Homo sapiens GN=EIF3CL PE=3 SV=1
466	816	P51148-2|RAB5C_HUMAN	3.84	145.25	1	0.94	0.85	0.93	11	3	3	27036	Isoform 2 of Ras-related protein Rab-5C OS=Homo sapiens GN=RAB5C
466	880	P51148|RAB5C_HUMAN	3.84	145.25	1	0.94	0.85	0.93	13	3	3	23483	Ras-related protein Rab-5C OS=Homo sapiens GN=RAB5C PE=1 SV=2
484	883	P56192|SYMC_HUMAN	1.67	145.24	1	1.01	1.12	1.02	2	2	2	101116	Methionine--tRNA ligase cytoplasmic OS=Homo sapiens GN=MARS PE=1 SV=2
344	1082	P62158|CALM_HUMAN	2.44	144.47	1	0.99	1.12	1.08	27	5	5	16838	Calmodulin OS=Homo sapiens GN=CALM1 PE=1 SV=2
302	605	P20340-4|RAB6A_HUMAN	0.65	144.28	1	0.99	0.95	0.93	9	3	2	19934	Isoform 4 of Ras-related protein Rab-6A OS=Homo sapiens GN=RAB6A
302	606	P20340|RAB6A_HUMAN	0.65	144.28	1	0.99	0.95	0.93	7	3	2	23593	Ras-related protein Rab-6A OS=Homo sapiens GN=RAB6A PE=1 SV=3
302	607	P20340-2|RAB6A_HUMAN	0.65	144.28	1	0.99	0.95	0.93	7	3	2	23549	Isoform 2 of Ras-related protein Rab-6A OS=Homo sapiens GN=RAB6A
229	684	P09382|LEG1_HUMAN	1.93	144.06	1	0.98	1.02	1.08	31	4	4	14716	Galectin-1 OS=Homo sapiens GN=LGALS1 PE=1 SV=2
504	787	Q04637-3|IF4G1_HUMAN	3.87	143.99	1	1.05	1.27	1.31	1	2	2	171512	Isoform B of Eukaryotic translation initiation factor 4 gamma 1 OS=Homo sapiens GN=EIF4G1
504	794	Q04637-6|IF4G1_HUMAN	3.87	143.99	1	1.05	1.27	1.31	1	2	2	154804	Isoform E of Eukaryotic translation initiation factor 4 gamma 1 OS=Homo sapiens GN=EIF4G1
504	795	Q04637-7|IF4G1_HUMAN	3.87	143.99	1	1.05	1.27	1.31	1	2	2	154932	Isoform 7 of Eukaryotic translation initiation factor 4 gamma 1 OS=Homo sapiens GN=EIF4G1
504	796	Q04637-5|IF4G1_HUMAN	3.87	143.99	1	1.05	1.27	1.31	1	2	2	158516	Isoform D of Eukaryotic translation initiation factor 4 gamma 1 OS=Homo sapiens GN=EIF4G1
504	797	Q04637-4|IF4G1_HUMAN	3.87	143.99	1	1.05	1.27	1.31	1	2	2	166618	Isoform C of Eukaryotic translation initiation factor 4 gamma 1 OS=Homo sapiens GN=EIF4G1
504	798	Q04637|IF4G1_HUMAN	3.87	143.99	1	1.05	1.27	1.31	1	2	2	175490	Eukaryotic translation initiation factor 4 gamma 1 OS=Homo sapiens GN=EIF4G1 PE=1 SV=4
504	799	Q04637-8|IF4G1_HUMAN	3.87	143.99	1	1.05	1.27	1.31	1	2	2	175618	Isoform 8 of Eukaryotic translation initiation factor 4 gamma 1 OS=Homo sapiens GN=EIF4G1
504	800	Q04637-9|IF4G1_HUMAN	3.87	143.99	1	1.05	1.27	1.31	1	2	2	176236	Isoform 9 of Eukaryotic translation initiation factor 4 gamma 1 OS=Homo sapiens GN=EIF4G1
427	743	Q96G03|PGM2_HUMAN	3.94	143.68	1	1.06	0.89	0.99	4	4	3	68283	Phosphoglucomutase-2 OS=Homo sapiens GN=PGM2 PE=1 SV=4
312	473	Q15046-2|SYK_HUMAN	2.48	143.32	1	0.98	0.98	1.08	7	5	5	71497	Isoform Mitochondrial of Lysine--tRNA ligase OS=Homo sapiens GN=KARS
312	488	Q15046|SYK_HUMAN	2.48	143.32	1	0.98	0.98	1.08	7	5	5	68048	Lysine--tRNA ligase OS=Homo sapiens GN=KARS PE=1 SV=3
404	710	Q9NPH2|INO1_HUMAN	4.38	142.62	1	1.1	1.17	1.1	7	4	4	61068	Inositol-3-phosphate synthase 1 OS=Homo sapiens GN=ISYNA1 PE=1 SV=1
695	1047	P10599-2|THIO_HUMAN	2.52	142.6	1	1.05	0.93	1.18	26	2	2	9452	Isoform 2 of Thioredoxin OS=Homo sapiens GN=TXN
695	1049	P10599|THIO_HUMAN	2.52	142.6	1	1.05	0.93	1.18	21	2	2	11737	Thioredoxin OS=Homo sapiens GN=TXN PE=1 SV=3
575	869	Q9P0J1|PDP1_HUMAN	6.3	142.53	1	1.04	0.81	0.89	5	3	3	61054	[Pyruvate dehydrogenase [acetyl-transferring]]-phosphatase 1 mitochondrial OS=Homo sapiens GN=PDP1 PE=1 SV=3
575	870	Q9P0J1-2|PDP1_HUMAN	6.3	142.53	1	1.04	0.81	0.89	5	3	3	63695	Isoform 2 of [Pyruvate dehydrogenase [acetyl-transferring]]-phosphatase 1 mitochondrial OS=Homo sapiens GN=PDP1
534	1419	O75347|TBCA_HUMAN	2.12	142.37	1	1.04	1.05	1.07	19	3	3	12855	Tubulin-specific chaperone A OS=Homo sapiens GN=TBCA PE=1 SV=3
534	1434	O75347-2|TBCA_HUMAN	2.12	142.37	1	1.04	1.05	1.07	16	3	3	15792	Isoform 2 of Tubulin-specific chaperone A OS=Homo sapiens GN=TBCA
406	509	P24752|THIL_HUMAN	3.18	141.47	1	1.08	0.92	1.01	7	3	3	45200	Acetyl-CoA acetyltransferase mitochondrial OS=Homo sapiens GN=ACAT1 PE=1 SV=1
293	427	Q7L1Q6|BZW1_HUMAN	0.92	141.38	1	1	0.95	0.95	7	5	4	48043	Basic leucine zipper and W2 domain-containing protein 1 OS=Homo sapiens GN=BZW1 PE=1 SV=1
293	428	Q7L1Q6-4|BZW1_HUMAN	0.92	141.38	1	1	0.95	0.95	7	5	4	48508	Isoform 4 of Basic leucine zipper and W2 domain-containing protein 1 OS=Homo sapiens GN=BZW1
293	430	Q7L1Q6-3|BZW1_HUMAN	0.92	141.38	1	1	0.95	0.95	7	5	4	51282	Isoform 3 of Basic leucine zipper and W2 domain-containing protein 1 OS=Homo sapiens GN=BZW1
408	648	P28838-2|AMPL_HUMAN	1.49	140.65	1	1.02	0.96	1.04	9	4	4	52771	Isoform 2 of Cytosol aminopeptidase OS=Homo sapiens GN=LAP3
408	649	P28838|AMPL_HUMAN	1.49	140.65	1	1.02	0.96	1.04	8	4	4	56166	Cytosol aminopeptidase OS=Homo sapiens GN=LAP3 PE=1 SV=3
503	646	Q12905|ILF2_HUMAN	4.12	140.59	1	1.03	0.86	0.96	13	4	4	43062	Interleukin enhancer-binding factor 2 OS=Homo sapiens GN=ILF2 PE=1 SV=2
573	854	P59998|ARPC4_HUMAN	1.11	140.45	1	0.96	0.99	0.98	18	3	3	19667	Actin-related protein 2/3 complex subunit 4 OS=Homo sapiens GN=ARPC4 PE=1 SV=3
573	855	P59998-3|ARPC4_HUMAN	1.11	140.45	1	0.96	0.99	0.98	16	3	3	21588	Isoform 3 of Actin-related protein 2/3 complex subunit 4 OS=Homo sapiens GN=ARPC4
490	1054	Q96FW1|OTUB1_HUMAN	0.82	140.27	1	1.02	0.99	1.02	13	3	3	31284	Ubiquitin thioesterase OTUB1 OS=Homo sapiens GN=OTUB1 PE=1 SV=2
356	871	P61158|ARP3_HUMAN	0.75	140.24	1	0.98	1.03	1.03	7	3	3	47371	Actin-related protein 3 OS=Homo sapiens GN=ACTR3 PE=1 SV=3
323	699	Q02543|RL18A_HUMAN	6.84	139.82	1	0.99	0.88	1.17	18	4	4	20762	60S ribosomal protein L18a OS=Homo sapiens GN=RPL18A PE=1 SV=2
523	937	Q96KP4|CNDP2_HUMAN	28.71	138.82	1	0.64	0.57	0.67	8	3	3	52879	Cytosolic non-specific dipeptidase OS=Homo sapiens GN=CNDP2 PE=1 SV=2
224	436	Q9HB71|CYBP_HUMAN	0.71	137.84	1	1.03	1.03	1.04	26	7	6	26210	Calcyclin-binding protein OS=Homo sapiens GN=CACYBP PE=1 SV=2
569	1889	P27695|APEX1_HUMAN	0.36	137.78	1	0.98	0.98	0.96	9	2	2	35555	DNA-(apurinic or apyrimidinic site) lyase OS=Homo sapiens GN=APEX1 PE=1 SV=2
577	926	Q7Z4W1|DCXR_HUMAN	1.24	137.31	1	1.02	0.95	0.99	11	3	3	25913	L-xylulose reductase OS=Homo sapiens GN=DCXR PE=1 SV=2
218	633	P39019|RS19_HUMAN	2.26	136.66	1	1.07	0.96	1.09	25	5	5	16060	40S ribosomal protein S19 OS=Homo sapiens GN=RPS19 PE=1 SV=2
463	702	P78344-2|IF4G2_HUMAN	3.09	136.57	1	0.99	0.81	0.94	2	2	2	98150	Isoform 2 of Eukaryotic translation initiation factor 4 gamma 2 OS=Homo sapiens GN=EIF4G2
463	705	P78344|IF4G2_HUMAN	3.09	136.57	1	0.99	0.81	0.94	2	2	2	102362	Eukaryotic translation initiation factor 4 gamma 2 OS=Homo sapiens GN=EIF4G2 PE=1 SV=1
334	745	P14550|AK1A1_HUMAN	0.68	136.54	1	1.02	1.03	1.05	6	4	3	36573	Alcohol dehydrogenase [NADP(+)] OS=Homo sapiens GN=AKR1A1 PE=1 SV=3
342	757	Q07955-3|SRSF1_HUMAN	2.22	136.35	1	0.97	0.9	0.96	16	5	4	22460	Isoform ASF-3 of Serine/arginine-rich splicing factor 1 OS=Homo sapiens GN=SRSF1
342	772	Q07955|SRSF1_HUMAN	2.22	136.35	1	0.97	0.9	0.96	13	5	4	27745	Serine/arginine-rich splicing factor 1 OS=Homo sapiens GN=SRSF1 PE=1 SV=2
342	782	Q07955-2|SRSF1_HUMAN	2.22	136.35	1	0.97	0.9	0.96	11	5	4	31999	Isoform ASF-2 of Serine/arginine-rich splicing factor 1 OS=Homo sapiens GN=SRSF1
448	739	P62987|RL40_HUMAN	3.85	135.69	1	1	1.27	1.28	20	2	2	14728	Ubiquitin-60S ribosomal protein L40 OS=Homo sapiens GN=UBA52 PE=1 SV=2
448	783	P62979|RS27A_HUMAN	3.85	135.69	1	1	1.27	1.28	16	2	2	17965	Ubiquitin-40S ribosomal protein S27a OS=Homo sapiens GN=RPS27A PE=1 SV=2
448	812	P0CG47|UBB_HUMAN	3.85	135.69	1	1	1.27	1.28	11	2	2	25762	Polyubiquitin-B OS=Homo sapiens GN=UBB PE=1 SV=1
448	929	P0CG48|UBC_HUMAN	3.85	135.69	1	1	1.27	1.28	4	2	2	77039	Polyubiquitin-C OS=Homo sapiens GN=UBC PE=1 SV=3
185	505	Q01469|FABP5_HUMAN	3.21	135.12	1	1.03	1.16	1.15	27	5	4	15164	Fatty acid-binding protein epidermal OS=Homo sapiens GN=FABP5 PE=1 SV=3
263	865	P62851|RS25_HUMAN	3.89	134.86	1	1	1.13	0.96	27	4	4	13742	40S ribosomal protein S25 OS=Homo sapiens GN=RPS25 PE=1 SV=1
518	1285	P67870|CSK2B_HUMAN	32.03	134.65	1	0.86	1.27	0.79	11	2	2	24942	Casein kinase II subunit beta OS=Homo sapiens GN=CSNK2B PE=1 SV=1
223	419	P62280|RS11_HUMAN	2.84	134.51	1	0.98	0.91	1.07	30	7	6	18431	40S ribosomal protein S11 OS=Homo sapiens GN=RPS11 PE=1 SV=3
419	740	P54577|SYYC_HUMAN	1.57	134.39	1	1.06	0.98	1.03	5	3	3	59144	Tyrosine--tRNA ligase cytoplasmic OS=Homo sapiens GN=YARS PE=1 SV=4
505	802	Q14166|TTL12_HUMAN	1.15	133.74	1	0.95	1.03	0.98	3	2	2	74404	Tubulin--tyrosine ligase-like protein 12 OS=Homo sapiens GN=TTLL12 PE=1 SV=2
325	567	P31689|DNJA1_HUMAN	1.53	133.71	1	1.01	0.98	1.05	10	5	4	44868	DnaJ homolog subfamily A member 1 OS=Homo sapiens GN=DNAJA1 PE=1 SV=2
172	836	P61160|ARP2_HUMAN	0.52	133.7	1	1.02	1	0.96	5	3	2	44761	Actin-related protein 2 OS=Homo sapiens GN=ACTR2 PE=1 SV=1
357	1055	P25398|RS12_HUMAN	2.3	132.68	1	0.98	1.15	1.03	14	2	2	14515	40S ribosomal protein S12 OS=Homo sapiens GN=RPS12 PE=1 SV=3
445	878	P50213|IDH3A_HUMAN	2.04	132.26	1	1	0.93	0.92	8	3	3	39592	Isocitrate dehydrogenase [NAD] subunit alpha mitochondrial OS=Homo sapiens GN=IDH3A PE=1 SV=1
365	790	Q12906-4|ILF3_HUMAN	0.7	132.08	1	1.01	0.96	0.98	4	3	3	75509	Isoform 4 of Interleukin enhancer-binding factor 3 OS=Homo sapiens GN=ILF3
365	817	Q12906-5|ILF3_HUMAN	0.7	132.08	1	1.01	0.96	0.98	4	3	3	74607	Isoform 5 of Interleukin enhancer-binding factor 3 OS=Homo sapiens GN=ILF3
365	818	Q12906-2|ILF3_HUMAN	0.7	132.08	1	1.01	0.96	0.98	4	3	3	76033	Isoform 2 of Interleukin enhancer-binding factor 3 OS=Homo sapiens GN=ILF3
365	819	Q12906-6|ILF3_HUMAN	0.7	132.08	1	1.01	0.96	0.98	4	3	3	76502	Isoform 6 of Interleukin enhancer-binding factor 3 OS=Homo sapiens GN=ILF3
365	820	Q12906-3|ILF3_HUMAN	0.7	132.08	1	1.01	0.96	0.98	3	3	3	82802	Isoform 3 of Interleukin enhancer-binding factor 3 OS=Homo sapiens GN=ILF3
365	826	Q12906|ILF3_HUMAN	0.7	132.08	1	1.01	0.96	0.98	3	3	3	95339	Interleukin enhancer-binding factor 3 OS=Homo sapiens GN=ILF3 PE=1 SV=3
365	827	Q12906-7|ILF3_HUMAN	0.7	132.08	1	1.01	0.96	0.98	3	3	3	95808	Isoform 7 of Interleukin enhancer-binding factor 3 OS=Homo sapiens GN=ILF3
468	829	P13798|ACPH_HUMAN	3.69	131.81	1	1.07	1.16	1.16	4	3	3	81225	Acylamino-acid-releasing enzyme OS=Homo sapiens GN=APEH PE=1 SV=4
372	1145	P54819-3|KAD2_HUMAN	9.9	131.78	1	1.25	0.96	1.03	14	3	3	22265	Isoform 3 of Adenylate kinase 2 mitochondrial OS=Homo sapiens GN=AK2
372	1160	P54819-2|KAD2_HUMAN	9.9	131.78	1	1.25	0.96	1.03	12	3	3	25615	Isoform 2 of Adenylate kinase 2 mitochondrial OS=Homo sapiens GN=AK2
372	1163	P54819|KAD2_HUMAN	9.9	131.78	1	1.25	0.96	1.03	12	3	3	26478	Adenylate kinase 2 mitochondrial OS=Homo sapiens GN=AK2 PE=1 SV=2
422	1108	Q15631|TSN_HUMAN	1.86	131.56	1	0.99	0.87	0.94	9	3	2	26183	Translin OS=Homo sapiens GN=TSN PE=1 SV=1
487	965	P62714|PP2AB_HUMAN	0.45	131.36	1	1.02	1.02	1.03	6	3	2	35575	Serine/threonine-protein phosphatase 2A catalytic subunit beta isoform OS=Homo sapiens GN=PPP2CB PE=1 SV=1
487	966	P67775|PP2AA_HUMAN	0.45	131.36	1	1.02	1.02	1.03	6	3	2	35594	Serine/threonine-protein phosphatase 2A catalytic subunit alpha isoform OS=Homo sapiens GN=PPP2CA PE=1 SV=1
452	753	O75874|IDHC_HUMAN	8.8	131.33	1	1.03	0.78	1.05	7	3	3	46659	Isocitrate dehydrogenase [NADP] cytoplasmic OS=Homo sapiens GN=IDH1 PE=1 SV=2
560	1273	Q9NQC3-2|RTN4_HUMAN	4.59	131.08	1	1.01	0.86	0.92	9	3	3	40318	Isoform 2 of Reticulon-4 OS=Homo sapiens GN=RTN4
560	1291	Q9NQC3-5|RTN4_HUMAN	4.59	131.08	1	1.01	0.86	0.92	8	3	3	42274	Isoform 5 of Reticulon-4 OS=Homo sapiens GN=RTN4
560	1380	Q9NQC3|RTN4_HUMAN	4.59	131.08	1	1.01	0.86	0.92	3	3	3	129931	Reticulon-4 OS=Homo sapiens GN=RTN4 PE=1 SV=2
512	708	P55327-3|TPD52_HUMAN	0.39	131.03	1	0.99	1.02	1	8	2	2	26382	Isoform 3 of Tumor protein D52 OS=Homo sapiens GN=TPD52
512	876	P55327-2|TPD52_HUMAN	0.39	131.03	1	0.99	1.02	1	11	2	2	19863	Isoform 2 of Tumor protein D52 OS=Homo sapiens GN=TPD52
512	879	P55327-4|TPD52_HUMAN	0.39	131.03	1	0.99	1.02	1	10	2	2	22477	Isoform 4 of Tumor protein D52 OS=Homo sapiens GN=TPD52
460	622	Q06323|PSME1_HUMAN	1.41	130.91	1	1.06	0.95	1.05	8	3	2	28723	Proteasome activator complex subunit 1 OS=Homo sapiens GN=PSME1 PE=1 SV=1
469	840	O60749-2|SNX2_HUMAN	1.47	130.65	1	0.96	0.9	0.86	6	3	2	46098	Isoform 2 of Sorting nexin-2 OS=Homo sapiens GN=SNX2
469	844	O60749|SNX2_HUMAN	1.47	130.65	1	0.96	0.9	0.86	5	3	2	58471	Sorting nexin-2 OS=Homo sapiens GN=SNX2 PE=1 SV=2
550	1008	Q99729-3|ROAA_HUMAN	2.45	130.61	1	1.01	1.18	1.11	8	3	2	30588	Isoform 3 of Heterogeneous nuclear ribonucleoprotein A/B OS=Homo sapiens GN=HNRNPAB
550	1010	Q99729-2|ROAA_HUMAN	2.45	130.61	1	1.01	1.18	1.11	7	3	2	35968	Isoform 2 of Heterogeneous nuclear ribonucleoprotein A/B OS=Homo sapiens GN=HNRNPAB
439	785	Q86VP6|CAND1_HUMAN	0.81	130.61	1	1.02	1.04	1.04	3	4	4	136375	Cullin-associated NEDD8-dissociated protein 1 OS=Homo sapiens GN=CAND1 PE=1 SV=2
925	2046	Q9UKK9|NUDT5_HUMAN	0.91	129.2	1	1.03	1.03	1.09	10	2	2	24328	ADP-sugar pyrophosphatase OS=Homo sapiens GN=NUDT5 PE=1 SV=1
543	904	P35232|PHB_HUMAN	1.12	129.18	1	1.02	1.09	1.12	7	2	2	29804	Prohibitin OS=Homo sapiens GN=PHB PE=1 SV=1
682	1917	P00492|HPRT_HUMAN	0.82	127.67	1	1	0.98	0.9	9	2	2	24579	Hypoxanthine-guanine phosphoribosyltransferase OS=Homo sapiens GN=HPRT1 PE=1 SV=2
502	584	Q99623|PHB2_HUMAN	1.9	127.38	1	1.04	1.11	1.1	11	4	4	33296	Prohibitin-2 OS=Homo sapiens GN=PHB2 PE=1 SV=2
502	657	Q99623-2|PHB2_HUMAN	1.9	124.34	1	1.04	1.11	1.1	12	4	4	29044	Isoform 2 of Prohibitin-2 OS=Homo sapiens GN=PHB2
698	1060	Q9H4A4|AMPB_HUMAN	1.88	127.07	1	0.97	0.88	0.96	3	2	2	72596	Aminopeptidase B OS=Homo sapiens GN=RNPEP PE=1 SV=2
379	736	P41091|IF2G_HUMAN	2.42	127.02	1	1.01	0.9	0.9	5	3	3	51110	Eukaryotic translation initiation factor 2 subunit 3 OS=Homo sapiens GN=EIF2S3 PE=1 SV=3
379	737	Q2VIR3|IF2GL_HUMAN	2.42	127.02	1	1.01	0.9	0.9	5	3	3	51229	Putative eukaryotic translation initiation factor 2 subunit 3-like protein OS=Homo sapiens GN=EIF2S3L PE=5 SV=2
259	630	P62910|RL32_HUMAN	1.37	127	1	0.96	0.96	1.03	24	5	4	15860	60S ribosomal protein L32 OS=Homo sapiens GN=RPL32 PE=1 SV=2
544	928	P25789|PSA4_HUMAN	1.34	126.57	1	0.97	0.93	0.96	10	3	3	29484	Proteasome subunit alpha type-4 OS=Homo sapiens GN=PSMA4 PE=1 SV=1
276	933	P61163|ACTZ_HUMAN	0.31	126.29	1	1.01	1.01	1.04	6	3	2	42614	Alpha-centractin OS=Homo sapiens GN=ACTR1A PE=1 SV=1
464	713	P38117|ETFB_HUMAN	0.87	125.57	1	1	0.96	0.98	11	3	3	27844	Electron transfer flavoprotein subunit beta OS=Homo sapiens GN=ETFB PE=1 SV=3
513	690	P33176|KINH_HUMAN	2.49	124.08	1	1.07	0.93	1.02	3	3	3	109685	Kinesin-1 heavy chain OS=Homo sapiens GN=KIF5B PE=1 SV=1
507	1020	Q92900-2|RENT1_HUMAN	0.78	123.96	1	1.02	1.06	1.15	2	3	2	123036	Isoform 2 of Regulator of nonsense transcripts 1 OS=Homo sapiens GN=UPF1
507	1022	Q92900|RENT1_HUMAN	0.78	123.96	1	1.02	1.06	1.15	2	3	2	124345	Regulator of nonsense transcripts 1 OS=Homo sapiens GN=UPF1 PE=1 SV=2
261	698	Q99497|PARK7_HUMAN	1.1	123.93	1	0.99	1.05	1.06	21	5	5	19891	Protein deglycase DJ-1 OS=Homo sapiens GN=PARK7 PE=1 SV=2
581	1066	Q99714|HCD2_HUMAN	14.9	123.92	1	1.35	0.99	1.01	11	3	3	26923	3-hydroxyacyl-CoA dehydrogenase type-2 OS=Homo sapiens GN=HSD17B10 PE=1 SV=3
542	873	P51665|PSMD7_HUMAN	1.54	123.89	1	1.01	0.89	0.97	7	3	2	37025	26S proteasome non-ATPase regulatory subunit 7 OS=Homo sapiens GN=PSMD7 PE=1 SV=2
471	967	Q99536-3|VAT1_HUMAN	5.73	123.1	1	0.99	0.88	1.03	15	3	3	34890	Isoform 3 of Synaptic vesicle membrane protein VAT-1 homolog OS=Homo sapiens GN=VAT1
471	968	Q99536|VAT1_HUMAN	5.73	123.1	1	0.99	0.88	1.03	12	3	3	41920	Synaptic vesicle membrane protein VAT-1 homolog OS=Homo sapiens GN=VAT1 PE=1 SV=2
447	734	P43304|GPDM_HUMAN	1.97	122.89	1	0.99	0.89	0.88	6	3	3	80853	Glycerol-3-phosphate dehydrogenase mitochondrial OS=Homo sapiens GN=GPD2 PE=1 SV=3
447	758	P43304-2|GPDM_HUMAN	1.97	122.89	1	0.99	0.89	0.88	7	3	3	67531	Isoform 2 of Glycerol-3-phosphate dehydrogenase mitochondrial OS=Homo sapiens GN=GPD2
428	902	P48556|PSMD8_HUMAN	0.88	122.73	1	1	0.96	1.01	9	4	4	39612	26S proteasome non-ATPase regulatory subunit 8 OS=Homo sapiens GN=PSMD8 PE=1 SV=2
410	780	Q9Y3F4|STRAP_HUMAN	1.36	122.54	1	0.95	0.99	0.99	6	2	2	38438	Serine-threonine kinase receptor-associated protein OS=Homo sapiens GN=STRAP PE=1 SV=1
410	781	Q9Y3F4-2|STRAP_HUMAN	1.36	122.54	1	0.95	0.99	0.99	6	2	2	39778	Isoform 2 of Serine-threonine kinase receptor-associated protein OS=Homo sapiens GN=STRAP
761	1237	Q96HE7|ERO1A_HUMAN	3.84	121.97	1	1.04	0.81	0.89	4	2	2	54393	ERO1-like protein alpha OS=Homo sapiens GN=ERO1A PE=1 SV=2
330	558	Q15233-2|NONO_HUMAN	0.75	121.78	1	0.97	0.96	0.95	6	5	3	43866	Isoform 2 of Non-POU domain-containing octamer-binding protein OS=Homo sapiens GN=NONO
330	568	Q15233|NONO_HUMAN	0.75	121.78	1	0.97	0.96	0.95	5	5	3	54232	Non-POU domain-containing octamer-binding protein OS=Homo sapiens GN=NONO PE=1 SV=4
553	1116	P25786|PSA1_HUMAN	5.22	121.55	1	1.02	0.83	0.97	9	3	3	29556	Proteasome subunit alpha type-1 OS=Homo sapiens GN=PSMA1 PE=1 SV=1
553	1118	P25786-2|PSA1_HUMAN	5.22	121.55	1	1.02	0.83	0.97	9	3	3	30239	Isoform Long of Proteasome subunit alpha type-1 OS=Homo sapiens GN=PSMA1
888	1891	Q86V81|THOC4_HUMAN	2.86	120.97	1	0.95	1.14	1.13	12	2	2	26888	THO complex subunit 4 OS=Homo sapiens GN=ALYREF PE=1 SV=3
890	1897	P33316-2|DUT_HUMAN	2.92	120.8	1	0.97	0.84	0.92	16	2	2	17748	Isoform 2 of Deoxyuridine 5'-triphosphate nucleotidohydrolase mitochondrial OS=Homo sapiens GN=DUT
890	1899	P33316|DUT_HUMAN	2.92	120.8	1	0.97	0.84	0.92	11	2	2	26563	Deoxyuridine 5'-triphosphate nucleotidohydrolase mitochondrial OS=Homo sapiens GN=DUT PE=1 SV=4
693	934	P17655-2|CAN2_HUMAN	3.15	120.73	1	0.96	0.81	0.97	3	2	2	71476	Isoform 2 of Calpain-2 catalytic subunit OS=Homo sapiens GN=CAPN2
693	936	P17655|CAN2_HUMAN	3.15	120.73	1	0.96	0.81	0.97	3	2	2	79995	Calpain-2 catalytic subunit OS=Homo sapiens GN=CAPN2 PE=1 SV=6
626	946	Q7L014|DDX46_HUMAN	1.79	120.65	1	1.03	0.91	1.05	2	3	2	117362	Probable ATP-dependent RNA helicase DDX46 OS=Homo sapiens GN=DDX46 PE=1 SV=2
430	923	P20042|IF2B_HUMAN	2.63	120	1	1.02	0.85	0.77	8	2	2	38388	Eukaryotic translation initiation factor 2 subunit 2 OS=Homo sapiens GN=EIF2S2 PE=1 SV=2
451	594	P05023-3|AT1A1_HUMAN	2.11	119.42	1	1.05	1.04	0.92	4	4	4	109550	Isoform 3 of Sodium/potassium-transporting ATPase subunit alpha-1 OS=Homo sapiens GN=ATP1A1
451	597	P05023-4|AT1A1_HUMAN	2.11	119.42	1	1.05	1.04	0.92	3	4	4	113000	Isoform 4 of Sodium/potassium-transporting ATPase subunit alpha-1 OS=Homo sapiens GN=ATP1A1
451	598	P05023|AT1A1_HUMAN	2.11	119.42	1	1.05	1.04	0.92	3	4	4	112896	Sodium/potassium-transporting ATPase subunit alpha-1 OS=Homo sapiens GN=ATP1A1 PE=1 SV=1
547	973	Q08J23|NSUN2_HUMAN	2.74	119.35	1	1.02	0.89	0.96	4	3	3	86471	tRNA (cytosine(34)-C(5))-methyltransferase OS=Homo sapiens GN=NSUN2 PE=1 SV=2
659	949	P55084-2|ECHB_HUMAN	7.97	118.95	1	1.21	0.89	1.06	6	3	3	48880	Isoform 2 of Trifunctional enzyme subunit beta mitochondrial OS=Homo sapiens GN=HADHB
659	950	P55084|ECHB_HUMAN	7.97	118.95	1	1.21	0.89	1.06	6	3	3	51294	Trifunctional enzyme subunit beta mitochondrial OS=Homo sapiens GN=HADHB PE=1 SV=3
364	642	P07954-2|FUMH_HUMAN	2.18	118.53	1	1.06	0.9	1.11	3	2	2	50213	Isoform Cytoplasmic of Fumarate hydratase mitochondrial OS=Homo sapiens GN=FH
364	651	P07954|FUMH_HUMAN	2.18	118.53	1	1.06	0.9	1.11	3	2	2	54637	Fumarate hydratase mitochondrial OS=Homo sapiens GN=FH PE=1 SV=3
604	843	O15144|ARPC2_HUMAN	0.32	118.31	1	0.99	0.97	0.96	8	2	2	34333	Actin-related protein 2/3 complex subunit 2 OS=Homo sapiens GN=ARPC2 PE=1 SV=1
700	1065	P30046|DOPD_HUMAN	6.62	117.78	1	0.98	1.42	1.33	16	2	2	12712	D-dopachrome decarboxylase OS=Homo sapiens GN=DDT PE=1 SV=3
697	1058	Q9HAV7|GRPE1_HUMAN	1.02	117.71	1	1.01	0.93	0.99	12	2	2	24279	GrpE protein homolog 1 mitochondrial OS=Homo sapiens GN=GRPEL1 PE=1 SV=2
514	776	Q9Y617|SERC_HUMAN	4.46	117.15	1	1.03	0.89	1.08	8	3	3	40423	Phosphoserine aminotransferase OS=Homo sapiens GN=PSAT1 PE=1 SV=2
514	833	Q9Y617-2|SERC_HUMAN	4.46	117.15	1	1.03	0.89	1.08	9	3	3	35189	Isoform 2 of Phosphoserine aminotransferase OS=Homo sapiens GN=PSAT1
470	863	Q9UNZ2|NSF1C_HUMAN	1.92	116.91	1	1.05	0.94	0.95	12	4	4	40573	NSFL1 cofactor p47 OS=Homo sapiens GN=NSFL1C PE=1 SV=2
470	864	Q9UNZ2-5|NSF1C_HUMAN	1.92	116.91	1	1.05	0.94	0.95	12	4	4	40816	Isoform 3 of NSFL1 cofactor p47 OS=Homo sapiens GN=NSFL1C
238	764	P51991-2|ROA3_HUMAN	1.54	116.89	1	1.05	1.13	1.04	4	3	2	37029	Isoform 2 of Heterogeneous nuclear ribonucleoprotein A3 OS=Homo sapiens GN=HNRNPA3
238	775	P51991|ROA3_HUMAN	1.54	116.89	1	1.05	1.13	1.04	4	3	2	39595	Heterogeneous nuclear ribonucleoprotein A3 OS=Homo sapiens GN=HNRNPA3 PE=1 SV=2
506	947	P07099|HYEP_HUMAN	12.52	116.86	1	0.99	0.68	0.91	6	3	3	52949	Epoxide hydrolase 1 OS=Homo sapiens GN=EPHX1 PE=1 SV=1
354	754	P46779|RL28_HUMAN	4.56	116.76	1	0.98	1.19	1.05	18	3	3	15747	60S ribosomal protein L28 OS=Homo sapiens GN=RPL28 PE=1 SV=3
677	1395	Q9Y3U8|RL36_HUMAN	0.91	115.91	1	0.99	1.06	0.98	20	2	2	12254	60S ribosomal protein L36 OS=Homo sapiens GN=RPL36 PE=1 SV=3
429	912	P60981|DEST_HUMAN	1.75	115.9	1	1.01	0.89	0.96	12	3	2	18506	Destrin OS=Homo sapiens GN=DSTN PE=1 SV=3
625	1188	P35269|T2FA_HUMAN	3.44	115.85	1	1.07	0.86	0.91	4	2	2	58241	General transcription factor IIF subunit 1 OS=Homo sapiens GN=GTF2F1 PE=1 SV=2
585	1142	P48163-2|MAOX_HUMAN	0.7	115.55	1	0.98	0.95	0.95	4	2	2	55165	Isoform 2 of NADP-dependent malic enzyme OS=Homo sapiens GN=ME1
585	1143	P48163|MAOX_HUMAN	0.7	115.55	1	0.98	0.95	0.95	3	2	2	64150	NADP-dependent malic enzyme OS=Homo sapiens GN=ME1 PE=1 SV=1
726	1886	O00154-2|BACH_HUMAN	15.28	115.52	1	1.41	0.92	1.15	11	2	2	27041	Isoform 2 of Cytosolic acyl coenzyme A thioester hydrolase OS=Homo sapiens GN=ACOT7
726	1888	O00154-3|BACH_HUMAN	15.28	115.52	1	1.41	0.92	1.15	10	2	2	30977	Isoform 3 of Cytosolic acyl coenzyme A thioester hydrolase OS=Homo sapiens GN=ACOT7
726	1890	O00154-6|BACH_HUMAN	15.28	115.52	1	1.41	0.92	1.15	8	2	2	36568	Isoform 6 of Cytosolic acyl coenzyme A thioester hydrolase OS=Homo sapiens GN=ACOT7
726	1892	O00154-4|BACH_HUMAN	15.28	115.52	1	1.41	0.92	1.15	8	2	2	37420	Isoform 4 of Cytosolic acyl coenzyme A thioester hydrolase OS=Homo sapiens GN=ACOT7
726	1894	O00154-5|BACH_HUMAN	15.28	115.52	1	1.41	0.92	1.15	8	2	2	38991	Isoform 5 of Cytosolic acyl coenzyme A thioester hydrolase OS=Homo sapiens GN=ACOT7
726	1896	O00154-7|BACH_HUMAN	15.28	115.52	1	1.41	0.92	1.15	7	2	2	40455	Isoform 7 of Cytosolic acyl coenzyme A thioester hydrolase OS=Homo sapiens GN=ACOT7
726	1898	O00154|BACH_HUMAN	15.28	115.52	1	1.41	0.92	1.15	7	2	2	41796	Cytosolic acyl coenzyme A thioester hydrolase OS=Homo sapiens GN=ACOT7 PE=1 SV=3
515	845	P00390-5|GSHR_HUMAN	4.19	115.02	1	0.96	1.16	1	7	4	4	47267	Isoform 4 of Glutathione reductase mitochondrial OS=Homo sapiens GN=GSR
515	847	P00390-4|GSHR_HUMAN	4.19	115.02	1	0.96	1.16	1	7	4	4	50497	Isoform 3 of Glutathione reductase mitochondrial OS=Homo sapiens GN=GSR
515	856	P00390-3|GSHR_HUMAN	4.19	115.02	1	0.96	1.16	1	6	4	4	53027	Isoform 2 of Glutathione reductase mitochondrial OS=Homo sapiens GN=GSR
515	881	P00390|GSHR_HUMAN	4.19	115.02	1	0.96	1.16	1	6	4	4	56257	Glutathione reductase mitochondrial OS=Homo sapiens GN=GSR PE=1 SV=2
515	927	P00390-2|GSHR_HUMAN	4.19	115.02	1	0.96	1.16	1	6	4	4	51701	Isoform Cytoplasmic of Glutathione reductase mitochondrial OS=Homo sapiens GN=GSR
555	1204	Q96HC4-7|PDLI5_HUMAN	3.23	114.97	1	1.02	0.82	0.85	5	2	2	52646	Isoform 7 of PDZ and LIM domain protein 5 OS=Homo sapiens GN=PDLIM5
555	1205	Q96HC4-4|PDLI5_HUMAN	3.23	114.97	1	1.02	0.82	0.85	5	2	2	53078	Isoform 4 of PDZ and LIM domain protein 5 OS=Homo sapiens GN=PDLIM5
555	1207	Q96HC4|PDLI5_HUMAN	3.23	114.97	1	1.02	0.82	0.85	4	2	2	63945	PDZ and LIM domain protein 5 OS=Homo sapiens GN=PDLIM5 PE=1 SV=5
555	1208	Q96HC4-6|PDLI5_HUMAN	3.23	114.97	1	1.02	0.82	0.85	4	2	2	67729	Isoform 6 of PDZ and LIM domain protein 5 OS=Homo sapiens GN=PDLIM5
911	1971	Q6P5R6|RL22L_HUMAN	6.46	114.38	1	1.12	0.8	1.02	16	2	2	14607	60S ribosomal protein L22-like 1 OS=Homo sapiens GN=RPL22L1 PE=1 SV=2
433	995	P53618|COPB_HUMAN	1.82	114.3	1	1.02	0.92	0.92	4	4	3	107142	Coatomer subunit beta OS=Homo sapiens GN=COPB1 PE=1 SV=3
829	2227	P50579-2|MAP2_HUMAN	0.84	114.17	1	1	0.94	1	5	2	2	50510	Isoform 2 of Methionine aminopeptidase 2 OS=Homo sapiens GN=METAP2
829	2228	P50579-3|MAP2_HUMAN	0.84	114.17	1	1	0.94	1	5	2	2	50497	Isoform 3 of Methionine aminopeptidase 2 OS=Homo sapiens GN=METAP2
829	2229	P50579|MAP2_HUMAN	0.84	114.17	1	1	0.94	1	5	2	2	52892	Methionine aminopeptidase 2 OS=Homo sapiens GN=METAP2 PE=1 SV=1
696	1051	Q9UBQ5-2|EIF3K_HUMAN	0.74	113.99	1	1.03	1.06	1.05	12	2	2	24484	Isoform 2 of Eukaryotic translation initiation factor 3 subunit K OS=Homo sapiens GN=EIF3K
696	1052	Q9UBQ5|EIF3K_HUMAN	0.74	113.99	1	1.03	1.06	1.05	11	2	2	25060	Eukaryotic translation initiation factor 3 subunit K OS=Homo sapiens GN=EIF3K PE=1 SV=1
421	809	P29373|RABP2_HUMAN	3.2	113.95	1	1.04	0.88	0.94	24	4	4	15693	Cellular retinoic acid-binding protein 2 OS=Homo sapiens GN=CRABP2 PE=1 SV=2
707	1099	P02794|FRIH_HUMAN	3.21	113.91	1	1.01	1.17	1.15	17	3	3	21226	Ferritin heavy chain OS=Homo sapiens GN=FTH1 PE=1 SV=2
891	1906	Q9NR28-2|DBLOH_HUMAN	4.41	113.17	1	1.15	0.91	0.94	11	2	2	21233	Isoform 2 of Diablo homolog mitochondrial OS=Homo sapiens GN=DIABLO
891	1908	Q9NR28-3|DBLOH_HUMAN	4.41	113.17	1	1.15	0.91	0.94	11	2	2	22284	Isoform 3 of Diablo homolog mitochondrial OS=Homo sapiens GN=DIABLO
891	1916	Q9NR28|DBLOH_HUMAN	4.41	113.17	1	1.15	0.91	0.94	9	2	2	27131	Diablo homolog mitochondrial OS=Homo sapiens GN=DIABLO PE=1 SV=1
402	1036	P16403|H12_HUMAN	3.89	112.69	1	1.01	0.8	0.81	9	2	2	21365	Histone H1.2 OS=Homo sapiens GN=HIST1H1C PE=1 SV=2
402	1134	P10412|H14_HUMAN	3.89	112.69	1	1.01	0.8	0.81	9	2	2	21865	Histone H1.4 OS=Homo sapiens GN=HIST1H1E PE=1 SV=2
402	1238	P16402|H13_HUMAN	3.89	112.69	1	1.01	0.8	0.81	9	2	2	22350	Histone H1.3 OS=Homo sapiens GN=HIST1H1D PE=1 SV=2
776	1245	Q86XP3-2|DDX42_HUMAN	1.07	112.52	1	0.96	0.93	0.88	3	2	2	90068	Isoform 2 of ATP-dependent RNA helicase DDX42 OS=Homo sapiens GN=DDX42
776	1246	Q86XP3|DDX42_HUMAN	1.07	112.52	1	0.96	0.93	0.88	2	2	2	102975	ATP-dependent RNA helicase DDX42 OS=Homo sapiens GN=DDX42 PE=1 SV=1
508	1120	O43488|ARK72_HUMAN	0.28	112.15	1	0.99	0.98	0.99	6	3	2	39589	Aflatoxin B1 aldehyde reductase member 2 OS=Homo sapiens GN=AKR7A2 PE=1 SV=3
837	1381	P35268|RL22_HUMAN	1.35	112.11	1	1.05	1.09	1.07	15	2	2	14787	60S ribosomal protein L22 OS=Homo sapiens GN=RPL22 PE=1 SV=2
580	1057	P35249-2|RFC4_HUMAN	1.88	111.59	1	1.08	1.01	0.91	7	2	2	33675	Isoform 2 of Replication factor C subunit 4 OS=Homo sapiens GN=RFC4
580	1059	P35249|RFC4_HUMAN	1.88	111.59	1	1.08	1.01	0.91	6	2	2	39682	Replication factor C subunit 4 OS=Homo sapiens GN=RFC4 PE=1 SV=2
436	2036	P05386|RLA1_HUMAN	2.35	111.36	1	0.97	1.13	1.1	19	2	2	11514	60S acidic ribosomal protein P1 OS=Homo sapiens GN=RPLP1 PE=1 SV=1
662	1001	Q08209-3|PP2BA_HUMAN	4.29	111.19	1	0.99	0.9	1.08	5	3	3	52672	Isoform 3 of Serine/threonine-protein phosphatase 2B catalytic subunit alpha isoform OS=Homo sapiens GN=PPP3CA
662	922	Q08209-2|PP2BA_HUMAN	4.29	111.19	1	0.99	0.9	1.08	5	3	3	57659	Isoform 2 of Serine/threonine-protein phosphatase 2B catalytic subunit alpha isoform OS=Homo sapiens GN=PPP3CA
662	924	Q08209|PP2BA_HUMAN	4.29	111.19	1	0.99	0.9	1.08	5	3	3	58688	Serine/threonine-protein phosphatase 2B catalytic subunit alpha isoform OS=Homo sapiens GN=PPP3CA PE=1 SV=1
541	970	P09622-2|DLDH_HUMAN	1.3	110.63	1	1.06	1.01	1.05	5	2	2	43587	Isoform 2 of Dihydrolipoyl dehydrogenase mitochondrial OS=Homo sapiens GN=DLD
541	971	P09622-3|DLDH_HUMAN	1.3	110.63	1	1.06	1.01	1.05	5	2	2	49283	Isoform 3 of Dihydrolipoyl dehydrogenase mitochondrial OS=Homo sapiens GN=DLD
541	972	P09622|DLDH_HUMAN	1.3	110.63	1	1.06	1.01	1.05	4	2	2	54177	Dihydrolipoyl dehydrogenase mitochondrial OS=Homo sapiens GN=DLD PE=1 SV=2
355	945	P62333|PRS10_HUMAN	3.48	110.46	1	1.1	0.91	0.97	5	3	2	44173	26S protease regulatory subunit 10B OS=Homo sapiens GN=PSMC6 PE=1 SV=1
680	1645	O95394|AGM1_HUMAN	2.44	109.66	1	1	0.86	0.83	4	2	2	59852	Phosphoacetylglucosamine mutase OS=Homo sapiens GN=PGM3 PE=1 SV=1
680	1646	O95394-3|AGM1_HUMAN	2.44	109.66	1	1	0.86	0.83	3	2	2	62342	Isoform 2 of Phosphoacetylglucosamine mutase OS=Homo sapiens GN=PGM3
680	1647	O95394-4|AGM1_HUMAN	2.44	109.66	1	1	0.86	0.83	3	2	2	62941	Isoform 3 of Phosphoacetylglucosamine mutase OS=Homo sapiens GN=PGM3
624	1128	Q06203|PUR1_HUMAN	3.17	109.5	1	1	1.22	0.97	4	2	2	57399	Amidophosphoribosyltransferase OS=Homo sapiens GN=PPAT PE=1 SV=1
382	749	P60660-2|MYL6_HUMAN	6.02	108.84	1	0.99	1.31	1.31	20	3	3	16961	Isoform Smooth muscle of Myosin light polypeptide 6 OS=Homo sapiens GN=MYL6
382	750	P60660|MYL6_HUMAN	6.02	108.84	1	0.99	1.31	1.31	20	3	3	16930	Myosin light polypeptide 6 OS=Homo sapiens GN=MYL6 PE=1 SV=2
583	1088	P30626-3|SORCN_HUMAN	1.5	108.82	1	1.02	1.05	1.09	14	3	3	20006	Isoform 3 of Sorcin OS=Homo sapiens GN=SRI
583	1091	P30626-2|SORCN_HUMAN	1.5	108.82	1	1.02	1.05	1.09	14	3	3	20345	Isoform 2 of Sorcin OS=Homo sapiens GN=SRI
583	1092	P30626|SORCN_HUMAN	1.5	108.82	1	1.02	1.05	1.09	13	3	3	21676	Sorcin OS=Homo sapiens GN=SRI PE=1 SV=1
708	1101	P06493|CDK1_HUMAN	0.3	108.13	1	1	1.03	1	6	3	2	34095	Cyclin-dependent kinase 1 OS=Homo sapiens GN=CDK1 PE=1 SV=3
660	952	Q16401-2|PSMD5_HUMAN	3.55	107.63	1	1.05	0.88	0.93	6	3	3	51312	Isoform 2 of 26S proteasome non-ATPase regulatory subunit 5 OS=Homo sapiens GN=PSMD5
660	954	Q16401|PSMD5_HUMAN	3.55	107.63	1	1.05	0.88	0.93	6	3	3	56196	26S proteasome non-ATPase regulatory subunit 5 OS=Homo sapiens GN=PSMD5 PE=1 SV=3
548	976	P11908|PRPS2_HUMAN	0.29	107.54	1	1	1.02	1	6	2	2	34769	Ribose-phosphate pyrophosphokinase 2 OS=Homo sapiens GN=PRPS2 PE=1 SV=2
548	977	P11908-2|PRPS2_HUMAN	0.29	107.54	1	1	1.02	1	6	2	2	35054	Isoform 2 of Ribose-phosphate pyrophosphokinase 2 OS=Homo sapiens GN=PRPS2
709	1106	O43681|ASNA_HUMAN	0.5	107.36	1	1	1.03	1.07	5	2	2	38793	ATPase ASNA1 OS=Homo sapiens GN=ASNA1 PE=1 SV=2
716	1248	P20618|PSB1_HUMAN	0.93	106.95	1	1.04	1.02	0.94	7	2	2	26489	Proteasome subunit beta type-1 OS=Homo sapiens GN=PSMB1 PE=1 SV=2
522	886	Q9HC38-2|GLOD4_HUMAN	0.64	106.64	1	1.02	0.98	1.07	4	2	2	33233	Isoform 2 of Glyoxalase domain-containing protein 4 OS=Homo sapiens GN=GLOD4
522	901	Q9HC38|GLOD4_HUMAN	0.64	106.64	1	1.02	0.98	1.07	4	2	2	34793	Glyoxalase domain-containing protein 4 OS=Homo sapiens GN=GLOD4 PE=1 SV=1
711	1133	P00491|PNPH_HUMAN	0.95	104.29	1	0.97	0.96	1.02	9	3	3	32118	Purine nucleoside phosphorylase OS=Homo sapiens GN=PNP PE=1 SV=2
699	1062	Q9Y5S9-2|RBM8A_HUMAN	0.46	103.88	1	0.98	0.96	0.99	11	2	2	19760	Isoform 2 of RNA-binding protein 8A OS=Homo sapiens GN=RBM8A
699	1063	Q9Y5S9|RBM8A_HUMAN	0.46	103.88	1	0.98	0.96	0.99	11	2	2	19889	RNA-binding protein 8A OS=Homo sapiens GN=RBM8A PE=1 SV=1
559	1275	Q9HDC9-2|APMAP_HUMAN	1.8	103.39	1	1.02	0.92	0.97	7	2	2	32161	Isoform 2 of Adipocyte plasma membrane-associated protein OS=Homo sapiens GN=APMAP
559	1276	Q9HDC9|APMAP_HUMAN	1.8	103.39	1	1.02	0.92	0.97	5	2	2	46480	Adipocyte plasma membrane-associated protein OS=Homo sapiens GN=APMAP PE=1 SV=2
606	948	Q92896-3|GSLG1_HUMAN	2.47	103.35	1	1.02	0.85	0.86	2	2	2	135995	Isoform 3 of Golgi apparatus protein 1 OS=Homo sapiens GN=GLG1
606	983	Q92896|GSLG1_HUMAN	2.47	98.5	1	1.02	0.85	0.86	2	2	2	134552	Golgi apparatus protein 1 OS=Homo sapiens GN=GLG1 PE=1 SV=2
606	984	Q92896-2|GSLG1_HUMAN	2.47	98.5	1	1.02	0.85	0.86	2	2	2	137222	Isoform 2 of Golgi apparatus protein 1 OS=Homo sapiens GN=GLG1
640	1084	P07305-2|H10_HUMAN	9.89	102.98	1	0.77	0.6	0.58	10	2	2	19167	Isoform 2 of Histone H1.0 OS=Homo sapiens GN=H1F0
640	1085	P07305|H10_HUMAN	9.89	102.98	1	0.77	0.6	0.58	9	2	2	20863	Histone H1.0 OS=Homo sapiens GN=H1F0 PE=1 SV=3
705	1095	Q9UIJ7|KAD3_HUMAN	2.67	102.93	1	1.06	1.05	1.16	11	3	3	25565	GTP:AMP phosphotransferase AK3 mitochondrial OS=Homo sapiens GN=AK3 PE=1 SV=4
622	915	Q14764|MVP_HUMAN	0.5	102.28	1	0.99	0.97	0.92	2	2	2	99327	Major vault protein OS=Homo sapiens GN=MVP PE=1 SV=4
835	1376	P31350|RIR2_HUMAN	1.36	101.93	1	1.06	0.98	0.92	5	2	2	44878	Ribonucleoside-diphosphate reductase subunit M2 OS=Homo sapiens GN=RRM2 PE=1 SV=1
835	1377	P31350-2|RIR2_HUMAN	1.36	101.93	1	1.06	0.98	0.92	4	2	2	51093	Isoform 2 of Ribonucleoside-diphosphate reductase subunit M2 OS=Homo sapiens GN=RRM2
434	1164	P14174|MIF_HUMAN	3.6	101.54	1	1.02	0.8	1.2	17	3	2	12476	Macrophage migration inhibitory factor OS=Homo sapiens GN=MIF PE=1 SV=4
584	1135	Q12904|AIMP1_HUMAN	4.02	101.34	1	0.87	0.85	0.85	6	3	2	34353	Aminoacyl tRNA synthase complex-interacting multifunctional protein 1 OS=Homo sapiens GN=AIMP1 PE=1 SV=2
584	1137	Q12904-2|AIMP1_HUMAN	4.02	101.34	1	0.87	0.85	0.85	6	3	2	37039	Isoform 2 of Aminoacyl tRNA synthase complex-interacting multifunctional protein 1 OS=Homo sapiens GN=AIMP1
532	1359	O14744|ANM5_HUMAN	1.46	101.18	1	0.99	1.08	0.87	4	2	2	72684	Protein arginine N-methyltransferase 5 OS=Homo sapiens GN=PRMT5 PE=1 SV=4
532	1364	O14744-5|ANM5_HUMAN	1.46	101.18	1	0.99	1.08	0.87	4	2	2	67674	Isoform 5 of Protein arginine N-methyltransferase 5 OS=Homo sapiens GN=PRMT5
493	1147	Q9BXP5-5|SRRT_HUMAN	1.64	101.06	1	1.06	0.93	1.02	2	3	2	96223	Isoform 5 of Serrate RNA effector molecule homolog OS=Homo sapiens GN=SRRT
493	1149	Q9BXP5-4|SRRT_HUMAN	1.64	101.06	1	1.06	0.93	1.02	2	3	2	100147	Isoform 4 of Serrate RNA effector molecule homolog OS=Homo sapiens GN=SRRT
493	1152	Q9BXP5-2|SRRT_HUMAN	1.64	101.06	1	1.06	0.93	1.02	2	3	2	100276	Isoform 2 of Serrate RNA effector molecule homolog OS=Homo sapiens GN=SRRT
493	1153	Q9BXP5-3|SRRT_HUMAN	1.64	101.06	1	1.06	0.93	1.02	2	3	2	100537	Isoform 3 of Serrate RNA effector molecule homolog OS=Homo sapiens GN=SRRT
493	1154	Q9BXP5|SRRT_HUMAN	1.64	101.06	1	1.06	0.93	1.02	2	3	2	100667	Serrate RNA effector molecule homolog OS=Homo sapiens GN=SRRT PE=1 SV=1
552	1112	Q99426|TBCB_HUMAN	1.05	101.03	1	1.04	1	0.98	10	3	3	27326	Tubulin-folding cofactor B OS=Homo sapiens GN=TBCB PE=1 SV=2
621	862	P25685|DNJB1_HUMAN	2.23	101.02	1	1.02	0.95	1.08	7	3	3	38044	DnaJ homolog subfamily B member 1 OS=Homo sapiens GN=DNAJB1 PE=1 SV=4
621	953	P25685-2|DNJB1_HUMAN	2.23	96.6	1	1.02	0.95	1.08	10	3	3	27016	Isoform 2 of DnaJ homolog subfamily B member 1 OS=Homo sapiens GN=DNAJB1
579	992	P35637-2|FUS_HUMAN	0.88	100.89	1	1.01	1.06	1.01	4	3	3	53355	Isoform Short of RNA-binding protein FUS OS=Homo sapiens GN=FUS
579	993	P35637|FUS_HUMAN	0.88	100.89	1	1.01	1.06	1.01	4	3	3	53426	RNA-binding protein FUS OS=Homo sapiens GN=FUS PE=1 SV=1
848	1572	O95470|SGPL1_HUMAN	2.63	100.72	1	1.1	0.99	0.98	3	2	2	63524	Sphingosine-1-phosphate lyase 1 OS=Homo sapiens GN=SGPL1 PE=1 SV=3
432	955	P61586|RHOA_HUMAN	1.32	100.71	1	1	1.08	1.06	7	2	2	21768	Transforming protein RhoA OS=Homo sapiens GN=RHOA PE=1 SV=1
432	956	P08134|RHOC_HUMAN	1.32	100.71	1	1	1.08	1.06	7	2	2	22006	Rho-related GTP-binding protein RhoC OS=Homo sapiens GN=RHOC PE=1 SV=1
775	1239	P15170-2|ERF3A_HUMAN	1.21	100.67	1	0.99	0.92	0.94	3	2	2	68601	Isoform 2 of Eukaryotic peptide chain release factor GTP-binding subunit ERF3A OS=Homo sapiens GN=GSPT1
775	1240	P15170-3|ERF3A_HUMAN	1.21	100.67	1	0.99	0.92	0.94	3	2	2	68700	Isoform 3 of Eukaryotic peptide chain release factor GTP-binding subunit ERF3A OS=Homo sapiens GN=GSPT1
849	1606	Q99436|PSB7_HUMAN	2.91	100.6	1	1	1.21	1.26	7	2	2	29965	Proteasome subunit beta type-7 OS=Homo sapiens GN=PSMB7 PE=1 SV=1
500	1019	P61221|ABCE1_HUMAN	1.12	100.6	1	0.99	1.05	0.98	4	3	3	67314	ATP-binding cassette sub-family E member 1 OS=Homo sapiens GN=ABCE1 PE=1 SV=1
517	932	Q15020-4|SART3_HUMAN	1.75	99.71	1	1.01	1.14	0.94	2	3	2	105584	Isoform 4 of Squamous cell carcinoma antigen recognized by T-cells 3 OS=Homo sapiens GN=SART3
517	935	Q15020|SART3_HUMAN	1.75	99.71	1	1.01	1.14	0.94	2	3	2	109935	Squamous cell carcinoma antigen recognized by T-cells 3 OS=Homo sapiens GN=SART3 PE=1 SV=1
747	2789	P60903|S10AA_HUMAN	1.29	99.32	1	1.05	0.99	1.05	18	2	2	11203	Protein S100-A10 OS=Homo sapiens GN=S100A10 PE=1 SV=2
663	1005	P51114-2|FXR1_HUMAN	1.26	99.09	1	0.96	1.07	0.97	3	3	2	60792	Isoform 2 of Fragile X mental retardation syndrome-related protein 1 OS=Homo sapiens GN=FXR1
663	1012	P51114|FXR1_HUMAN	1.26	99.09	1	0.96	1.07	0.97	2	3	2	69721	Fragile X mental retardation syndrome-related protein 1 OS=Homo sapiens GN=FXR1 PE=1 SV=3
524	959	P26583|HMGB2_HUMAN	8.66	98.71	1	1.05	1.62	0.97	11	3	2	24034	High mobility group protein B2 OS=Homo sapiens GN=HMGB2 PE=1 SV=2
702	1957	P22061|PIMT_HUMAN	0.52	98.55	1	1.01	0.97	1.05	7	2	2	24636	Protein-L-isoaspartate(D-aspartate) O-methyltransferase OS=Homo sapiens GN=PCMT1 PE=1 SV=4
702	1958	P22061-2|PIMT_HUMAN	0.52	98.55	1	1.01	0.97	1.05	7	2	2	24679	Isoform 2 of Protein-L-isoaspartate(D-aspartate) O-methyltransferase OS=Homo sapiens GN=PCMT1
482	841	P51648|AL3A2_HUMAN	1.33	97.68	1	1	0.9	0.9	4	2	2	54848	Fatty aldehyde dehydrogenase OS=Homo sapiens GN=ALDH3A2 PE=1 SV=1
482	846	P51648-2|AL3A2_HUMAN	1.33	97.68	1	1	0.9	0.9	4	2	2	57669	Isoform 2 of Fatty aldehyde dehydrogenase OS=Homo sapiens GN=ALDH3A2
531	1297	P46459-2|NSF_HUMAN	0.43	97.67	1	1.02	0.98	0.96	3	3	2	71584	Isoform 2 of Vesicle-fusing ATPase OS=Homo sapiens GN=NSF
531	1336	P46459|NSF_HUMAN	0.43	97.67	1	1.02	0.98	0.96	3	3	2	82594	Vesicle-fusing ATPase OS=Homo sapiens GN=NSF PE=1 SV=3
904	1955	O00303|EIF3F_HUMAN	0.88	96.81	1	0.96	1	0.94	6	2	2	37564	Eukaryotic translation initiation factor 3 subunit F OS=Homo sapiens GN=EIF3F PE=1 SV=1
796	1311	Q9BQ70|TCF25_HUMAN	2.17	96.72	1	1.08	0.91	0.97	5	2	2	76667	Transcription factor 25 OS=Homo sapiens GN=TCF25 PE=1 SV=1
648	1329	Q9BRL6|SRSF8_HUMAN	2.99	94.67	1	1.07	0.87	1.07	5	2	2	32288	Serine/arginine-rich splicing factor 8 OS=Homo sapiens GN=SRSF8 PE=1 SV=1
648	1368	Q9BRL6-2|SRSF8_HUMAN	2.99	94.67	1	1.07	0.87	1.07	5	2	2	31425	Isoform 2 of Serine/arginine-rich splicing factor 8 OS=Homo sapiens GN=SRSF8
648	1990	Q01130-2|SRSF2_HUMAN	2.99	94.67	1	1.07	0.87	1.07	7	2	2	24153	Isoform 2 of Serine/arginine-rich splicing factor 2 OS=Homo sapiens GN=SRSF2
648	1992	Q01130|SRSF2_HUMAN	2.99	94.67	1	1.07	0.87	1.07	7	2	2	25476	Serine/arginine-rich splicing factor 2 OS=Homo sapiens GN=SRSF2 PE=1 SV=4
800	1344	P07741-2|APT_HUMAN	0.44	94.65	1	1.01	1.04	1	13	2	2	14557	Isoform 2 of Adenine phosphoribosyltransferase OS=Homo sapiens GN=APRT
800	1345	P07741|APT_HUMAN	0.44	94.65	1	1.01	1.04	1	10	2	2	19608	Adenine phosphoribosyltransferase OS=Homo sapiens GN=APRT PE=1 SV=2
558	1274	P47756-2|CAPZB_HUMAN	1.32	93.86	1	0.95	0.98	1	7	2	2	30629	Isoform 2 of F-actin-capping protein subunit beta OS=Homo sapiens GN=CAPZB
718	1265	O14579-3|COPE_HUMAN	1.33	92.66	1	1	0.9	1	6	2	2	28773	Isoform 3 of Coatomer subunit epsilon OS=Homo sapiens GN=COPE
718	1280	O14579|COPE_HUMAN	1.33	92.66	1	1	0.9	1	5	2	2	34482	Coatomer subunit epsilon OS=Homo sapiens GN=COPE PE=1 SV=3
644	1288	P43487-2|RANG_HUMAN	0.83	92.39	1	1.04	1.06	1	9	2	2	23239	Isoform 2 of Ran-specific GTPase-activating protein OS=Homo sapiens GN=RANBP1
644	1289	P43487|RANG_HUMAN	0.83	92.39	1	1.04	1.06	1	9	2	2	23310	Ran-specific GTPase-activating protein OS=Homo sapiens GN=RANBP1 PE=1 SV=1
915	1989	Q96CN7|ISOC1_HUMAN	1.37	91.61	1	1.06	1	1.06	7	2	2	32237	Isochorismatase domain-containing protein 1 OS=Homo sapiens GN=ISOC1 PE=1 SV=3
828	1224	P09496-2|CLCA_HUMAN	1.5	91.47	1	1.06	1	1.05	8	2	2	23662	Isoform Non-brain of Clathrin light chain A OS=Homo sapiens GN=CLTA
828	1225	P09496-4|CLCA_HUMAN	1.5	91.47	1	1.06	1	1.05	7	2	2	24993	Isoform 4 of Clathrin light chain A OS=Homo sapiens GN=CLTA
828	1226	P09496-3|CLCA_HUMAN	1.5	91.47	1	1.06	1	1.05	7	2	2	25676	Isoform 3 of Clathrin light chain A OS=Homo sapiens GN=CLTA
828	1227	P09496|CLCA_HUMAN	1.5	91.47	1	1.06	1	1.05	7	2	2	27077	Clathrin light chain A OS=Homo sapiens GN=CLTA PE=1 SV=1
578	930	P42766|RL35_HUMAN	1.64	91.22	1	1.05	0.97	1.1	24	4	4	14551	60S ribosomal protein L35 OS=Homo sapiens GN=RPL35 PE=1 SV=2
919	2844	P11172-2|UMPS_HUMAN	3.24	91.2	1	1.02	1.24	1.18	6	2	2	33051	Isoform 2 of Uridine 5'-monophosphate synthase OS=Homo sapiens GN=UMPS
919	2846	P11172-3|UMPS_HUMAN	3.24	91.2	1	1.02	1.24	1.18	5	2	2	42495	Isoform 3 of Uridine 5'-monophosphate synthase OS=Homo sapiens GN=UMPS
919	2850	P11172|UMPS_HUMAN	3.24	91.2	1	1.02	1.24	1.18	4	2	2	52222	Uridine 5'-monophosphate synthase OS=Homo sapiens GN=UMPS PE=1 SV=1
661	872	P23588|IF4B_HUMAN	0.26	90.69	1	1	0.98	1	4	3	3	69151	Eukaryotic translation initiation factor 4B OS=Homo sapiens GN=EIF4B PE=1 SV=2
772	1667	P27816-6|MAP4_HUMAN	3.6	89.97	1	1.01	1.26	1.03	2	2	2	119958	Isoform 6 of Microtubule-associated protein 4 OS=Homo sapiens GN=MAP4
772	1976	P27816-2|MAP4_HUMAN	3.6	89.97	1	1.01	1.26	1.03	2	2	2	102906	Isoform 2 of Microtubule-associated protein 4 OS=Homo sapiens GN=MAP4
772	1981	P27816|MAP4_HUMAN	3.6	89.97	1	1.01	1.26	1.03	2	2	2	121005	Microtubule-associated protein 4 OS=Homo sapiens GN=MAP4 PE=1 SV=3
803	1439	Q9UNH7-2|SNX6_HUMAN	0.66	89.49	1	1	0.95	0.91	5	2	2	33570	Isoform 2 of Sorting nexin-6 OS=Homo sapiens GN=SNX6
803	1476	Q9UNH7|SNX6_HUMAN	0.66	89.49	1	1	0.95	0.91	4	2	2	46649	Sorting nexin-6 OS=Homo sapiens GN=SNX6 PE=1 SV=1
926	2049	Q96P70|IPO9_HUMAN	1.82	89.38	1	0.99	0.88	0.98	2	2	2	115963	Importin-9 OS=Homo sapiens GN=IPO9 PE=1 SV=3
794	1025	P16949|STMN1_HUMAN	1.7	89.33	1	0.93	0.99	0.92	11	2	2	17302	Stathmin OS=Homo sapiens GN=STMN1 PE=1 SV=3
794	1027	P16949-2|STMN1_HUMAN	1.7	89.33	1	0.93	0.99	0.92	10	2	2	19824	Isoform 2 of Stathmin OS=Homo sapiens GN=STMN1
727	1947	P28482-2|MK01_HUMAN	0.98	89.15	1	1.03	1.05	0.98	6	2	2	36432	Isoform 2 of Mitogen-activated protein kinase 1 OS=Homo sapiens GN=MAPK1
727	1949	P28482|MK01_HUMAN	0.98	89.15	1	1.03	1.05	0.98	5	2	2	41390	Mitogen-activated protein kinase 1 OS=Homo sapiens GN=MAPK1 PE=1 SV=3
605	996	Q2NL82|TSR1_HUMAN	3.83	88.25	1	1.04	0.79	0.96	2	2	2	91810	Pre-rRNA-processing protein TSR1 homolog OS=Homo sapiens GN=TSR1 PE=1 SV=1
393	918	P06703|S10A6_HUMAN	4.61	87	1	1.06	1.33	1.35	17	4	2	10180	Protein S100-A6 OS=Homo sapiens GN=S100A6 PE=1 SV=1
665	1102	Q09028-4|RBBP4_HUMAN	3.67	86.91	1	1.02	0.86	0.81	9	3	3	43482	Isoform 4 of Histone-binding protein RBBP4 OS=Homo sapiens GN=RBBP4
665	1103	Q09028-3|RBBP4_HUMAN	3.67	86.91	1	1.02	0.86	0.81	8	3	3	46158	Isoform 3 of Histone-binding protein RBBP4 OS=Homo sapiens GN=RBBP4
665	1104	Q09028-2|RBBP4_HUMAN	3.67	86.91	1	1.02	0.86	0.81	8	3	3	47585	Isoform 2 of Histone-binding protein RBBP4 OS=Homo sapiens GN=RBBP4
665	1105	Q09028|RBBP4_HUMAN	3.67	86.91	1	1.02	0.86	0.81	8	3	3	47656	Histone-binding protein RBBP4 OS=Homo sapiens GN=RBBP4 PE=1 SV=3
653	1611	O60884|DNJA2_HUMAN	2.6	86.2	1	0.9	0.84	0.79	6	2	2	45746	DnaJ homolog subfamily A member 2 OS=Homo sapiens GN=DNAJA2 PE=1 SV=1
900	1939	P05161|ISG15_HUMAN	1.97	85.89	1	1.04	0.89	1.02	11	2	2	17888	Ubiquitin-like protein ISG15 OS=Homo sapiens GN=ISG15 PE=1 SV=5
645	1298	Q8N1G4|LRC47_HUMAN	0.72	85.66	1	0.97	0.98	0.99	3	2	2	63473	Leucine-rich repeat-containing protein 47 OS=Homo sapiens GN=LRRC47 PE=1 SV=1
906	1960	P23368-2|MAOM_HUMAN	2.92	85.32	1	1	0.82	0.88	4	2	2	53586	Isoform 2 of NAD-dependent malic enzyme mitochondrial OS=Homo sapiens GN=ME2
906	1970	P23368|MAOM_HUMAN	2.92	85.32	1	1	0.82	0.88	3	2	2	65444	NAD-dependent malic enzyme mitochondrial OS=Homo sapiens GN=ME2 PE=1 SV=1
846	1558	Q9UBQ0|VPS29_HUMAN	1.55	84.8	1	0.96	0.89	0.9	13	2	2	20506	Vacuolar protein sorting-associated protein 29 OS=Homo sapiens GN=VPS29 PE=1 SV=1
846	1559	Q9UBQ0-2|VPS29_HUMAN	1.55	84.8	1	0.96	0.89	0.9	12	2	2	20927	Isoform 2 of Vacuolar protein sorting-associated protein 29 OS=Homo sapiens GN=VPS29
852	1637	P35606-2|COPB2_HUMAN	0.87	84.39	1	0.97	0.98	0.88	2	2	2	99046	Isoform 2 of Coatomer subunit beta' OS=Homo sapiens GN=COPB2
852	1638	P35606|COPB2_HUMAN	0.87	84.39	1	0.97	0.98	0.88	2	2	2	102487	Coatomer subunit beta' OS=Homo sapiens GN=COPB2 PE=1 SV=2
590	1974	P68402|PA1B2_HUMAN	0.81	84.05	1	1	1.06	1.07	7	2	2	25569	Platelet-activating factor acetylhydrolase IB subunit beta OS=Homo sapiens GN=PAFAH1B2 PE=1 SV=1
731	1997	Q13257-2|MD2L1_HUMAN	1.92	83.93	1	1.05	1.14	0.97	19	2	2	10335	Isoform 2 of Mitotic spindle assembly checkpoint protein MAD2A OS=Homo sapiens GN=MAD2L1
731	2011	Q13257|MD2L1_HUMAN	1.92	83.93	1	1.05	1.14	0.97	8	2	2	23510	Mitotic spindle assembly checkpoint protein MAD2A OS=Homo sapiens GN=MAD2L1 PE=1 SV=1
472	1235	P46782|RS5_HUMAN	1.94	82.95	1	1	1.17	1.07	6	2	2	22876	40S ribosomal protein S5 OS=Homo sapiens GN=RPS5 PE=1 SV=4
902	1950	Q9Y224|CN166_HUMAN	0.79	81.73	1	1.03	0.96	1.05	7	2	2	28068	UPF0568 protein C14orf166 OS=Homo sapiens GN=C14orf166 PE=1 SV=1
928	2061	O43169|CYB5B_HUMAN	4.07	81.69	1	1.03	0.79	0.87	10	2	2	16332	Cytochrome b5 type B OS=Homo sapiens GN=CYB5B PE=1 SV=2
898	1934	P62854|RS26_HUMAN	1.13	81.12	1	1.04	0.95	1.01	21	2	2	13015	40S ribosomal protein S26 OS=Homo sapiens GN=RPS26 PE=1 SV=3
681	1685	Q13347|EIF3I_HUMAN	2.24	81.04	1	1.02	0.9	1.03	6	2	2	36502	Eukaryotic translation initiation factor 3 subunit I OS=Homo sapiens GN=EIF3I PE=1 SV=1
628	1362	Q9NSE4|SYIM_HUMAN	0.87	80.83	1	0.99	0.93	0.89	2	2	2	113791	Isoleucine--tRNA ligase mitochondrial OS=Homo sapiens GN=IARS2 PE=1 SV=2
912	1973	Q9Y570-3|PPME1_HUMAN	1.65	80.7	1	1.07	1.02	1.04	10	2	2	18214	Isoform 3 of Protein phosphatase methylesterase 1 OS=Homo sapiens GN=PPME1
912	1977	Q9Y570-2|PPME1_HUMAN	1.65	80.7	1	1.07	1.02	1.04	8	2	2	22462	Isoform 2 of Protein phosphatase methylesterase 1 OS=Homo sapiens GN=PPME1
912	1998	Q9Y570|PPME1_HUMAN	1.65	80.7	1	1.07	1.02	1.04	4	2	2	42315	Protein phosphatase methylesterase 1 OS=Homo sapiens GN=PPME1 PE=1 SV=3
912	2001	Q9Y570-4|PPME1_HUMAN	1.65	80.7	1	1.07	1.02	1.04	4	2	2	43870	Isoform 4 of Protein phosphatase methylesterase 1 OS=Homo sapiens GN=PPME1
921	2031	O95816-2|BAG2_HUMAN	2.78	79.25	1	1.01	0.82	1.04	12	2	2	20189	Isoform 2 of BAG family molecular chaperone regulator 2 OS=Homo sapiens GN=BAG2
921	2045	O95816|BAG2_HUMAN	2.78	79.25	1	1.01	0.82	1.04	10	2	2	23772	BAG family molecular chaperone regulator 2 OS=Homo sapiens GN=BAG2 PE=1 SV=1
666	1107	P68400|CSK21_HUMAN	1.52	78.66	1	0.97	0.89	0.84	5	2	2	45144	Casein kinase II subunit alpha OS=Homo sapiens GN=CSNK2A1 PE=1 SV=1
510	1374	Q00341|VIGLN_HUMAN	1.98	78.23	1	1.07	0.91	0.9	1	2	2	141455	Vigilin OS=Homo sapiens GN=HDLBP PE=1 SV=2
510	1407	Q00341-2|VIGLN_HUMAN	1.98	78.23	1	1.07	0.91	0.9	1	2	2	137986	Isoform 2 of Vigilin OS=Homo sapiens GN=HDLBP
706	1097	P35250-2|RFC2_HUMAN	0.54	77.25	1	1	0.95	0.94	5	2	2	35244	Isoform 2 of Replication factor C subunit 2 OS=Homo sapiens GN=RFC2
706	1100	P35250|RFC2_HUMAN	0.54	77.25	1	1	0.95	0.94	5	2	2	39157	Replication factor C subunit 2 OS=Homo sapiens GN=RFC2 PE=1 SV=3
903	1954	Q15102|PA1B3_HUMAN	1.34	76.88	1	0.95	1.07	0.93	7	2	2	25734	Platelet-activating factor acetylhydrolase IB subunit gamma OS=Homo sapiens GN=PAFAH1B3 PE=1 SV=1
586	1216	Q9P258|RCC2_HUMAN	2.98	75.76	1	0.99	0.81	0.97	2	2	2	56085	Protein RCC2 OS=Homo sapiens GN=RCC2 PE=1 SV=2
704	1093	P04179-4|SODM_HUMAN	0.99	75.51	1	0.97	0.93	1	17	3	3	19730	Isoform 4 of Superoxide dismutase [Mn] mitochondrial OS=Homo sapiens GN=SOD2
704	1094	P04179|SODM_HUMAN	0.99	75.51	1	0.97	0.93	1	14	3	3	24722	Superoxide dismutase [Mn] mitochondrial OS=Homo sapiens GN=SOD2 PE=1 SV=2
652	1532	P35221|CTNA1_HUMAN	2.35	74.49	1	1.02	0.86	0.94	2	2	2	100071	Catenin alpha-1 OS=Homo sapiens GN=CTNNA1 PE=1 SV=1
652	1533	P35221-2|CTNA1_HUMAN	2.35	74.49	1	1.02	0.86	0.94	2	2	2	102635	Isoform 2 of Catenin alpha-1 OS=Homo sapiens GN=CTNNA1
489	1251	P14678-2|RSMB_HUMAN	5.53	72.54	1	0.97	0.7	1.07	7	2	2	23656	Isoform SM-B of Small nuclear ribonucleoprotein-associated proteins B and B' OS=Homo sapiens GN=SNRPB
489	1252	P14678|RSMB_HUMAN	5.53	72.54	1	0.97	0.7	1.07	7	2	2	24610	Small nuclear ribonucleoprotein-associated proteins B and B' OS=Homo sapiens GN=SNRPB PE=1 SV=2
489	1253	P63162|RSMN_HUMAN	5.53	72.54	1	0.97	0.7	1.07	7	2	2	24614	Small nuclear ribonucleoprotein-associated protein N OS=Homo sapiens GN=SNRPN PE=1 SV=1
489	1254	P63162-2|RSMN_HUMAN	5.53	72.54	1	0.97	0.7	1.07	7	2	2	25076	Isoform 2 of Small nuclear ribonucleoprotein-associated protein N OS=Homo sapiens GN=SNRPN
489	1256	P14678-3|RSMB_HUMAN	5.53	72.54	1	0.97	0.7	1.07	6	2	2	30032	Isoform SM-B1 of Small nuclear ribonucleoprotein-associated proteins B and B' OS=Homo sapiens GN=SNRPB
916	2000	Q00688|FKBP3_HUMAN	0.89	72.3	1	0.98	0.93	0.92	8	2	2	25177	Peptidyl-prolyl cis-trans isomerase FKBP3 OS=Homo sapiens GN=FKBP3 PE=1 SV=1
627	1315	O00232-2|PSD12_HUMAN	1.64	71.58	1	0.96	0.88	0.94	5	2	2	50579	Isoform 2 of 26S proteasome non-ATPase regulatory subunit 12 OS=Homo sapiens GN=PSMD12
627	1317	O00232|PSD12_HUMAN	1.64	71.58	1	0.96	0.88	0.94	4	2	2	52904	26S proteasome non-ATPase regulatory subunit 12 OS=Homo sapiens GN=PSMD12 PE=1 SV=3
845	1556	O95573|ACSL3_HUMAN	2.35	70.51	1	0.99	0.84	0.94	4	2	2	80420	Long-chain-fatty-acid--CoA ligase 3 OS=Homo sapiens GN=ACSL3 PE=1 SV=3
922	2032	Q08945|SSRP1_HUMAN	1.91	68.94	1	0.93	0.86	0.87	2	2	2	81075	FACT complex subunit SSRP1 OS=Homo sapiens GN=SSRP1 PE=1 SV=1
839	1425	Q969Q0|RL36L_HUMAN	0.88	68.79	1	0.99	0.93	1.02	15	2	2	12469	60S ribosomal protein L36a-like OS=Homo sapiens GN=RPL36AL PE=1 SV=3
650	1464	P22570-4|ADRO_HUMAN	0.81	68.7	1	0.99	1.06	0.96	4	2	2	48056	Isoform 4 of NADPH:adrenodoxin oxidoreductase mitochondrial OS=Homo sapiens GN=FDXR
650	1465	P22570-5|ADRO_HUMAN	0.81	68.7	1	0.99	1.06	0.96	4	2	2	52919	Isoform 5 of NADPH:adrenodoxin oxidoreductase mitochondrial OS=Homo sapiens GN=FDXR
650	1466	P22570|ADRO_HUMAN	0.81	68.7	1	0.99	1.06	0.96	4	2	2	53837	NADPH:adrenodoxin oxidoreductase mitochondrial OS=Homo sapiens GN=FDXR PE=1 SV=3
650	1467	P22570-2|ADRO_HUMAN	0.81	68.7	1	0.99	1.06	0.96	4	2	2	54479	Isoform Long of NADPH:adrenodoxin oxidoreductase mitochondrial OS=Homo sapiens GN=FDXR
650	1469	P22570-7|ADRO_HUMAN	0.81	68.7	1	0.99	1.06	0.96	3	2	2	57370	Isoform 7 of NADPH:adrenodoxin oxidoreductase mitochondrial OS=Homo sapiens GN=FDXR
650	1470	P22570-3|ADRO_HUMAN	0.81	68.7	1	0.99	1.06	0.96	3	2	2	58304	Isoform 3 of NADPH:adrenodoxin oxidoreductase mitochondrial OS=Homo sapiens GN=FDXR
929	2087	P48637|GSHB_HUMAN	0.75	68.41	1	1.03	1	1.07	3	2	2	52385	Glutathione synthetase OS=Homo sapiens GN=GSS PE=1 SV=1
914	1987	Q8WXX5|DNJC9_HUMAN	0.93	68.38	1	1.02	1.08	1.02	7	2	2	29910	DnaJ homolog subfamily C member 9 OS=Homo sapiens GN=DNAJC9 PE=1 SV=1
587	1353	Q9Y285|SYFA_HUMAN	1.19	66.99	1	0.95	0.93	1	2	2	2	57564	Phenylalanine--tRNA ligase alpha subunit OS=Homo sapiens GN=FARSA PE=1 SV=3
670	1222	P49591|SYSC_HUMAN	0.49	66.03	1	1	1.01	1.09	3	2	2	58777	Serine--tRNA ligase cytoplasmic OS=Homo sapiens GN=SARS PE=1 SV=3
923	2039	Q6NXT2|H3C_HUMAN	1.12	65.85	1	0.99	1.09	1.04	11	2	2	15214	Histone H3.3C OS=Homo sapiens GN=H3F3C PE=1 SV=3
923	2040	Q16695|H31T_HUMAN	1.12	65.85	1	0.99	1.09	1.04	11	2	2	15508	Histone H3.1t OS=Homo sapiens GN=HIST3H3 PE=1 SV=3
671	1241	P49189-2|AL9A1_HUMAN	0.31	65.7	1	1	0.97	1	4	3	2	46455	Isoform 2 of 4-trimethylaminobutyraldehyde dehydrogenase OS=Homo sapiens GN=ALDH9A1
671	1267	P49189|AL9A1_HUMAN	0.31	65.7	1	1	0.97	1	3	3	2	53802	4-trimethylaminobutyraldehyde dehydrogenase OS=Homo sapiens GN=ALDH9A1 PE=1 SV=3
950	2281	Q6NXG1-2|ESRP1_HUMAN	0.79	61.37	1	1.01	0.94	1.07	2	2	2	67665	Isoform 2 of Epithelial splicing regulatory protein 1 OS=Homo sapiens GN=ESRP1
950	2293	Q6NXG1-5|ESRP1_HUMAN	0.79	61.37	1	1.01	0.94	1.07	2	2	2	73133	Isoform 5 of Epithelial splicing regulatory protein 1 OS=Homo sapiens GN=ESRP1
950	2295	Q6NXG1-4|ESRP1_HUMAN	0.79	61.37	1	1.01	0.94	1.07	2	2	2	73574	Isoform 4 of Epithelial splicing regulatory protein 1 OS=Homo sapiens GN=ESRP1
950	2301	Q6NXG1-3|ESRP1_HUMAN	0.79	61.37	1	1.01	0.94	1.07	2	2	2	75144	Isoform 3 of Epithelial splicing regulatory protein 1 OS=Homo sapiens GN=ESRP1
950	2302	Q6NXG1|ESRP1_HUMAN	0.79	61.37	1	1.01	0.94	1.07	2	2	2	75585	Epithelial splicing regulatory protein 1 OS=Homo sapiens GN=ESRP1 PE=1 SV=2
294	3011	P07478|TRY2_HUMAN	3.33	60.68	1	1.13	0.88	0.87	8	2	2	26488	Trypsin-2 OS=Homo sapiens GN=PRSS2 PE=1 SV=1
294	3012	Q8NHM4|TRY6_HUMAN	3.33	60.68	1	1.13	0.88	0.87	8	2	2	26537	Putative trypsin-6 OS=Homo sapiens GN=PRSS3P2 PE=5 SV=2
294	3013	P07477|TRY1_HUMAN	3.33	60.68	1	1.13	0.88	0.87	8	2	2	26558	Trypsin-1 OS=Homo sapiens GN=PRSS1 PE=1 SV=1
931	2089	Q9BVK6|TMED9_HUMAN	1.81	56.07	1	0.97	0.87	0.91	6	2	2	27277	Transmembrane emp24 domain-containing protein 9 OS=Homo sapiens GN=TMED9 PE=1 SV=2
855	1708	P26006|ITA3_HUMAN	0.95	52.37	1	1.01	0.95	0.85	3	2	2	116612	Integrin alpha-3 OS=Homo sapiens GN=ITGA3 PE=1 SV=5
855	1713	P26006-1|ITA3_HUMAN	0.95	52.37	1	1.01	0.95	0.85	3	2	2	118756	Isoform 2 of Integrin alpha-3 OS=Homo sapiens GN=ITGA3
