# Supplementary material for: Overexpression of Mitochondrial IF1 Prevents Metastatic Disease of Colorectal Cancer by Enhancing Anoikis and Tumor Infiltration of NK Cells
Source: Cancers (Basel). 2019 Dec 19;12(1):22. doi: 10.3390/cancers12010022 (PMC7017164; doi:10.3390/cancers12010022)
Supplement: Supplementary file 1 [file cancers-12-00022-s001.zip › Supplemental Table S1.xls]

## Sheet: Hoja1
Supplemental Table S1. Clinicopathological characteristics and IF1 content (pg/ng protein) in Normal (N) and Tumor (T) biopsies in the cohort of colorectal cancer patients studied
Patient	(N)	(T)	Localization	Gender	Age	Grade	Tumor	Lymph nodes	Metastasis	TNM	CEA value > 5	Exitus	OS (months)	DFS (months)
1	2.3	2.39	rectum	F	59	2	2	0	0	l	no	no	58	58
2	2.78	2.43	colon	F	55	2	1	0	0	I	no	no	63	63
3	1.93	2.94	colon	M	67	2	3	1	0	III	yes	no	62	62
4	-	1.89	rectum	M	60	2	4	1	1	IV	yes	yes	18	18
5	1.4	1.47	colon	F	79	1	2	1	0	III	no	yes	21	21
6	1.65	-	colon	M	86	2	3	0	0	II	no	no	59	59
7	1.72	2.97	colon	F	70	2	2	0	1	IV	yes	yes	59	31
8	3.24	5.26	colon	F	80	2	3	1	0	III	no	yes	37	36
9	3.03	8.12	colon	F	74	2	3	0	0	III	no	no	62	57
10	1.91	3.48	rectum	M	91	3	4	1	0	III	no	yes	28	25
11	3.16	8.68	rectum	F	74	2	2	0	0	I	no	no	61	61
12	2.5	3.32	colon	M	70	2	4	1	0	III	no	no	63	63
13	3.63	10.1	rectum	F	83	2	3	1	0	III	yes	yes	24	12
14	4.81	4.43	colon	M	80	2	4	1	0	III	no	yes	22	22
15	1.77	4.66	colon	M	88	2	3	1	0	III	no	no	63	63
16	-	2.35	rectum	M	72	1	2	0	0	I	no	no	59	59
17	-	2.94	colon	M	85	2	4	0	1	IV	no	yes	13	13
18	2.63	3.27	colon	F	61	1	2	0	0	II	no	no	61	61
19	2.56	3.67	colon	F	71	2	4	2	1	IV	yes	no	61	61
20	2.13	9.68	rectum	M	88	2	3	0	0	II	no	yes	24	24
21	2.55	2.52	colon	F	58	2	3	0	0	II	no	no	56	56
22	1.89	2.48	rectum	F	68	1	2	0	0	II	no	no	49	49
23	-	3.39	colon	F	77	1	3	0	0	II	no	no	24	24
24	1.41	5.47	colon	F	78	3	4	2	0	III	yes	yes	6	4
25	1.85	3.67	rectum	F	56	2	3	1	0	III	no	no	15	15
26	2.18	3.78	colon	F	38	1	4	0	0	III	yes	no	58	58
27	2.4	4.26	rectum	F	62	2	4	1	1	IV	no	yes	9	9
28	2.39	4.67	colon	F	64	2	3	1	0	III	no	no	51	51
29	2.62	2.09	colon	M	81	3	4	2	0	III	no	yes	29	13
30	1.74	-	colon	F	70	2	3	0	0	II	no	no	63	63
31	1.02	1.73	colon	F	76	2	3	1	0	III	yes	yes	7	7
32	1.44	1.87	colon	F	72	2	3	1	0	III	no	yes	23	23
33	2.02	1.73	colon	M	71	3	3	0	0	II	no	no	56	56
34	1.69	-	colon	F	65	2	3	0	0	II	no	yes	34	34
35	1.97	1.9	colon	M	71	2	3	1	1	IV	yes	yes	1	1
36	1.94	1.66	rectum	M	71	3	4	2	1	IV	yes	yes	21	21
37	1.89	3.44	colon	F	64	2	3	1	0	II	no	no	52	52
38	2.03	1.2	colon	F	82	2	3	1	1	IV	yes	yes	-	-
39	2.18	2.89	colon	F	71	2	3	0	0	II	no	no	55	55
40	1.36	2.45	colon	F	74	2	2	0	0	II	no	no	-	-
	Mean 2.2	Mean 3.66
	S.E.M. 0.12	S.E.M. 0.36
