# Supplementary material for: Overexpression of Mitochondrial IF1 Prevents Metastatic Disease of Colorectal Cancer by Enhancing Anoikis and Tumor Infiltration of NK Cells
Source: Cancers (Basel). 2019 Dec 19;12(1):22. doi: 10.3390/cancers12010022 (PMC7017164; doi:10.3390/cancers12010022)
Supplement: Supplementary file 1 [file cancers-12-00022-s001.zip › Supplemental Table S2.xlsx]

## Sheet: Hoja1
Supplemental Table S2: Antibodies used in Western Blotting
Name	Provider	Reference	Dilution
IF1	Custom/clone 14-2 20/14	Sánchez-Cenizo L, et al ;2010	1:500
β-F1	Custom/polyclonal	Cuezva JM, et al; 2002	1:20000
GAPDH	Custom/clone 273/E5	Acebo P, et al; 2009	1:20000
FLIP	Cell Signaling	8510	1:1000
p-IκBα	Cell Signaling	9246S	1:1000
IκBα	Abcam	Ab32518	1:1000
NF-κB	Abcam	Ab7970	1:1000
SNAI1	Sigma-Aldrich	AV33314	1:1000
HGF	Abcam	ab83760	1:500
p-p38	Cell Signaling	9216S	1:1000
p38	Cell Signaling	9212	1:1000
p-ERK1/2	Cell Signaling	9101L	1:1000
ERK1	Santa Cruz	sc-93	1:1000
ERK2	Santa Cruz	sc-154	1:1000
p-AKT	Cell Signaling	4051S	1:1000
AKT	Cell Signaling	9272	1:1000
p-AMPK	Cell Signaling	2531S	1:1000
AMPK	Cell Signaling	2532	1:1000
p-mTOR	Cell Signaling	2971S	1:1000
mTOR	Cell Signaling	2972	1:1000
α-tubulin	Sigma Aldrich	T5168	1:3000
